# Supplementary material for: Tris[2,2,6,6-tetra­methyl-8-(tri­methyl­sil­yl)benzo[1,2-d;4,5-d′]bis­(1,3-di­thiol)-4-yl]methanol diethyl ether monosolvate
Source: Acta Crystallogr E Crystallogr Commun. 2018 Mar 23;74(Pt 4):539–42. doi: 10.1107/S2056989018004516 (PMC5946984; doi:10.1107/S2056989018004516)
Supplement: Supplementary file 1 [file e-74-00539-sup1.cif]

##############################################################################
#                                                                            #
# This CIF contains the data in a paper accepted for publication in          #
# Acta Crystallographica Section E. It conforms to the requirements of       #
# Notes for Authors for Acta Crystallographica Section E, and has been       #
# peer reviewed under the auspices of the IUCr Commission on Journals.       #
#                                                                            #
# Full details of the Crystallographic Information File format               #
# are given in the paper "The Crystallographic Information File (CIF):       #
# a New Standard Archive File for Crystallography" by S. R. Hall, F. H.      #
# Allen and I. D. Brown [Acta Cryst. (1991), A47, 655-685].                  #
#                                                                            #
# The current version of the core CIF dictionary is obtainable from          #
# ftp://ftp.iucr.org/pub/cif_core.dic.                                       #
#                                                                            #
# Software is freely available for graphical display of the structure(s)     #
# in this CIF. For information consult the CIF software page                 #
# http://www.iucr.org/resources/cif/software.                                #
#                                                                            #
# This file may be used for bona fide research purposes within the           #
# scientific community so long as proper attribution is given to the journal # 
# article from which it was obtained.                                        #
#                                                                            #
##############################################################################
data_I
_audit_creation_method
;
Olex2 1.2-alpha
(compiled 2018.03.09 svn.r3491 for OlexSys, GUI svn.r5479)
;
_chemical_name_systematic
;\
Tris[2,2,6,6-tetramethyl-8-(trimethylsilyl)benzo[1,2-<i>d</i>;4,5-<i>d</i>']\
bis(1,3-dithiol)-4-yl]methanol diethyl ether monosolvate
;
_chemical_name_common     ?
_chemical_formula_moiety     'C46 H64 O S12 Si3'
_chemical_formula_sum     'C46 H64 O S12 Si3'
_chemical_formula_iupac     'C46 H64 O S12 Si3'
_chemical_formula_weight     1101.96
_chemical_melting_point     ?
_shelx_space_group_comment
;
The symmetry employed for this shelxl refinement is uniquely defined
by the following loop, which should always be used as a source of
symmetry information in preference to the above space-group names.
They are only intended as comments.
;
_space_group_crystal_system     triclinic
_space_group_name_H-M_alt     'P -1'
_space_group_name_Hall     '-P 1'
loop_
    _space_group_symop_operation_xyz
    'x, y, z'
    '-x, -y, -z'
_cell_length_a     14.9964(4)
_cell_length_b     15.1070(4)
_cell_length_c     16.0026(4)
_cell_angle_alpha     91.6815(13)
_cell_angle_beta     117.6083(11)
_cell_angle_gamma     99.1383(12)
_cell_volume     3149.79(15)
_cell_formula_units_Z     2
_cell_measurement_reflns_used     9511
_cell_measurement_theta_min     2.98
_cell_measurement_theta_max     72.28
_cell_measurement_temperature     100(2)
_exptl_crystal_description     plate
_exptl_crystal_colour     'clear yellowish blue'
_exptl_crystal_size_max     0.34
_exptl_crystal_size_mid     0.18
_exptl_crystal_size_min     0.04
_exptl_crystal_density_diffrn     1.162
_exptl_crystal_density_meas     ?
_exptl_crystal_density_method     ?
_exptl_crystal_F_000     1164
_exptl_absorpt_coefficient_mu     4.637
_exptl_absorpt_correction_type     multi-scan
_exptl_absorpt_process_details
;
(SADABS; Bruker, 2015)
;
_shelx_estimated_absorpt_T_min     0.302
_shelx_estimated_absorpt_T_max     0.836
_exptl_absorpt_correction_T_min     0.2521
_exptl_absorpt_correction_T_max     0.7536
_diffrn_ambient_temperature     100.0
_diffrn_radiation_type     CuK\a
_diffrn_radiation_wavelength     1.54178
_diffrn_radiation_monochromator     'mirror optics'
_diffrn_measurement_device_type     'Bruker D8-Venture'
_diffrn_measurement_device     'three-circle diffractometer'
_diffrn_measurement_method     'fine slicing \w and \f scans'
_diffrn_detector_area_resol_mean     7.9
_diffrn_reflns_number     74526
_diffrn_reflns_av_R_equivalents     0.0912
_diffrn_reflns_theta_min     2.983
_diffrn_reflns_theta_max     67.744
_diffrn_reflns_theta_full     67.679
_diffrn_measured_fraction_theta_max     0.997
_diffrn_measured_fraction_theta_full     0.997
_diffrn_reflns_limit_h_min     -18
_diffrn_reflns_limit_h_max     17
_diffrn_reflns_limit_k_min     -18
_diffrn_reflns_limit_k_max     18
_diffrn_reflns_limit_l_min     -19
_diffrn_reflns_limit_l_max     19
_diffrn_standards_number     0
_refine_special_details
;
H atoms were positioned geometrically and refined using a riding model
as idealised hydroxy- and  methyl groups (AFIX codes 147 and 137), thus
including free rotation around the respective C-O and C-C bonds.
The <i>U</i>~iso~(H) was set to 1.5 times <i>U</i>~eq~(C/O).
At a first attempt a diethyl ether solvent molecule was modeled over
three partially occupied positions summing up to one molecule. This model
contained still Q-peaks of approx. 2 electrons, which could no be further
incorporated into an appropriate model of a forth orientation of the ether.
Therefore, we decided to use the solvent masking procedure - as implemented
in Olex2 (Dolomanov et al., 2009)). The previous model of the refined parts
of diethyl ether molecules is added as a part of a Shelx-RES-file to this
section.
The C5-bonded trimethylsilyl group shows a half-to-half disorder over two
positions slightly above and below the plane of the respective phenyl ring.
This disorder could be resolved by individual refinement of the respective
parts with occupancy factors linked together via a free variable.
Additionally two Si-C distance restraints to 180(1) pm has been applied for
two Si-C bonds, and some <i>U</i>~iso~ and <i>U</i>~aniso~ restraints were
used.
PART OF THE RES-FILE FOR THE DISORDERED DIETHYL ETHER MOLECULE
INCLUDING Q-PEAKS:
>>>
DFIX 1.48 0.01 O2 C49 O2S C49S
DFIX 2.4 0.01 O2 C50 O2 C47 O2S C50S O2S C47S
DFIX 1.48 0.01 O2 C48 O2S C48S
DFIX 2.4 0.01 O2 C47 O2S C47S
DFIX 1.54 0.01 C50 C49 C48 C47 C50S C49S C48S C47S
DFIX 1.54 0.01 C50T C49T
DFIX 1.54 0.01 C47T C48T
DFIX 1.48 0.01 C48T O2T
DFIX 1.48 0.01 O2T C49T
DFIX 2.48 0.01 C48T C49T
DFIX 2.48 0.01 C47T O2T
DFIX 2.48 0.01 O2T C50T
SIMU 0.01 0.02 2 O2T > C50T
SIMU 0.01 0.02 2 O2S > C50S
SIMU 0.01 0.02 2 O2 > C50
RIGU 0.01 0.01 O2 > C50S
RIGU 0.01 0.01 O2 > C50T
ISOR 0.02 0.04 C50S C47T C47S C48S O2S C49S C50T C49T O2T C48T C47 C48 O2 =
 C49 C50
ISOR 0.01 0.02 C50S C47T
ISOR 0.005 0.01 C47T C50S
ISOR 0.001 0.002 C50S
ISOR 0.005 0.01 C48 C47T
ISOR 0.005 0.01 C50
SUMP 1 0.001 1 3 1 4 1 5
FVAR 0.13459 0.50735 0.24003 0.3846 0.3772
PART 1
O2    O     0.79116  0.65541  0.99956  31.00000  0.06543  0.04975  0.04965 =
 -0.00072  0.04561  0.00256
C47   C     0.68695  0.76136  0.91836  31.00000  0.03672  0.06954  0.04613 =
 -0.00159  0.02800  0.00548
AFIX 33
H47A  H     0.62092  0.77987  0.89833  31.00000 -1.50000
H47B  H     0.74274  0.81100  0.95993  31.00000 -1.50000
H47C  H     0.69454  0.74611  0.86234  31.00000 -1.50000
AFIX 0
C48   C     0.69114  0.67801  0.97272  31.00000  0.04645  0.04377  0.04303 =
 0.00343  0.02874 -0.00366
AFIX 23
H48A  H     0.68391  0.69227  1.02980  31.00000 -1.20000
H48B  H     0.63544  0.62702  0.93166  31.00000 -1.20000
AFIX 0
C49   C     0.81142  0.57840  1.05476  31.00000  0.07746  0.04791  0.05614 =
 0.00453  0.03660 -0.00465
AFIX 23
H49A  H     0.76026  0.52318  1.01798  31.00000 -1.20000
H49B  H     0.80914  0.59064  1.11479  31.00000 -1.20000
AFIX 0
C50   C     0.92022  0.56745  1.07495  31.00000  0.07775  0.03830  0.02915 =
 0.00545  0.03727  0.02086
AFIX 33
H50A  H     0.93907  0.51666  1.11200  31.00000 -1.50000
H50B  H     0.92097  0.55586  1.01472  31.00000 -1.50000
H50C  H     0.96954  0.62290  1.11092  31.00000 -1.50000
AFIX 0
PART 0
PART 2
O2S   O     0.80496  0.41812  0.83113  51.00000  0.04242  0.01173  0.02512 =
 0.00026  0.02239  0.00148
C47S  C     0.63092  0.43229  0.78311  51.00000  0.05496  0.02781  0.10646 =
 0.00791  0.05577  0.02148
AFIX 33
H47D  H     0.55907  0.40093  0.74948  51.00000 -1.50000
H47E  H     0.64970  0.45113  0.84923  51.00000 -1.50000
H47F  H     0.63991  0.48557  0.75225  51.00000 -1.50000
AFIX 0
C48S  C     0.69956  0.36881  0.78057  51.00000  0.04342  0.01560  0.04336 =
 0.00295  0.02662  0.01208
AFIX 23
H48C  H     0.69101  0.31461  0.81144  51.00000 -1.20000
H48D  H     0.68117  0.34919  0.71407  51.00000 -1.20000
AFIX 0
C49S  C     0.87446  0.36079  0.83049  51.00000  0.03885  0.00950  0.01506 =
 0.00470  0.01092 -0.00216
AFIX 23
H49C  H     0.85738  0.34134  0.76431  51.00000 -1.20000
H49D  H     0.86760  0.30627  0.86155  51.00000 -1.20000
AFIX 0
C50S  C     0.98333  0.41458  0.88367  51.00000  0.02572  0.02320  0.01865 =
 0.00666  0.01154  0.00333
AFIX 33
H50D  H     1.03110  0.37707  0.88395  51.00000 -1.50000
H50E  H     0.98952  0.46819  0.85226  51.00000 -1.50000
H50F  H     0.99971  0.43324  0.94917  51.00000 -1.50000
AFIX 0
PART 0
PART 3
O2T   O     0.68349  0.55785  0.87942  41.00000  0.08189  0.06899  0.08683 =
 0.01661  0.05060  0.01595
C47T  C     0.69930  0.70010  0.96924  41.00000  0.03297  0.06769  0.07028 =
 -0.01037  0.03848 -0.00697
AFIX 33
H47G  H     0.73596  0.73543  1.03204  41.00000 -1.50000
H47H  H     0.71121  0.73487  0.92339  41.00000 -1.50000
H47I  H     0.62566  0.68654  0.94920  41.00000 -1.50000
AFIX 0
C48T  C     0.73819  0.61238  0.97402  41.00000  0.06026  0.06820  0.08184 =
 0.01147  0.04640 -0.00876
AFIX 23
H48E  H     0.81276  0.62594  0.99507  41.00000 -1.20000
H48F  H     0.72706  0.57752  1.02093  41.00000 -1.20000
AFIX 0
C49T  C     0.72052  0.47357  0.87752  41.00000  0.08416  0.05573  0.09867 =
 0.03191  0.04896  0.01075
AFIX 23
H49E  H     0.72175  0.44039  0.93037  41.00000 -1.20000
H49F  H     0.79146  0.48813  0.88675  41.00000 -1.20000
AFIX 0
C50T  C     0.65152  0.41355  0.78303  41.00000  0.10387  0.04811  0.11528 =
 0.03104  0.06179  0.01396
AFIX 33
H50G  H     0.67780  0.35804  0.78363  41.00000 -1.50000
H50H  H     0.58152  0.39827  0.77432  41.00000 -1.50000
H50I  H     0.65115  0.44596  0.73075  41.00000 -1.50000
AFIX 0
PART 0
Q1    Q     0.87840  0.64330  1.06050  11.00000  0.05000  2.190
Q2    Q     0.94500  0.37550  0.85740  11.00000  0.05000  1.270
<<<
;
_reflns_number_total     11369
_reflns_number_gt     9723
_reflns_threshold_expression     'I > 2\s(I)'
_refine_ls_structure_factor_coef     Fsqd
_refine_ls_matrix_type     full
_refine_ls_R_factor_all     0.0720
_refine_ls_R_factor_gt     0.0641
_refine_ls_wR_factor_gt     0.1726
_refine_ls_wR_factor_ref     0.1833
_refine_ls_goodness_of_fit_ref     1.030
_refine_ls_restrained_S_all     1.155
_refine_ls_number_reflns     11369
_refine_ls_number_parameters     632
_refine_ls_number_restraints     214
_refine_ls_hydrogen_treatment     constr
_refine_ls_weighting_scheme     calc
_refine_ls_weighting_details
              'w=1/[\s^2^(Fo^2^)+(0.1335P)^2^+2.6751P] where P=(Fo^2^+2Fc^2^)/3'
_atom_sites_solution_hydrogens     geom
_atom_sites_solution_primary     direct
_atom_sites_solution_secondary     ?
_refine_ls_shift/su_max     0.001
_refine_ls_shift/su_mean     0.000
_refine_diff_density_max     0.891
_refine_diff_density_min     -1.338
_refine_ls_extinction_method
;
<i>SHELXL2014/7</i> (Sheldrick 2015)
;
_refine_ls_extinction_coef     0.0018(2)
_refine_ls_extinction_expression
                                  'Fc^*^=kFc[1+0.001xFc^2^\l^3^/sin(2\q)]^-1/4^'
loop_
    _atom_type_symbol
    _atom_type_description
    _atom_type_scat_dispersion_real
    _atom_type_scat_dispersion_imag
    _atom_type_scat_source
    'C' 'C' 0.0181 0.0091
                         'International Tables Vol C Tables 4.2.6.8 and 6.1.1.4'
    'H' 'H' 0.0000 0.0000
                         'International Tables Vol C Tables 4.2.6.8 and 6.1.1.4'
    'O' 'O' 0.0492 0.0322
                         'International Tables Vol C Tables 4.2.6.8 and 6.1.1.4'
    'S' 'S' 0.3331 0.5567
                         'International Tables Vol C Tables 4.2.6.8 and 6.1.1.4'
    'Si' 'Si' 0.2541 0.3302
                         'International Tables Vol C Tables 4.2.6.8 and 6.1.1.4'
_computing_data_collection
;
SMART (Bruker, 2015)
;
_computing_cell_refinement
;
SAINT (Bruker, 2015)
;
_computing_data_reduction
;
SAINT (Bruker, 2015)
;
_computing_structure_solution
;
SHELXS (Sheldrick, 2008)
;
_computing_structure_refinement
;
<i>SHELXL2014/7</i> (Sheldrick, 2015)
;
_computing_molecular_graphics
;
<i>OLEX2</i> (Dolomanov <i>et al.</i>,  2009)
;
_computing_publication_material
;
<i>OLEX2</i> (Dolomanov <i>et al.</i>,  2009)
;
loop_
    _atom_site_type_symbol
    _atom_site_label
    _atom_site_fract_x
    _atom_site_fract_y
    _atom_site_fract_z
    _atom_site_U_iso_or_equiv
    _atom_site_adp_type
    _atom_site_calc_flag
    _atom_site_occupancy
    _atom_site_disorder_assembly
    _atom_site_disorder_group
    S S1 0.69743(6) 0.71217(5) 0.52986(6) 0.01790(19) Uani d 1 . .
    S S2S 0.5696(2) 0.81471(17) 0.5664(3) 0.0154(5) Uani d 0.509(7) A 2
    S S3 0.89076(6) 1.11185(6) 0.72696(6) 0.0236(2) Uani d 1 . .
    S S4 1.00639(5) 1.02542(5) 0.65703(5) 0.01273(18) Uani d 1 . .
    S S5 0.93657(6) 0.81063(6) 0.77883(5) 0.0213(2) Uani d 1 . .
    S S6 1.13719(7) 0.82128(7) 0.93714(6) 0.0282(2) Uani d 1 . .
    S S7 1.30244(6) 0.79203(5) 0.69151(6) 0.01820(19) Uani d 1 . .
    S S8 1.10059(5) 0.77389(5) 0.53140(5) 0.01330(18) Uani d 1 . .
    S S9 0.95695(6) 0.61647(5) 0.61759(5) 0.01480(19) Uani d 1 . .
    S S10 0.84595(6) 0.47280(5) 0.46182(5) 0.01626(19) Uani d 1 . .
    S S11 0.65178(6) 0.71730(5) 0.21722(5) 0.01615(19) Uani d 1 . .
    S S12 0.77538(5) 0.86504(5) 0.36777(5) 0.01236(18) Uani d 1 . .
    Si Si1 0.69340(15) 0.99991(13) 0.74868(15) 0.0252(7) Uani d 0.504(4) B 1
    Si Si1S 0.63902(16) 1.02339(14) 0.67283(16) 0.0270(7) Uani d 0.496(4) B -2
    Si Si2 1.34975(7) 0.82358(6) 0.92788(6) 0.0223(2) Uani d 1 . .
    Si Si3 0.66839(6) 0.49178(6) 0.24913(6) 0.0150(2) Uani d 1 . .
    O O1 0.95362(15) 0.89480(13) 0.52132(14) 0.0102(4) Uani d 1 . .
    H H1 0.9979 0.8807 0.5080 0.015 Uiso calc 1 . .
    C C1 0.9234(2) 0.82424(19) 0.5669(2) 0.0106(4) Uani d 1 . .
    C C2 0.8534(2) 0.86769(19) 0.5959(2) 0.0107(5) Uani d 1 . .
    C C3 0.7569(2) 0.8247(2) 0.5815(2) 0.0145(6) Uani d 1 . .
    C C4 0.7001(3) 0.8704(2) 0.6112(3) 0.0233(7) Uani d 1 . .
    C C5 0.7365(3) 0.9575(3) 0.6598(3) 0.0323(9) Uani d 1 . .
    C C6 0.8325(3) 0.9997(2) 0.6714(2) 0.0213(7) Uani d 1 . .
    C C7 0.8895(2) 0.9575(2) 0.6391(2) 0.0124(6) Uani d 1 . .
    C C8 0.6076(3) 0.6992(3) 0.5781(3) 0.0299(8) Uani d 1 . .
    C C9 0.6567(4) 0.6697(4) 0.6763(4) 0.0552(12) Uani d 1 . .
    H H9A 0.6771 0.6117 0.6730 0.083 Uiso calc 1 . .
    H H9B 0.6075 0.6631 0.7010 0.083 Uiso calc 1 . .
    H H9C 0.7174 0.7151 0.7185 0.083 Uiso calc 1 . .
    C C10 0.5117(3) 0.6320(3) 0.5099(3) 0.0356(9) Uani d 1 . .
    H H10A 0.4805 0.6545 0.4478 0.053 Uiso calc 1 . .
    H H10B 0.4627 0.6242 0.5348 0.053 Uiso calc 1 . .
    H H10C 0.5300 0.5738 0.5029 0.053 Uiso calc 1 . .
    C C11 0.5648(8) 0.9405(7) 0.7318(8) 0.035(3) Uani d 0.504(4) B 1
    H H11A 0.5128 0.9394 0.6656 0.053 Uiso calc 0.504(4) B 1
    H H11B 0.5462 0.9727 0.7736 0.053 Uiso calc 0.504(4) B 1
    H H11C 0.5686 0.8785 0.7474 0.053 Uiso calc 0.504(4) B 1
    C C11S 0.6114(11) 0.9658(9) 0.7616(9) 0.048(3) Uani d 0.496(4) B -2
    H H11D 0.5878 0.9009 0.7404 0.072 Uiso calc 0.496(4) B -2
    H H11E 0.5580 0.9903 0.7681 0.072 Uiso calc 0.496(4) B -2
    H H11F 0.6740 0.9758 0.8230 0.072 Uiso calc 0.496(4) B -2
    C C12 0.6858(10) 1.1186(6) 0.7389(9) 0.050(3) Uani d 0.504(4) B 1
    H H12A 0.7547 1.1546 0.7612 0.075 Uiso calc 0.504(4) B 1
    H H12B 0.6563 1.1385 0.7778 0.075 Uiso calc 0.504(4) B 1
    H H12C 0.6422 1.1264 0.6724 0.075 Uiso calc 0.504(4) B 1
    C C12S 0.6782(9) 1.1423(8) 0.7090(8) 0.042(3) Uani d 0.496(4) B -2
    H H12D 0.7322 1.1536 0.7753 0.063 Uiso calc 0.496(4) B -2
    H H12E 0.6193 1.1674 0.7028 0.063 Uiso calc 0.496(4) B -2
    H H12F 0.7045 1.1712 0.6687 0.063 Uiso calc 0.496(4) B -2
    C C13 0.7901(7) 0.9908(8) 0.8727(6) 0.053(3) Uani d 0.504(4) B 1
    H H13A 0.7800 0.9283 0.8865 0.080 Uiso calc 0.504(4) B 1
    H H13B 0.7819 1.0307 0.9170 0.080 Uiso calc 0.504(4) B 1
    H H13C 0.8592 1.0086 0.8798 0.080 Uiso calc 0.504(4) B 1
    C C13S 0.5219(5) 1.0181(6) 0.5587(5) 0.037(2) Uani d 0.496(4) B -2
    H H13D 0.5409 1.0336 0.5093 0.056 Uiso calc 0.496(4) B -2
    H H13E 0.4820 1.0609 0.5647 0.056 Uiso calc 0.496(4) B -2
    H H13F 0.4806 0.9568 0.5414 0.056 Uiso calc 0.496(4) B -2
    C C14 1.0211(3) 1.1019(2) 0.7552(2) 0.0200(7) Uani d 1 . .
    C C15 1.0781(3) 1.1956(2) 0.7551(3) 0.0259(8) Uani d 1 . .
    H H15A 1.0451 1.2145 0.6914 0.039 Uiso calc 1 . .
    H H15B 1.1496 1.1931 0.7732 0.039 Uiso calc 1 . .
    H H15C 1.0761 1.2390 0.8006 0.039 Uiso calc 1 . .
    C C16 1.0746(3) 1.0643(3) 0.8492(2) 0.0279(8) Uani d 1 . .
    H H16A 1.0820 1.1065 0.9007 0.042 Uiso calc 1 . .
    H H16B 1.1425 1.0560 0.8603 0.042 Uiso calc 1 . .
    H H16C 1.0337 1.0060 0.8472 0.042 Uiso calc 1 . .
    C C17 1.0223(2) 0.80852(19) 0.6547(2) 0.0122(5) Uani d 1 . .
    C C18 1.0354(2) 0.8110(2) 0.7474(2) 0.0145(6) Uani d 1 . .
    C C19 1.1330(3) 0.8122(2) 0.8245(2) 0.0189(7) Uani d 1 . .
    C C20 1.2209(2) 0.8106(2) 0.8155(2) 0.0180(7) Uani d 1 . .
    C C21 1.2046(2) 0.8029(2) 0.7213(2) 0.0142(6) Uani d 1 . .
    C C22 1.1077(2) 0.79875(19) 0.6436(2) 0.0125(6) Uani d 1 . .
    C C23 1.0042(3) 0.7670(3) 0.8926(2) 0.0288(8) Uani d 1 . .
    C C24 0.9651(3) 0.7987(3) 0.9588(3) 0.0409(11) Uani d 1 . .
    H H24A 0.9763 0.8648 0.9660 0.061 Uiso calc 1 . .
    H H24B 1.0023 0.7780 1.0210 0.061 Uiso calc 1 . .
    H H24C 0.8916 0.7738 0.9318 0.061 Uiso calc 1 . .
    C C25 0.9910(4) 0.6646(3) 0.8790(3) 0.0429(11) Uani d 1 . .
    H H25A 0.9186 0.6370 0.8552 0.064 Uiso calc 1 . .
    H H25B 1.0326 0.6434 0.9399 0.064 Uiso calc 1 . .
    H H25C 1.0133 0.6475 0.8331 0.064 Uiso calc 1 . .
    C C26 1.3716(3) 0.9374(3) 0.9911(3) 0.0285(8) Uani d 1 . .
    H H26A 1.3768 0.9841 0.9515 0.043 Uiso calc 1 . .
    H H26B 1.4354 0.9466 1.0514 0.043 Uiso calc 1 . .
    H H26C 1.3140 0.9412 1.0034 0.043 Uiso calc 1 . .
    C C27 1.3473(4) 0.7314(3) 1.0037(3) 0.0403(11) Uani d 1 . .
    H H27A 1.2910 0.6809 0.9650 0.060 Uiso calc 1 . .
    H H27B 1.3371 0.7548 1.0558 0.060 Uiso calc 1 . .
    H H27C 1.4126 0.7104 1.0300 0.060 Uiso calc 1 . .
    C C28 1.4621(3) 0.8195(3) 0.9072(3) 0.0347(9) Uani d 1 . .
    H H28A 1.4504 0.7620 0.8702 0.052 Uiso calc 1 . .
    H H28B 1.5243 0.8248 0.9684 0.052 Uiso calc 1 . .
    H H28C 1.4704 0.8695 0.8721 0.052 Uiso calc 1 . .
    C C29 1.2354(2) 0.8224(2) 0.5714(2) 0.0154(6) Uani d 1 . .
    C C30 1.2719(3) 0.7776(2) 0.5092(3) 0.0228(7) Uani d 1 . .
    H H30A 1.3445 0.8029 0.5313 0.034 Uiso calc 1 . .
    H H30B 1.2314 0.7886 0.4432 0.034 Uiso calc 1 . .
    H H30C 1.2631 0.7124 0.5132 0.034 Uiso calc 1 . .
    C C31 1.2502(3) 0.9242(2) 0.5710(3) 0.0214(7) Uani d 1 . .
    H H31A 1.2271 0.9503 0.6126 0.032 Uiso calc 1 . .
    H H31B 1.2100 0.9385 0.5061 0.032 Uiso calc 1 . .
    H H31C 1.3230 0.9495 0.5939 0.032 Uiso calc 1 . .
    C C32 0.8655(2) 0.74079(19) 0.4918(2) 0.0109(4) Uani d 1 . .
    C C33 0.8767(2) 0.6516(2) 0.5076(2) 0.0115(4) Uani d 1 . .
    C C34 0.8192(2) 0.5809(2) 0.4325(2) 0.0120(5) Uani d 1 . .
    C C35 0.7463(2) 0.5947(2) 0.3412(2) 0.0141(6) Uani d 1 . .
    C C36 0.7371(2) 0.6845(2) 0.3271(2) 0.0119(5) Uani d 1 . .
    C C37 0.7959(2) 0.7566(2) 0.3995(2) 0.0111(4) Uani d 1 . .
    C C38 0.8890(2) 0.4986(2) 0.5879(2) 0.0166(7) Uani d 1 . .
    C C39 0.9658(3) 0.4392(2) 0.6430(2) 0.0203(7) Uani d 1 . .
    H H39A 1.0200 0.4457 0.6244 0.030 Uiso calc 1 . .
    H H39B 0.9303 0.3760 0.6285 0.030 Uiso calc 1 . .
    H H39C 0.9961 0.4578 0.7112 0.030 Uiso calc 1 . .
    C C40 0.7995(3) 0.4882(2) 0.6093(2) 0.0215(7) Uani d 1 . .
    H H40A 0.8251 0.5054 0.6772 0.032 Uiso calc 1 . .
    H H40B 0.7631 0.4251 0.5921 0.032 Uiso calc 1 . .
    H H40C 0.7524 0.5272 0.5724 0.032 Uiso calc 1 . .
    C C41 0.5858(3) 0.4220(2) 0.2915(3) 0.0235(7) Uani d 1 . .
    H H41A 0.6292 0.4044 0.3540 0.035 Uiso calc 1 . .
    H H41B 0.5462 0.3677 0.2463 0.035 Uiso calc 1 . .
    H H41C 0.5386 0.4573 0.2965 0.035 Uiso calc 1 . .
    C C42 0.7586(3) 0.4307(2) 0.2315(2) 0.0222(7) Uani d 1 . .
    H H42A 0.7983 0.4708 0.2084 0.033 Uiso calc 1 . .
    H H42B 0.7194 0.3773 0.1848 0.033 Uiso calc 1 . .
    H H42C 0.8054 0.4118 0.2920 0.033 Uiso calc 1 . .
    C C43 0.5797(3) 0.5163(2) 0.1276(2) 0.0269(8) Uani d 1 . .
    H H43A 0.5279 0.5466 0.1304 0.040 Uiso calc 1 . .
    H H43B 0.5458 0.4596 0.0851 0.040 Uiso calc 1 . .
    H H43C 0.6189 0.5555 0.1034 0.040 Uiso calc 1 . .
    C C44 0.6490(2) 0.8268(2) 0.2665(2) 0.0177(7) Uani d 1 . .
    C C45 0.5651(3) 0.8175(3) 0.2959(3) 0.0254(8) Uani d 1 . .
    H H45A 0.4984 0.7943 0.2403 0.038 Uiso calc 1 . .
    H H45B 0.5647 0.8766 0.3224 0.038 Uiso calc 1 . .
    H H45C 0.5782 0.7754 0.3439 0.038 Uiso calc 1 . .
    C C46 0.6336(3) 0.8933(2) 0.1934(2) 0.0250(8) Uani d 1 . .
    H H46A 0.6883 0.8972 0.1756 0.038 Uiso calc 1 . .
    H H46B 0.6356 0.9530 0.2206 0.038 Uiso calc 1 . .
    H H46C 0.5670 0.8726 0.1369 0.038 Uiso calc 1 . .
    S S2 0.5825(2) 0.80229(18) 0.5960(3) 0.0152(5) Uani d 0.491(7) A 1
loop_
    _atom_site_aniso_label
    _atom_site_aniso_U_11
    _atom_site_aniso_U_22
    _atom_site_aniso_U_33
    _atom_site_aniso_U_12
    _atom_site_aniso_U_13
    _atom_site_aniso_U_23
    S1 0.0118(4) 0.0104(4) 0.0299(4) -0.0058(3) 0.0113(3) -0.0037(3)
    S2S 0.0108(6) 0.0183(7) 0.0175(8) -0.0042(5) 0.0095(6) -0.0011(6)
    S3 0.0157(4) 0.0176(4) 0.0356(4) -0.0051(3) 0.0142(3) -0.0159(3)
    S4 0.0086(3) 0.0088(3) 0.0184(4) -0.0047(3) 0.0069(3) -0.0069(3)
    S5 0.0151(4) 0.0295(5) 0.0164(4) -0.0050(3) 0.0080(3) -0.0001(3)
    S6 0.0222(5) 0.0387(5) 0.0134(4) -0.0039(4) 0.0032(3) -0.0009(3)
    S7 0.0081(3) 0.0157(4) 0.0254(4) 0.0018(3) 0.0038(3) -0.0004(3)
    S8 0.0071(3) 0.0111(4) 0.0178(4) -0.0021(3) 0.0043(3) -0.0056(3)
    S9 0.0125(4) 0.0075(3) 0.0162(3) -0.0028(3) 0.0017(3) -0.0010(3)
    S10 0.0159(4) 0.0058(4) 0.0190(4) -0.0024(3) 0.0033(3) -0.0034(3)
    S11 0.0121(4) 0.0112(4) 0.0154(4) -0.0008(3) -0.0003(3) -0.0036(3)
    S12 0.0080(3) 0.0065(3) 0.0163(4) -0.0018(3) 0.0018(3) -0.0026(3)
    Si1 0.0163(10) 0.0207(11) 0.0404(14) -0.0054(8) 0.0189(10) -0.0148(8)
    Si1S 0.0232(12) 0.0224(11) 0.0444(15) 0.0027(8) 0.0246(11) -0.0049(9)
    Si2 0.0154(5) 0.0156(5) 0.0202(5) 0.0001(3) -0.0033(4) -0.0038(3)
    Si3 0.0111(4) 0.0091(4) 0.0173(4) -0.0048(3) 0.0032(3) -0.0061(3)
    O1 0.0076(8) 0.0078(8) 0.0149(8) -0.0022(7) 0.0065(7) -0.0021(7)
    C1 0.0079(7) 0.0064(7) 0.0148(7) -0.0021(6) 0.0043(6) -0.0016(6)
    C2 0.0079(9) 0.0072(9) 0.0144(9) -0.0016(8) 0.0043(8) -0.0020(8)
    C3 0.0073(14) 0.0165(16) 0.0173(15) -0.0024(12) 0.0058(12) -0.0052(12)
    C4 0.0159(13) 0.0236(14) 0.0304(14) -0.0040(11) 0.0139(11) -0.0077(11)
    C5 0.0251(15) 0.0315(16) 0.0441(16) 0.0016(12) 0.0218(13) -0.0136(12)
    C6 0.0137(16) 0.0179(17) 0.0291(18) -0.0061(13) 0.0112(14) -0.0142(13)
    C7 0.0087(12) 0.0122(12) 0.0143(12) -0.0032(10) 0.0057(10) -0.0014(10)
    C8 0.0224(13) 0.0324(14) 0.0371(14) -0.0026(11) 0.0183(11) 0.0054(11)
    C9 0.0381(19) 0.072(2) 0.052(2) -0.0080(18) 0.0231(17) 0.0236(18)
    C10 0.0232(16) 0.0264(17) 0.0545(19) -0.0067(14) 0.0204(15) -0.0026(15)
    C11 0.031(6) 0.029(5) 0.052(7) -0.010(4) 0.031(5) -0.022(4)
    C11S 0.056(9) 0.056(8) 0.048(7) -0.002(6) 0.043(7) -0.006(6)
    C12 0.047(4) 0.051(5) 0.059(4) 0.017(3) 0.029(3) 0.004(3)
    C12S 0.040(4) 0.051(4) 0.049(4) 0.023(3) 0.027(3) 0.004(3)
    C13 0.040(5) 0.083(8) 0.034(5) -0.009(5) 0.024(4) -0.027(5)
    C13S 0.027(4) 0.027(4) 0.064(6) 0.015(3) 0.024(4) 0.009(4)
    C14 0.0133(16) 0.0178(17) 0.0255(17) -0.0057(13) 0.0100(14) -0.0141(13)
    C15 0.0188(16) 0.0171(16) 0.0373(18) -0.0083(13) 0.0144(14) -0.0158(13)
    C16 0.0200(18) 0.035(2) 0.0206(17) -0.0062(15) 0.0075(15) -0.0136(15)
    C17 0.0095(9) 0.0066(9) 0.0152(9) -0.0028(7) 0.0028(7) -0.0013(7)
    C18 0.0121(12) 0.0114(12) 0.0161(12) -0.0030(10) 0.0052(10) -0.0019(10)
    C19 0.0173(16) 0.0148(16) 0.0173(15) -0.0035(13) 0.0045(13) -0.0015(12)
    C20 0.0127(15) 0.0094(15) 0.0206(16) -0.0024(12) 0.0001(13) -0.0020(12)
    C21 0.0106(12) 0.0087(12) 0.0191(12) -0.0012(10) 0.0047(10) -0.0013(10)
    C22 0.0112(12) 0.0068(12) 0.0151(12) -0.0029(10) 0.0044(10) -0.0027(9)
    C23 0.027(2) 0.036(2) 0.0178(17) -0.0071(16) 0.0092(15) 0.0050(15)
    C24 0.035(2) 0.063(3) 0.0242(19) -0.004(2) 0.0181(18) 0.0033(18)
    C25 0.051(3) 0.039(3) 0.031(2) -0.008(2) 0.018(2) 0.0089(18)
    C26 0.0201(18) 0.0244(19) 0.0277(18) -0.0022(15) 0.0029(15) -0.0068(14)
    C27 0.041(2) 0.025(2) 0.030(2) 0.0001(18) -0.0026(18) 0.0044(16)
    C28 0.0200(17) 0.039(2) 0.0280(18) 0.0076(15) -0.0027(14) -0.0098(15)
    C29 0.0084(12) 0.0133(13) 0.0215(13) -0.0003(10) 0.0057(10) -0.0026(10)
    C30 0.0139(16) 0.0190(17) 0.0358(19) 0.0009(13) 0.0132(15) -0.0058(14)
    C31 0.0152(16) 0.0127(16) 0.0319(18) -0.0037(13) 0.0096(14) -0.0009(13)
    C32 0.0071(7) 0.0073(7) 0.0153(7) -0.0024(6) 0.0042(6) -0.0020(6)
    C33 0.0070(8) 0.0079(9) 0.0163(8) -0.0017(7) 0.0039(7) -0.0021(7)
    C34 0.0077(10) 0.0078(10) 0.0175(10) -0.0011(8) 0.0044(8) -0.0016(8)
    C35 0.0089(14) 0.0123(15) 0.0175(15) -0.0050(12) 0.0057(12) -0.0034(12)
    C36 0.0071(10) 0.0096(10) 0.0154(10) -0.0022(8) 0.0037(8) -0.0021(8)
    C37 0.0066(8) 0.0081(9) 0.0159(8) -0.0016(7) 0.0042(7) -0.0027(7)
    C38 0.0148(16) 0.0083(14) 0.0163(15) -0.0054(12) 0.0015(13) -0.0032(11)
    C39 0.0189(17) 0.0125(16) 0.0234(16) 0.0011(13) 0.0054(14) 0.0037(12)
    C40 0.0221(18) 0.0134(16) 0.0249(17) -0.0038(13) 0.0103(14) -0.0002(13)
    C41 0.0149(17) 0.0154(17) 0.0346(19) -0.0054(13) 0.0101(15) -0.0048(14)
    C42 0.0212(17) 0.0158(17) 0.0239(17) -0.0035(13) 0.0086(14) -0.0075(13)
    C43 0.0258(19) 0.0184(18) 0.0204(17) -0.0023(14) 0.0002(15) -0.0063(13)
    C44 0.0139(16) 0.0103(15) 0.0210(16) 0.0011(12) 0.0022(13) -0.0031(12)
    C45 0.0091(15) 0.0265(19) 0.0325(19) 0.0022(14) 0.0042(14) -0.0083(15)
    C46 0.0234(18) 0.0144(17) 0.0249(18) 0.0062(14) 0.0005(15) 0.0006(13)
    S2 0.0110(6) 0.0170(7) 0.0170(9) -0.0038(5) 0.0084(6) -0.0010(6)
_geom_special_details
;
 All esds (except the esd in the dihedral angle between two l.s. planes)
 are estimated using the full covariance matrix.  The cell esds are taken
 into account individually in the estimation of esds in distances, angles
 and torsion angles; correlations between esds in cell parameters are only
 used when they are defined by crystal symmetry.  An approximate (isotropic)
 treatment of cell esds is used for estimating esds involving l.s. planes.
;
loop_
    _geom_bond_atom_site_label_1
    _geom_bond_atom_site_label_2
    _geom_bond_site_symmetry_2
    _geom_bond_distance
    _geom_bond_publ_flag
    S1 C3 . 1.767(3) ?
    S1 C8 . 1.827(4) ?
    S2S C4 . 1.786(4) ?
    S2S C8 . 1.908(5) ?
    S3 C6 . 1.774(3) ?
    S3 C14 . 1.823(3) ?
    S4 C7 . 1.776(3) ?
    S4 C14 . 1.828(3) ?
    S5 C18 . 1.771(3) ?
    S5 C23 . 1.829(4) ?
    S6 C19 . 1.775(3) ?
    S6 C23 . 1.813(4) ?
    S7 C21 . 1.768(3) ?
    S7 C29 . 1.823(3) ?
    S8 C22 . 1.773(3) ?
    S8 C29 . 1.827(3) ?
    S9 C33 . 1.766(3) ?
    S9 C38 . 1.832(3) ?
    S10 C34 . 1.768(3) ?
    S10 C38 . 1.819(3) ?
    S11 C36 . 1.773(3) ?
    S11 C44 . 1.827(3) ?
    S12 C37 . 1.761(3) ?
    S12 C44 . 1.817(3) ?
    Si1 C5 . 1.945(4) ?
    Si1 C11 . 1.884(10) ?
    Si1 C12 . 1.821(8) ?
    Si1 C13 . 1.863(10) ?
    Si1S C5 . 1.976(4) ?
    Si1S C11S . 1.857(11) ?
    Si1S C12S . 1.788(12) ?
    Si1S C13S . 1.844(7) ?
    Si2 C20 . 1.909(3) ?
    Si2 C26 . 1.871(4) ?
    Si2 C27 . 1.881(4) ?
    Si2 C28 . 1.871(4) ?
    Si3 C35 . 1.910(3) ?
    Si3 C41 . 1.875(4) ?
    Si3 C42 . 1.871(4) ?
    Si3 C43 . 1.868(4) ?
    O1 H1 . 0.8400 ?
    O1 C1 . 1.439(3) ?
    C1 C2 . 1.550(4) ?
    C1 C17 . 1.559(4) ?
    C1 C32 . 1.544(4) ?
    C2 C3 . 1.397(4) ?
    C2 C7 . 1.407(4) ?
    C3 C4 . 1.404(5) ?
    C4 C5 . 1.397(5) ?
    C4 S2 . 1.799(4) ?
    C5 C6 . 1.404(5) ?
    C6 C7 . 1.400(5) ?
    C8 C9 . 1.511(6) ?
    C8 C10 . 1.520(5) ?
    C8 S2 . 1.705(5) ?
    C9 H9A . 0.9800 ?
    C9 H9B . 0.9800 ?
    C9 H9C . 0.9800 ?
    C10 H10A . 0.9800 ?
    C10 H10B . 0.9800 ?
    C10 H10C . 0.9800 ?
    C11 H11A . 0.9800 ?
    C11 H11B . 0.9800 ?
    C11 H11C . 0.9800 ?
    C11S H11D . 0.9800 ?
    C11S H11E . 0.9800 ?
    C11S H11F . 0.9800 ?
    C12 H12A . 0.9800 ?
    C12 H12B . 0.9800 ?
    C12 H12C . 0.9800 ?
    C12S H12D . 0.9800 ?
    C12S H12E . 0.9800 ?
    C12S H12F . 0.9800 ?
    C13 H13A . 0.9800 ?
    C13 H13B . 0.9800 ?
    C13 H13C . 0.9800 ?
    C13S H13D . 0.9800 ?
    C13S H13E . 0.9800 ?
    C13S H13F . 0.9800 ?
    C14 C15 . 1.533(5) ?
    C14 C16 . 1.519(5) ?
    C15 H15A . 0.9800 ?
    C15 H15B . 0.9800 ?
    C15 H15C . 0.9800 ?
    C16 H16A . 0.9800 ?
    C16 H16B . 0.9800 ?
    C16 H16C . 0.9800 ?
    C17 C18 . 1.401(4) ?
    C17 C22 . 1.401(4) ?
    C18 C19 . 1.407(5) ?
    C19 C20 . 1.396(5) ?
    C20 C21 . 1.409(5) ?
    C21 C22 . 1.397(4) ?
    C23 C24 . 1.527(6) ?
    C23 C25 . 1.524(6) ?
    C24 H24A . 0.9800 ?
    C24 H24B . 0.9800 ?
    C24 H24C . 0.9800 ?
    C25 H25A . 0.9800 ?
    C25 H25B . 0.9800 ?
    C25 H25C . 0.9800 ?
    C26 H26A . 0.9800 ?
    C26 H26B . 0.9800 ?
    C26 H26C . 0.9800 ?
    C27 H27A . 0.9800 ?
    C27 H27B . 0.9800 ?
    C27 H27C . 0.9800 ?
    C28 H28A . 0.9800 ?
    C28 H28B . 0.9800 ?
    C28 H28C . 0.9800 ?
    C29 C30 . 1.526(4) ?
    C29 C31 . 1.519(4) ?
    C30 H30A . 0.9800 ?
    C30 H30B . 0.9800 ?
    C30 H30C . 0.9800 ?
    C31 H31A . 0.9800 ?
    C31 H31B . 0.9800 ?
    C31 H31C . 0.9800 ?
    C32 C33 . 1.401(4) ?
    C32 C37 . 1.413(4) ?
    C33 C34 . 1.414(4) ?
    C34 C35 . 1.408(4) ?
    C35 C36 . 1.400(4) ?
    C36 C37 . 1.407(4) ?
    C38 C39 . 1.530(4) ?
    C38 C40 . 1.518(5) ?
    C39 H39A . 0.9800 ?
    C39 H39B . 0.9800 ?
    C39 H39C . 0.9800 ?
    C40 H40A . 0.9800 ?
    C40 H40B . 0.9800 ?
    C40 H40C . 0.9800 ?
    C41 H41A . 0.9800 ?
    C41 H41B . 0.9800 ?
    C41 H41C . 0.9800 ?
    C42 H42A . 0.9800 ?
    C42 H42B . 0.9800 ?
    C42 H42C . 0.9800 ?
    C43 H43A . 0.9800 ?
    C43 H43B . 0.9800 ?
    C43 H43C . 0.9800 ?
    C44 C45 . 1.523(5) ?
    C44 C46 . 1.525(5) ?
    C45 H45A . 0.9800 ?
    C45 H45B . 0.9800 ?
    C45 H45C . 0.9800 ?
    C46 H46A . 0.9800 ?
    C46 H46B . 0.9800 ?
    C46 H46C . 0.9800 ?
loop_
    _geom_angle_atom_site_label_1
    _geom_angle_atom_site_label_2
    _geom_angle_atom_site_label_3
    _geom_angle_site_symmetry_1
    _geom_angle_site_symmetry_3
    _geom_angle
    _geom_angle_publ_flag
    C3 S1 C8 . . 96.06(16) ?
    C4 S2S C8 . . 91.3(2) ?
    C6 S3 C14 . . 96.06(15) ?
    C7 S4 C14 . . 95.31(14) ?
    C18 S5 C23 . . 95.05(16) ?
    C19 S6 C23 . . 94.64(16) ?
    C21 S7 C29 . . 95.61(14) ?
    C22 S8 C29 . . 94.48(14) ?
    C33 S9 C38 . . 95.63(14) ?
    C34 S10 C38 . . 95.11(14) ?
    C36 S11 C44 . . 95.94(14) ?
    C37 S12 C44 . . 95.72(14) ?
    C11 Si1 C5 . . 116.3(3) ?
    C12 Si1 C5 . . 109.0(5) ?
    C12 Si1 C11 . . 106.2(6) ?
    C12 Si1 C13 . . 107.7(6) ?
    C13 Si1 C5 . . 110.1(3) ?
    C13 Si1 C11 . . 107.2(5) ?
    C11S Si1S C5 . . 103.6(5) ?
    C12S Si1S C5 . . 118.5(4) ?
    C12S Si1S C11S . . 109.7(6) ?
    C12S Si1S C13S . . 101.5(5) ?
    C13S Si1S C5 . . 111.8(3) ?
    C13S Si1S C11S . . 112.0(5) ?
    C26 Si2 C20 . . 105.85(16) ?
    C26 Si2 C27 . . 111.40(19) ?
    C26 Si2 C28 . . 107.75(18) ?
    C27 Si2 C20 . . 110.87(17) ?
    C28 Si2 C20 . . 115.02(16) ?
    C28 Si2 C27 . . 106.0(2) ?
    C41 Si3 C35 . . 107.76(14) ?
    C42 Si3 C35 . . 108.79(14) ?
    C42 Si3 C41 . . 114.03(16) ?
    C43 Si3 C35 . . 115.80(15) ?
    C43 Si3 C41 . . 106.23(17) ?
    C43 Si3 C42 . . 104.41(17) ?
    C1 O1 H1 . . 109.5 ?
    O1 C1 C2 . . 101.3(2) ?
    O1 C1 C17 . . 107.7(2) ?
    O1 C1 C32 . . 107.1(2) ?
    C2 C1 C17 . . 112.2(2) ?
    C32 C1 C2 . . 113.5(2) ?
    C32 C1 C17 . . 114.0(2) ?
    C3 C2 C1 . . 125.0(3) ?
    C3 C2 C7 . . 117.6(3) ?
    C7 C2 C1 . . 117.4(3) ?
    C2 C3 S1 . . 125.3(2) ?
    C2 C3 C4 . . 120.3(3) ?
    C4 C3 S1 . . 114.5(2) ?
    C3 C4 S2S . . 114.0(3) ?
    C3 C4 S2 . . 114.4(3) ?
    C5 C4 S2S . . 121.9(3) ?
    C5 C4 C3 . . 123.5(3) ?
    C5 C4 S2 . . 121.6(3) ?
    C4 C5 Si1 . . 123.0(3) ?
    C4 C5 Si1S . . 119.0(3) ?
    C4 C5 C6 . . 114.9(3) ?
    C6 C5 Si1 . . 117.6(3) ?
    C6 C5 Si1S . . 123.6(3) ?
    C5 C6 S3 . . 122.3(3) ?
    C7 C6 S3 . . 114.6(2) ?
    C7 C6 C5 . . 123.1(3) ?
    C2 C7 S4 . . 124.3(2) ?
    C6 C7 S4 . . 115.3(2) ?
    C6 C7 C2 . . 120.5(3) ?
    S1 C8 S2S . . 101.3(2) ?
    C9 C8 S1 . . 110.6(3) ?
    C9 C8 S2S . . 117.7(4) ?
    C9 C8 C10 . . 111.8(4) ?
    C9 C8 S2 . . 104.0(4) ?
    C10 C8 S1 . . 108.5(3) ?
    C10 C8 S2S . . 106.1(3) ?
    C10 C8 S2 . . 112.7(3) ?
    S2 C8 S1 . . 109.2(2) ?
    C8 C9 H9A . . 109.5 ?
    C8 C9 H9B . . 109.5 ?
    C8 C9 H9C . . 109.5 ?
    H9A C9 H9B . . 109.5 ?
    H9A C9 H9C . . 109.5 ?
    H9B C9 H9C . . 109.5 ?
    C8 C10 H10A . . 109.5 ?
    C8 C10 H10B . . 109.5 ?
    C8 C10 H10C . . 109.5 ?
    H10A C10 H10B . . 109.5 ?
    H10A C10 H10C . . 109.5 ?
    H10B C10 H10C . . 109.5 ?
    Si1 C11 H11A . . 109.5 ?
    Si1 C11 H11B . . 109.5 ?
    Si1 C11 H11C . . 109.5 ?
    H11A C11 H11B . . 109.5 ?
    H11A C11 H11C . . 109.5 ?
    H11B C11 H11C . . 109.5 ?
    Si1S C11S H11D . . 109.5 ?
    Si1S C11S H11E . . 109.5 ?
    Si1S C11S H11F . . 109.5 ?
    H11D C11S H11E . . 109.5 ?
    H11D C11S H11F . . 109.5 ?
    H11E C11S H11F . . 109.5 ?
    Si1 C12 H12A . . 109.5 ?
    Si1 C12 H12B . . 109.5 ?
    Si1 C12 H12C . . 109.5 ?
    H12A C12 H12B . . 109.5 ?
    H12A C12 H12C . . 109.5 ?
    H12B C12 H12C . . 109.5 ?
    Si1S C12S H12D . . 109.5 ?
    Si1S C12S H12E . . 109.5 ?
    Si1S C12S H12F . . 109.5 ?
    H12D C12S H12E . . 109.5 ?
    H12D C12S H12F . . 109.5 ?
    H12E C12S H12F . . 109.5 ?
    Si1 C13 H13A . . 109.5 ?
    Si1 C13 H13B . . 109.5 ?
    Si1 C13 H13C . . 109.5 ?
    H13A C13 H13B . . 109.5 ?
    H13A C13 H13C . . 109.5 ?
    H13B C13 H13C . . 109.5 ?
    Si1S C13S H13D . . 109.5 ?
    Si1S C13S H13E . . 109.5 ?
    Si1S C13S H13F . . 109.5 ?
    H13D C13S H13E . . 109.5 ?
    H13D C13S H13F . . 109.5 ?
    H13E C13S H13F . . 109.5 ?
    S3 C14 S4 . . 105.04(16) ?
    C15 C14 S3 . . 107.6(2) ?
    C15 C14 S4 . . 109.3(2) ?
    C16 C14 S3 . . 111.4(2) ?
    C16 C14 S4 . . 110.9(2) ?
    C16 C14 C15 . . 112.2(3) ?
    C14 C15 H15A . . 109.5 ?
    C14 C15 H15B . . 109.5 ?
    C14 C15 H15C . . 109.5 ?
    H15A C15 H15B . . 109.5 ?
    H15A C15 H15C . . 109.5 ?
    H15B C15 H15C . . 109.5 ?
    C14 C16 H16A . . 109.5 ?
    C14 C16 H16B . . 109.5 ?
    C14 C16 H16C . . 109.5 ?
    H16A C16 H16B . . 109.5 ?
    H16A C16 H16C . . 109.5 ?
    H16B C16 H16C . . 109.5 ?
    C18 C17 C1 . . 124.2(3) ?
    C22 C17 C1 . . 119.0(3) ?
    C22 C17 C18 . . 116.6(3) ?
    C17 C18 S5 . . 125.4(2) ?
    C17 C18 C19 . . 120.0(3) ?
    C19 C18 S5 . . 114.6(2) ?
    C18 C19 S6 . . 114.1(3) ?
    C20 C19 S6 . . 121.8(2) ?
    C20 C19 C18 . . 124.0(3) ?
    C19 C20 Si2 . . 118.8(2) ?
    C19 C20 C21 . . 114.8(3) ?
    C21 C20 Si2 . . 126.4(3) ?
    C20 C21 S7 . . 123.1(2) ?
    C22 C21 S7 . . 114.8(2) ?
    C22 C21 C20 . . 122.1(3) ?
    C17 C22 S8 . . 123.2(2) ?
    C21 C22 S8 . . 114.7(2) ?
    C21 C22 C17 . . 122.0(3) ?
    S6 C23 S5 . . 104.15(18) ?
    C24 C23 S5 . . 108.2(3) ?
    C24 C23 S6 . . 109.3(3) ?
    C25 C23 S5 . . 111.0(3) ?
    C25 C23 S6 . . 111.2(3) ?
    C25 C23 C24 . . 112.6(3) ?
    C23 C24 H24A . . 109.5 ?
    C23 C24 H24B . . 109.5 ?
    C23 C24 H24C . . 109.5 ?
    H24A C24 H24B . . 109.5 ?
    H24A C24 H24C . . 109.5 ?
    H24B C24 H24C . . 109.5 ?
    C23 C25 H25A . . 109.5 ?
    C23 C25 H25B . . 109.5 ?
    C23 C25 H25C . . 109.5 ?
    H25A C25 H25B . . 109.5 ?
    H25A C25 H25C . . 109.5 ?
    H25B C25 H25C . . 109.5 ?
    Si2 C26 H26A . . 109.5 ?
    Si2 C26 H26B . . 109.5 ?
    Si2 C26 H26C . . 109.5 ?
    H26A C26 H26B . . 109.5 ?
    H26A C26 H26C . . 109.5 ?
    H26B C26 H26C . . 109.5 ?
    Si2 C27 H27A . . 109.5 ?
    Si2 C27 H27B . . 109.5 ?
    Si2 C27 H27C . . 109.5 ?
    H27A C27 H27B . . 109.5 ?
    H27A C27 H27C . . 109.5 ?
    H27B C27 H27C . . 109.5 ?
    Si2 C28 H28A . . 109.5 ?
    Si2 C28 H28B . . 109.5 ?
    Si2 C28 H28C . . 109.5 ?
    H28A C28 H28B . . 109.5 ?
    H28A C28 H28C . . 109.5 ?
    H28B C28 H28C . . 109.5 ?
    S7 C29 S8 . . 104.30(16) ?
    C30 C29 S7 . . 108.9(2) ?
    C30 C29 S8 . . 109.5(2) ?
    C31 C29 S7 . . 111.3(2) ?
    C31 C29 S8 . . 110.3(2) ?
    C31 C29 C30 . . 112.2(3) ?
    C29 C30 H30A . . 109.5 ?
    C29 C30 H30B . . 109.5 ?
    C29 C30 H30C . . 109.5 ?
    H30A C30 H30B . . 109.5 ?
    H30A C30 H30C . . 109.5 ?
    H30B C30 H30C . . 109.5 ?
    C29 C31 H31A . . 109.5 ?
    C29 C31 H31B . . 109.5 ?
    C29 C31 H31C . . 109.5 ?
    H31A C31 H31B . . 109.5 ?
    H31A C31 H31C . . 109.5 ?
    H31B C31 H31C . . 109.5 ?
    C33 C32 C1 . . 125.4(3) ?
    C33 C32 C37 . . 117.8(3) ?
    C37 C32 C1 . . 116.8(3) ?
    C32 C33 S9 . . 125.3(2) ?
    C32 C33 C34 . . 119.9(3) ?
    C34 C33 S9 . . 114.7(2) ?
    C33 C34 S10 . . 114.7(2) ?
    C35 C34 S10 . . 122.1(2) ?
    C35 C34 C33 . . 123.2(3) ?
    C34 C35 Si3 . . 118.5(2) ?
    C36 C35 Si3 . . 125.8(2) ?
    C36 C35 C34 . . 115.7(3) ?
    C35 C36 S11 . . 123.3(2) ?
    C35 C36 C37 . . 122.4(3) ?
    C37 C36 S11 . . 114.4(2) ?
    C32 C37 S12 . . 123.2(2) ?
    C36 C37 S12 . . 115.9(2) ?
    C36 C37 C32 . . 120.9(3) ?
    S10 C38 S9 . . 104.94(16) ?
    C39 C38 S9 . . 108.5(2) ?
    C39 C38 S10 . . 108.7(2) ?
    C40 C38 S9 . . 110.3(2) ?
    C40 C38 S10 . . 111.6(2) ?
    C40 C38 C39 . . 112.4(3) ?
    C38 C39 H39A . . 109.5 ?
    C38 C39 H39B . . 109.5 ?
    C38 C39 H39C . . 109.5 ?
    H39A C39 H39B . . 109.5 ?
    H39A C39 H39C . . 109.5 ?
    H39B C39 H39C . . 109.5 ?
    C38 C40 H40A . . 109.5 ?
    C38 C40 H40B . . 109.5 ?
    C38 C40 H40C . . 109.5 ?
    H40A C40 H40B . . 109.5 ?
    H40A C40 H40C . . 109.5 ?
    H40B C40 H40C . . 109.5 ?
    Si3 C41 H41A . . 109.5 ?
    Si3 C41 H41B . . 109.5 ?
    Si3 C41 H41C . . 109.5 ?
    H41A C41 H41B . . 109.5 ?
    H41A C41 H41C . . 109.5 ?
    H41B C41 H41C . . 109.5 ?
    Si3 C42 H42A . . 109.5 ?
    Si3 C42 H42B . . 109.5 ?
    Si3 C42 H42C . . 109.5 ?
    H42A C42 H42B . . 109.5 ?
    H42A C42 H42C . . 109.5 ?
    H42B C42 H42C . . 109.5 ?
    Si3 C43 H43A . . 109.5 ?
    Si3 C43 H43B . . 109.5 ?
    Si3 C43 H43C . . 109.5 ?
    H43A C43 H43B . . 109.5 ?
    H43A C43 H43C . . 109.5 ?
    H43B C43 H43C . . 109.5 ?
    S12 C44 S11 . . 105.83(16) ?
    C45 C44 S11 . . 110.4(2) ?
    C45 C44 S12 . . 111.5(2) ?
    C45 C44 C46 . . 111.7(3) ?
    C46 C44 S11 . . 109.1(2) ?
    C46 C44 S12 . . 108.1(2) ?
    C44 C45 H45A . . 109.5 ?
    C44 C45 H45B . . 109.5 ?
    C44 C45 H45C . . 109.5 ?
    H45A C45 H45B . . 109.5 ?
    H45A C45 H45C . . 109.5 ?
    H45B C45 H45C . . 109.5 ?
    C44 C46 H46A . . 109.5 ?
    C44 C46 H46B . . 109.5 ?
    C44 C46 H46C . . 109.5 ?
    H46A C46 H46B . . 109.5 ?
    H46A C46 H46C . . 109.5 ?
    H46B C46 H46C . . 109.5 ?
    C8 S2 C4 . . 97.9(2) ?
loop_
    _geom_hbond_atom_site_label_D
    _geom_hbond_atom_site_label_H
    _geom_hbond_atom_site_label_A
    _geom_hbond_site_symmetry_A
    _geom_hbond_distance_DH
    _geom_hbond_distance_HA
    _geom_hbond_distance_DA
    _geom_hbond_angle_DHA
    O1 H1 S8 . 0.84 2.32 3.031(2) 142.0
    C9 H9C S5 . 0.98 3.05 3.926(5) 149.9
    C12 H12A S3 . 0.98 2.51 3.184(16) 126
    C13 H13B S6 2_777 0.98 2.85 3.734(10) 150
    C15 H15B S11 2_776 0.98 3.00 3.866(4) 147.7
    C16 H16C S5 . 0.98 3.00 3.912(4) 155.3
    C26 H26C S6 . 0.98 2.68 3.364(5) 127
    C31 H31A S12 2_776 0.98 2.81 3.435(3) 122.6
    C41 H41A S10 . 0.98 2.87 3.508(5) 123
    C42 H42C S10 . 0.98 2.60 3.291(3) 128
    C45 H45C S1 . 0.98 2.96 3.867(4) 154.9
_shelx_hkl_file
;
  -2   0   0   74.72    6.63
  -2   0   0   69.95    6.62
   2   0   0   62.06    6.62
   3   0   0  310.51   29.79
  -4   0   0   10.08    1.03
  -5   0   0   37.82    3.72
   5   0   0   38.17    3.69
  -6   0   0   19.92    2.15
   6   0   0   22.07    2.11
  -7   0   0    2.70    0.60
   7   0   0    3.18    0.51
  -8   0   0    2.73    0.74
  -8   0   0    2.74    0.57
  -8   0   0    2.17    0.80
  -8   0   0    2.11    0.65
  -8   0   0    2.26    0.72
  -8   0   0    4.26    0.72
  -8   0   0    3.42    0.79
   8   0   0    3.10    1.03
   8   0   0    4.47    0.73
  -9   0   0  100.70   10.29
  -9   0   0  109.26   10.47
  -9   0   0  106.10   10.26
  -9   0   0  111.92   10.31
  -9   0   0  102.78   10.30
  -9   0   0  113.95   10.41
  -9   0   0  102.45   10.25
  -9   0   0   99.76   10.23
 -10   0   0    3.87    0.79
 -10   0   0    3.04    0.76
 -10   0   0    3.49    0.60
 -10   0   0    2.58    0.75
 -10   0   0    3.01    1.18
 -10   0   0    2.99    0.74
 -10   0   0    3.46    1.34
 -10   0   0    2.75    0.64
  10   0   0    5.17    1.27
  10   0   0    4.64    0.83
 -11   0   0   28.61    2.94
 -11   0   0   26.15    3.68
 -11   0   0   21.85    3.51
 -11   0   0   28.53    2.94
 -11   0   0   27.87    2.92
 -11   0   0   25.27    2.82
 -11   0   0   24.17    3.41
 -11   0   0   26.58    2.80
  11   0   0   32.35    2.98
 -12   0   0    0.82    0.65
 -12   0   0    1.11    0.50
 -12   0   0    0.50    0.72
 -12   0   0    1.79    1.44
 -12   0   0   -2.15    1.79
 -12   0   0    0.87    0.50
  12   0   0    1.21    2.48
  12   0   0   -0.19    0.75
  12   0   0    0.63    1.25
 -13   0   0    2.28    0.54
 -13   0   0    4.43    1.11
 -13   0   0    1.71    2.72
 -13   0   0    2.14    0.64
 -13   0   0    2.54    0.54
  13   0   0    1.04    1.11
  13   0   0    1.69    2.07
  13   0   0    2.99    0.93
 -14   0   0    9.86    1.72
  14   0   0    8.70    1.44
  14   0   0    8.45    1.52
  14   0   0    8.26    1.84
 -15   0   0   17.86    1.75
 -15   0   0   11.40    2.72
 -15   0   0   17.96    1.82
 -15   0   0   18.41    1.76
  15   0   0   14.73    2.48
  15   0   0   12.51    2.20
 -16   0   0    0.12    0.32
 -16   0   0    0.37    0.32
 -16   0   0    0.55    0.42
  16  -1   0   -0.66    1.68
 -16   1   0    2.15    0.46
  15  -1   0    5.91    2.31
  15  -1   0    1.07    1.07
  15  -1   0    0.95    1.10
 -15   1   0    1.09    0.37
 -15   1   0    0.03    1.34
 -15   1   0    0.65    0.46
 -15   1   0    1.07    0.37
  14  -1   0    3.11    0.97
  14  -1   0    3.90    1.67
  14  -1   0    1.38    1.13
 -14   1   0    2.22    0.46
 -14   1   0    3.17    1.35
 -14   1   0    2.01    0.48
  13  -1   0    1.00    1.10
  13  -1   0    0.52    0.83
 -13   1   0    0.08    0.42
 -13   1   0   -0.46    0.38
 -13   1   0   -0.09    1.28
 -13   1   0    0.75    0.54
 -13   1   0    1.00    0.75
  12  -1   0   32.21    3.40
 -12   1   0   29.26    3.21
 -12   1   0   31.72    3.85
 -12   1   0   31.54    3.30
 -12   1   0   31.39    4.70
 -12   1   0   29.86    3.19
 -12   1   0   34.77    3.34
  11  -1   0   11.88    1.46
  11  -1   0   14.01    2.22
 -11   1   0    8.51    1.38
 -11   1   0    7.96    1.14
 -11   1   0    9.46    1.90
 -11   1   0    8.77    1.71
 -11   1   0    9.34    1.72
 -11   1   0    8.83    1.31
 -11   1   0    6.96    1.18
  10  -1   0   13.61    2.19
 -10   1   0    8.40    1.20
 -10   1   0    9.36    1.29
 -10   1   0    7.78    1.33
 -10   1   0    7.12    1.48
 -10   1   0    5.76    1.46
 -10   1   0    6.89    1.10
 -10   1   0    8.89    1.50
 -10   1   0    7.83    1.05
   9  -1   0   11.14    1.61
  -9   1   0    8.91    1.19
  -9   1   0    9.69    1.47
  -9   1   0    8.90    1.47
  -9   1   0    7.70    1.09
  -9   1   0   10.29    1.63
  -9   1   0    8.70    1.32
  -9   1   0    7.36    1.23
  -9   1   0    8.83    1.39
  -8   1   0   83.85    7.52
  -8   1   0   75.55    7.43
  -8   1   0   76.55    7.41
  -8   1   0   83.16    7.49
  -8   1   0   69.57    7.46
  -8   1   0   69.22    7.49
  -7   1   0   19.66    2.08
   6  -1   0   32.60    2.99
  -6   1   0   28.00    3.03
  -5   1   0  103.52   10.00
   4  -1   0    8.12    0.79
   4  -1   0    7.49    0.81
  -4   1   0    8.52    0.86
   3  -1   0   72.22    6.82
  -3   1   0   69.78    6.84
   2  -1   0    1.36    0.23
  -2   1   0    1.37    0.19
   1  -1   0  117.43    9.87
  -1   1   0   87.66    9.84
   0  -1   0   74.99    7.37
   0   1   0   80.44    7.37
   0   1   0   75.17    7.40
  -1  -1   0    0.19    0.05
  -1  -1   0    0.40    0.07
  -1  -1   0    0.27    0.08
   1   1   0    0.14    0.07
   1   1   0    0.23    0.07
  -3  -1   0    0.14    0.12
  -3  -1   0    0.47    0.17
  -3  -1   0    0.17    0.07
  -4  -1   0    9.95    1.09
   4   1   0   10.87    1.07
  -5  -1   0  130.03   13.34
   5   1   0  146.72   13.31
  -6  -1   0  189.94   18.86
   6   1   0  201.55   18.90
  -7  -1   0   38.35    4.19
   7   1   0   46.01    4.31
   7   1   0   42.40    4.14
  -8  -1   0    0.39    0.59
  -8  -1   0    0.16    0.70
  -8  -1   0    0.75    0.51
  -8  -1   0    1.32    0.70
  -8  -1   0    0.73    1.26
  -8  -1   0    0.96    0.62
  -8  -1   0    1.19    0.66
   8   1   0    1.46    0.50
   8   1   0    1.07    0.77
  -9  -1   0   72.07    6.68
  -9  -1   0   66.22    6.61
  -9  -1   0   61.48    6.58
  -9  -1   0   68.62    6.66
  -9  -1   0   63.85    6.60
  -9  -1   0   71.12    6.78
  -9  -1   0   66.07    6.65
  -9  -1   0   72.47    6.97
 -10  -1   0   18.77    2.20
 -10  -1   0   19.35    2.67
 -10  -1   0   18.05    2.09
 -10  -1   0   19.02    2.14
 -10  -1   0   19.65    2.22
 -10  -1   0   19.10    2.12
 -10  -1   0   21.43    2.25
  10   1   0   22.98    2.33
 -11  -1   0  107.61   10.96
 -11  -1   0  109.03   11.02
 -11  -1   0  100.71   10.94
 -11  -1   0  110.39   11.03
 -11  -1   0  111.76   11.04
 -11  -1   0   96.91   10.96
  11   1   0  134.91   11.72
  11   1   0  132.18   11.20
  11   1   0  121.97   11.07
 -12  -1   0    3.41    0.75
 -12  -1   0    3.44    0.90
 -12  -1   0    2.35    0.91
 -12  -1   0    4.15    0.90
 -12  -1   0    5.06    1.06
  12   1   0    4.11    0.98
  12   1   0    2.59    1.14
  12   1   0    4.92    2.02
 -13  -1   0   47.42    5.52
 -13  -1   0   47.37    4.68
  13   1   0   47.73    5.99
  13   1   0   50.44    5.72
  13   1   0   43.64    4.96
  13   1   0   45.48    4.85
 -14  -1   0   42.30    5.22
 -14  -1   0   47.70    4.64
 -14  -1   0   49.62    4.73
 -14  -1   0   46.89    4.64
 -15  -1   0    8.43    2.67
 -15  -1   0    9.39    1.15
 -15  -1   0    8.99    1.10
 -15  -1   0    9.84    1.08
  15   1   0    7.07    1.48
 -16   2   0   13.88    1.26
 -16   2   0    9.72    1.20
 -16   2   0    7.84    1.79
 -15   2   0   34.58    3.55
 -15   2   0   27.78    3.94
 -15   2   0   36.87    3.48
 -15   2   0   38.53    3.49
  14  -2   0    0.16    1.07
  14  -2   0    1.44    1.02
 -14   2   0    0.44    0.35
 -14   2   0    0.99    0.48
 -14   2   0    0.48    0.37
 -14   2   0    1.14    1.17
  13  -2   0    0.74    1.13
  13  -2   0   -0.43    0.80
 -13   2   0    0.72    0.56
 -13   2   0   -1.21    1.14
 -13   2   0   -0.08    0.41
 -13   2   0    0.54    0.95
 -13   2   0   -0.70    0.36
  12  -2   0    0.15    0.76
  12  -2   0    0.61    1.37
 -12   2   0    0.16    0.61
 -12   2   0    0.59    0.73
 -12   2   0    0.99    1.26
 -12   2   0    0.25    0.46
 -12   2   0   -2.59    2.03
 -12   2   0   -0.01    0.49
 -12   2   0    1.87    1.61
 -11   2   0   23.69    3.02
 -11   2   0   21.39    2.31
 -11   2   0   22.58    3.05
 -11   2   0   24.48    2.46
 -11   2   0   21.92    2.48
 -11   2   0   19.98    2.87
 -11   2   0   20.76    2.32
  10  -2   0    5.70    0.90
  10  -2   0    7.99    1.67
 -10   2   0    4.33    0.79
 -10   2   0    3.58    1.18
 -10   2   0    4.00    0.68
 -10   2   0    3.65    0.86
 -10   2   0    3.83    1.10
 -10   2   0    5.18    1.24
 -10   2   0    4.02    0.66
  -9   2   0   55.52    5.43
  -9   2   0   55.46    5.41
  -9   2   0   56.65    5.37
  -9   2   0   50.05    5.27
  -9   2   0   50.05    5.52
  -9   2   0   63.33    6.25
  -9   2   0   52.17    5.33
  -9   2   0   50.50    5.59
  -9   2   0   53.00    5.26
   8  -2   0   30.58    3.36
  -8   2   0   32.84    3.37
  -8   2   0   32.89    3.25
  -8   2   0   34.54    3.32
  -8   2   0   31.03    3.32
  -8   2   0   31.32    3.22
  -7   2   0    8.17    1.03
   6  -2   0  211.49   19.47
  -6   2   0  193.52   19.50
   5  -2   0  375.92   37.42
   5  -2   0  384.58   37.42
  -5   2   0  410.28   37.46
   4  -2   0   15.01    1.48
  -4   2   0   14.86    1.50
   3  -2   0    5.91    0.63
  -3   2   0    6.08    0.64
   2  -2   0    1.63    0.36
   2  -2   0    1.38    0.16
  -2   2   0    1.50    0.20
   1  -2   0   71.80    6.80
   1  -2   0   63.88    6.72
  -1   2   0   73.10    6.73
  -1   2   0   64.60    6.73
  -1   2   0   68.91    6.73
  -1   2   0   78.88    6.80
   0  -2   0  109.57   11.45
   0  -2   0  117.51   11.46
   0   2   0  129.15   11.45
   0   2   0  121.36   11.50
  -1  -2   0   50.94    4.92
  -1  -2   0   48.88    4.93
   1   2   0   53.59    4.92
  -2  -2   0    5.24    0.51
  -2  -2   0    4.51    0.55
  -3  -2   0  120.37   11.23
  -3  -2   0  112.33   11.26
   3   2   0  118.07   11.24
  -4  -2   0  131.67   12.69
  -5  -2   0    0.36    0.31
  -5  -2   0    0.29    0.22
   5   2   0    0.20    0.24
  -6  -2   0    1.83    0.44
  -6  -2   0    0.99    0.32
   6   2   0    0.97    0.64
   6   2   0    2.01    0.36
  -7  -2   0    1.34    0.48
  -7  -2   0    1.20    0.68
  -7  -2   0    0.85    0.52
  -7  -2   0    1.42    0.66
  -7  -2   0    0.81    0.56
  -7  -2   0    1.39    0.68
   7   2   0    0.82    0.39
   7   2   0    1.51    0.65
  -8  -2   0   -0.82    1.28
  -8  -2   0    1.33    0.60
  -8  -2   0    0.99    0.50
  -8  -2   0   -0.28    0.65
  -8  -2   0    0.44    0.63
  -8  -2   0    0.98    0.60
  -8  -2   0    1.00    0.63
   8   2   0    0.72    0.46
   8   2   0    0.65    0.69
   8   2   0   -0.76    2.25
  -9  -2   0    6.32    1.05
  -9  -2   0    6.24    1.29
  -9  -2   0    6.21    1.03
  -9  -2   0    5.63    0.96
  -9  -2   0    4.93    1.60
   9   2   0    9.37    2.33
   9   2   0    7.63    1.07
   9   2   0    9.46    2.47
   9   2   0    7.81    1.19
 -10  -2   0    0.11    0.64
 -10  -2   0    0.99    1.34
 -10  -2   0    0.43    0.60
 -10  -2   0    2.79    1.48
 -10  -2   0    0.37    0.45
 -10  -2   0    0.15    0.53
 -10  -2   0    1.01    0.65
 -10  -2   0    0.23    0.54
  10   2   0    1.04    0.95
  10   2   0    0.72    0.64
  10   2   0    1.58    1.98
  10   2   0   -0.72    1.86
 -11  -2   0   72.32    6.93
 -11  -2   0   62.17    6.84
 -11  -2   0   62.80    6.83
 -11  -2   0   69.44    6.94
 -11  -2   0   66.28    6.84
 -11  -2   0   68.50    6.94
  11   2   0   79.37    7.53
  11   2   0   79.73    7.12
  11   2   0   73.11    6.97
 -12  -2   0   84.55    7.46
 -12  -2   0   74.31    7.49
 -12  -2   0   82.53    7.53
 -12  -2   0   67.17    7.43
 -12  -2   0   70.93    7.35
 -12  -2   0   70.35    7.90
  12   2   0   71.56    7.59
  12   2   0   76.84    7.95
  12   2   0   74.94    7.51
  12   2   0   78.56    7.94
 -13  -2   0   11.68    1.43
 -13  -2   0   11.21    1.26
 -13  -2   0   10.16    2.09
 -13  -2   0   12.45    1.44
  13   2   0    8.82    1.53
  13   2   0    7.69    1.59
  13   2   0    6.78    2.08
  13   2   0    8.46    2.49
  13   2   0    8.84    1.85
 -14  -2   0   44.82    4.23
 -14  -2   0   43.30    4.31
 -14  -2   0   41.90    4.23
 -14  -2   0   39.54    5.06
 -15  -2   0    3.62    0.68
 -15  -2   0    4.15    0.73
 -15  -2   0    2.76    0.49
  15   2   0    1.37    1.55
  15   2   0    2.60    1.13
 -16   3   0    9.71    1.03
 -16   3   0    9.75    1.01
 -16   3   0    9.01    1.23
 -16   3   0    5.92    1.41
  15  -3   0    0.64    1.20
  15  -3   0    2.93    1.06
 -15   3   0    0.49    0.30
 -15   3   0    0.49    0.43
 -15   3   0    0.21    0.32
 -15   3   0   -0.13    1.04
  14  -3   0    0.47    0.92
  14  -3   0    1.07    1.18
 -14   3   0    0.20    0.45
 -14   3   0    0.06    0.32
 -14   3   0    0.80    0.41
 -14   3   0    0.68    1.09
  13  -3   0    0.83    1.38
  13  -3   0    1.26    0.85
 -13   3   0    1.60    1.15
 -13   3   0    0.56    0.46
 -13   3   0    0.77    0.42
 -13   3   0    1.03    0.61
  12  -3   0   -0.50    0.73
  12  -3   0    0.84    1.82
 -12   3   0    1.21    1.20
 -12   3   0    0.22    0.43
 -12   3   0    1.02    0.49
 -12   3   0   -0.04    0.58
 -12   3   0   -0.14    0.85
 -12   3   0   -0.63    1.94
 -11   3   0  110.76   10.91
 -11   3   0  114.04   10.71
 -11   3   0  104.14   10.76
 -11   3   0  109.83   10.70
 -11   3   0  110.93   11.02
 -11   3   0  105.38   10.95
 -11   3   0  116.82   10.77
 -10   3   0   29.85    3.53
 -10   3   0   36.11    4.44
 -10   3   0   31.28    3.19
 -10   3   0   27.80    3.62
 -10   3   0   32.73    3.27
 -10   3   0   30.78    3.38
 -10   3   0   31.93    3.19
 -10   3   0   33.32    3.51
  -9   3   0   18.20    2.10
  -9   3   0   19.48    2.00
  -9   3   0   20.96    3.33
  -9   3   0   17.98    2.34
  -9   3   0   19.27    1.96
  -9   3   0   19.56    2.20
  -9   3   0   15.95    2.40
  -9   3   0   18.36    2.46
  -8   3   0   30.65    3.21
  -8   3   0   31.24    3.12
  -8   3   0   29.70    3.38
  -8   3   0   27.81    3.42
  -8   3   0   31.06    3.07
  -8   3   0   33.36    3.19
   7  -3   0   10.07    2.12
   7  -3   0   11.84    1.18
  -7   3   0    9.58    1.24
   6  -3   0   54.77    5.19
   6  -3   0   52.30    5.17
  -6   3   0   52.84    5.21
   5  -3   0   75.37    7.09
   5  -3   0   72.18    7.09
  -5   3   0   72.55    7.10
   4  -3   0   95.58   10.54
  -4   3   0  124.46   10.58
  -3   3   0   72.78    7.01
   2  -3   0  163.33   14.64
   2  -3   0  150.44   14.72
  -2   3   0  129.91   14.61
  -2   3   0  165.87   14.72
   1  -3   0   67.74    6.66
   1  -3   0   58.11    6.56
  -1   3   0   72.74    6.56
  -1   3   0   74.86    6.65
   0  -3   0  475.14   46.15
   0   3   0  487.61   46.22
  -1  -3   0   34.60    3.44
  -1  -3   0   36.45    3.43
  -2  -3   0   48.33    4.65
  -2  -3   0   46.31    4.65
   2   3   0   49.68    4.65
  -3  -3   0  142.41   13.46
  -3  -3   0  140.35   13.45
  -3  -3   0  130.35   13.47
   3   3   0  146.88   13.46
  -4  -3   0   19.49    1.94
  -4  -3   0   17.83    1.96
  -4  -3   0   19.24    1.91
   4   3   0   20.68    1.93
  -5  -3   0   32.16    3.61
   5   3   0   38.63    3.59
   5   3   0   39.24    3.67
  -6  -3   0   30.23    3.37
   6   3   0   34.69    3.34
   6   3   0   36.25    3.42
  -7  -3   0    2.74    0.76
  -7  -3   0    2.27    0.78
  -7  -3   0    2.39    0.66
  -7  -3   0    2.76    0.77
  -7  -3   0    2.22    0.66
  -7  -3   0    2.46    0.60
   7   3   0    2.88    0.53
  -8  -3   0   15.96    1.75
  -8  -3   0   11.82    2.01
  -8  -3   0   11.04    1.75
  -8  -3   0   13.53    1.62
  -8  -3   0   12.91    1.72
  -8  -3   0   11.74    1.69
  -8  -3   0   11.36    1.57
   8   3   0   16.39    2.39
   8   3   0   14.87    1.61
   8   3   0   20.17    2.66
   8   3   0   14.96    1.72
  -9  -3   0   57.78    5.77
  -9  -3   0   48.62    5.67
  -9  -3   0   50.70    6.08
  -9  -3   0   50.72    5.89
  -9  -3   0   61.45    5.78
  -9  -3   0   55.53    5.69
  -9  -3   0   55.25    5.76
   9   3   0   67.85    5.76
   9   3   0   68.24    6.29
   9   3   0   68.88    6.55
 -10  -3   0   19.74    2.29
 -10  -3   0   19.96    2.24
 -10  -3   0   18.73    2.13
 -10  -3   0   19.13    3.14
 -10  -3   0   20.00    2.28
 -10  -3   0   18.43    2.14
 -10  -3   0   16.28    2.14
  10   3   0   22.30    3.53
  10   3   0   25.73    3.20
  10   3   0   22.32    2.26
 -11  -3   0    6.27    1.07
 -11  -3   0    4.68    0.90
 -11  -3   0    6.53    1.11
 -11  -3   0    7.97    1.30
 -11  -3   0    6.99    1.09
 -11  -3   0    7.95    1.32
  11   3   0    3.24    1.56
  11   3   0    3.97    1.92
  11   3   0    4.84    1.79
  11   3   0    9.14    1.37
 -12  -3   0    3.64    0.87
 -12  -3   0    3.94    0.85
 -12  -3   0    5.23    0.93
 -12  -3   0    4.83    0.75
 -12  -3   0    6.73    1.14
 -12  -3   0    4.89    1.86
 -12  -3   0    3.83    0.72
  12   3   0    6.56    1.85
  12   3   0    4.04    1.54
  12   3   0    3.79    1.19
  12   3   0    3.07    1.09
  12   3   0    0.51    2.01
 -13  -3   0    0.75    0.44
 -13  -3   0    3.95    1.70
 -13  -3   0    1.31    0.61
 -13  -3   0    1.76    0.52
  13   3   0    1.25    1.20
  13   3   0    1.19    1.35
  13   3   0   -0.34    1.95
  13   3   0    1.79    1.55
  13   3   0    4.10    1.87
  13   3   0    0.17    1.02
 -14  -3   0   20.79    1.94
 -14  -3   0   19.00    1.95
 -14  -3   0   20.73    2.05
  14   3   0   13.18    2.64
  14   3   0   15.58    2.64
  14   3   0   16.27    3.73
  14   3   0   13.51    2.53
 -15  -3   0    3.63    0.65
 -15  -3   0    6.12    0.94
 -15  -3   0    5.45    0.71
  15   3   0    1.98    1.10
  15   3   0    5.14    1.25
 -16   4   0    0.83    0.30
 -16   4   0    0.86    0.29
 -16   4   0   -0.86    0.88
 -16   4   0    0.27    0.45
 -15   4   0   21.85    2.10
 -15   4   0   15.74    2.60
 -15   4   0   21.36    2.11
 -15   4   0   21.01    2.16
 -14   4   0   20.82    2.21
 -14   4   0   18.30    2.66
 -14   4   0   20.24    2.13
 -14   4   0   22.72    2.17
  13  -4   0    6.08    1.66
 -13   4   0    9.58    1.16
 -13   4   0   10.83    1.70
 -13   4   0    9.86    1.23
 -13   4   0   10.68    1.36
 -12   4   0   42.30    3.89
 -12   4   0   34.07    3.77
 -12   4   0   40.08    3.81
 -12   4   0   33.83    4.28
 -12   4   0   36.57    4.72
  11  -4   0  137.19   14.72
 -11   4   0  156.83   14.67
 -11   4   0  144.84   14.89
 -11   4   0  150.13   14.67
 -11   4   0  154.36   14.94
 -11   4   0  167.13   14.74
 -10   4   0  104.04   11.21
 -10   4   0  106.29   10.24
 -10   4   0  106.46   10.24
 -10   4   0  112.69   10.30
 -10   4   0   98.87   10.43
 -10   4   0  104.04   10.42
  -9   4   0   71.21    6.94
  -9   4   0   71.75    6.94
  -9   4   0   65.77    7.14
  -9   4   0   64.23    7.10
  -9   4   0   80.84    7.34
  -9   4   0   75.50    7.02
  -9   4   0   69.19    7.06
  -8   4   0    2.44    0.98
  -8   4   0    3.97    1.34
  -8   4   0    2.48    0.74
  -8   4   0    1.73    0.55
  -8   4   0    2.07    0.61
  -8   4   0   -0.34    0.94
  -8   4   0    1.47    0.50
   7  -4   0   67.28    6.84
   7  -4   0   77.17    7.50
   7  -4   0   69.10    6.86
  -7   4   0   72.62    6.88
  -7   4   0   66.81    6.86
   6  -4   0   11.93    1.78
   6  -4   0    9.77    1.06
   6  -4   0   10.47    1.12
   6  -4   0    7.77    0.97
  -6   4   0    9.27    1.09
   5  -4   0  189.31   16.65
   5  -4   0  153.34   16.71
   5  -4   0  177.75   16.65
   4  -4   0   -0.04    0.51
   4  -4   0    0.09    0.23
  -4   4   0    0.43    0.18
   3  -4   0    3.53    0.73
   3  -4   0    2.53    0.41
  -3   4   0    2.61    0.35
   2  -4   0   27.25    2.73
   2  -4   0   27.02    2.85
  -2   4   0   25.56    2.68
  -2   4   0   32.65    2.85
  -2   4   0   26.45    2.67
   1  -4   0  176.33   15.36
   1  -4   0  142.92   15.21
   1  -4   0  151.19   15.23
   1  -4   0  141.51   15.19
  -1   4   0  180.55   15.20
   0  -4   0   26.41    2.58
   0  -4   0   27.91    2.56
   0   4   0   24.87    2.68
  -1  -4   0  356.28   32.95
  -1  -4   0  330.26   32.91
  -2  -4   0   39.87    3.82
  -2  -4   0   37.38    3.82
   2   4   0   40.64    3.82
  -3  -4   0   80.05    7.64
  -3  -4   0   71.24    7.63
  -3  -4   0   80.75    7.64
   3   4   0   84.44    7.64
  -4  -4   0  200.91   19.06
  -4  -4   0  193.30   19.05
  -4  -4   0  182.05   19.07
   4   4   0  216.60   19.08
  -5  -4   0   65.56    7.24
   5   4   0   79.25    7.26
   5   4   0   78.53    7.22
  -6  -4   0  207.43   21.27
  -6  -4   0  208.06   21.25
  -6  -4   0  189.44   21.26
   6   4   0  247.06   21.26
   6   4   0  250.52   21.24
  -7  -4   0    3.97    0.77
  -7  -4   0    3.95    0.76
  -7  -4   0    4.66    1.00
  -7  -4   0    4.39    0.85
  -7  -4   0    4.44    0.85
  -7  -4   0    3.96    0.83
  -7  -4   0    5.14    1.33
   7   4   0    4.05    0.76
   7   4   0    5.02    1.67
   7   4   0    4.58    0.79
   7   4   0    4.96    1.48
  -8  -4   0   17.05    2.13
  -8  -4   0   15.31    2.22
  -8  -4   0   15.61    2.05
  -8  -4   0   12.49    2.01
  -8  -4   0   16.87    1.88
   8   4   0   19.03    2.05
   8   4   0   19.60    2.66
   8   4   0   15.76    2.90
   8   4   0   19.37    1.89
  -9  -4   0    7.31    1.10
  -9  -4   0    5.85    0.96
  -9  -4   0    7.82    1.25
  -9  -4   0    7.28    1.34
  -9  -4   0    8.19    1.14
   9   4   0    9.12    1.52
   9   4   0    5.98    1.81
   9   4   0    5.46    1.12
   9   4   0    8.17    1.62
 -10  -4   0    0.84    0.69
 -10  -4   0    0.95    0.75
 -10  -4   0   -0.92    1.59
 -10  -4   0    0.34    0.58
 -10  -4   0    0.85    0.74
 -10  -4   0    0.04    0.55
  10   4   0    2.33    1.38
  10   4   0    0.98    0.67
  10   4   0    0.72    0.92
  10   4   0    0.46    1.66
 -11  -4   0    4.20    0.96
 -11  -4   0    3.44    0.97
 -11  -4   0    3.35    1.22
 -11  -4   0    5.35    1.17
 -11  -4   0    2.13    0.77
  11   4   0    3.68    0.97
  11   4   0    2.98    1.04
  11   4   0    5.48    1.55
  11   4   0    0.97    1.72
 -12  -4   0   21.12    2.30
 -12  -4   0   19.68    3.50
 -12  -4   0   19.92    2.12
 -12  -4   0   16.38    2.30
  12   4   0   22.20    3.10
  12   4   0   18.75    2.48
  12   4   0   19.95    2.56
 -13  -4   0    3.11    0.70
 -13  -4   0    8.20    2.08
 -13  -4   0    3.39    0.58
 -13  -4   0    2.33    0.67
 -13  -4   0    3.44    0.62
  13   4   0    3.81    1.76
  13   4   0    3.68    1.20
  13   4   0    1.24    1.42
  13   4   0    2.79    1.24
  13   4   0    1.82    1.89
  13   4   0    3.12    1.15
 -14  -4   0   -0.07    0.69
 -14  -4   0   -0.43    0.53
 -14  -4   0    0.06    0.36
  14   4   0    1.10    3.34
  14   4   0    0.40    1.00
  14   4   0    1.42    2.38
  14   4   0    0.43    1.28
  14   4   0    0.64    1.24
  14   4   0    1.97    1.57
 -15  -4   0    0.36    0.29
  15   4   0   -0.39    0.76
 -16   5   0   24.66    3.04
 -16   5   0   30.37    2.79
  15  -5   0    2.98    1.59
 -15   5   0    3.32    0.57
 -15   5   0    3.02    1.01
 -15   5   0    3.00    0.60
  14  -5   0    1.30    0.97
  14  -5   0    2.48    1.41
 -14   5   0    0.31    0.37
 -14   5   0    0.41    0.95
 -14   5   0    0.03    0.32
 -14   5   0   -0.01    0.49
  13  -5   0    0.31    0.87
  13  -5   0    0.46    1.42
 -13   5   0    1.17    1.07
 -13   5   0    0.33    0.36
 -13   5   0    0.91    0.59
 -13   5   0   -0.17    0.42
  12  -5   0    1.96    0.88
 -12   5   0    3.50    1.98
 -12   5   0    2.90    1.24
 -12   5   0    3.48    0.63
 -12   5   0    3.87    2.06
 -12   5   0    3.05    0.58
 -12   5   0    3.79    0.79
  11  -5   0    4.23    1.01
 -11   5   0    5.44    1.31
 -11   5   0    6.27    1.01
 -11   5   0    7.18    0.92
 -11   5   0    6.18    1.49
 -11   5   0    5.83    1.19
 -11   5   0    6.63    1.80
  10  -5   0    1.09    0.75
 -10   5   0    1.15    0.45
 -10   5   0    0.43    0.88
 -10   5   0    0.35    0.65
 -10   5   0    1.41    1.30
 -10   5   0    0.29    0.40
 -10   5   0    0.85    0.89
   9  -5   0    6.41    0.99
  -9   5   0    7.48    1.68
  -9   5   0    4.66    0.99
  -9   5   0    5.23    1.14
  -9   5   0    6.65    1.44
  -9   5   0    5.46    0.89
  -9   5   0    6.04    0.85
  -9   5   0    5.78    1.18
   8  -5   0    7.17    1.17
   8  -5   0    9.82    1.16
  -8   5   0    7.55    1.50
  -8   5   0    6.96    0.99
  -8   5   0    7.41    1.41
  -8   5   0    6.59    1.24
  -8   5   0    7.54    1.04
  -8   5   0    6.01    1.24
  -8   5   0    7.79    1.40
  -8   5   0    5.94    1.06
   7  -5   0    3.90    0.73
   7  -5   0    3.99    0.70
  -7   5   0    4.99    1.15
  -7   5   0    3.95    0.64
  -7   5   0    2.68    0.97
  -7   5   0    3.62    0.63
  -7   5   0    4.00    0.65
  -7   5   0    3.84    1.04
   6  -5   0   87.22    8.56
   6  -5   0   95.57    8.53
   6  -5   0   84.75    8.55
   6  -5   0   96.09    9.02
  -6   5   0   77.63    8.56
   5  -5   0    2.88    0.48
   5  -5   0    2.29    0.47
   5  -5   0    2.71    0.59
  -5   5   0    1.99    0.37
   4  -5   0   78.27    6.96
   4  -5   0   69.15    7.17
  -4   5   0   67.34    6.91
   3  -5   0    3.63    0.87
   3  -5   0    3.15    0.55
   3  -5   0    3.10    0.50
  -3   5   0    2.89    0.38
   2  -5   0   81.78    8.71
   2  -5   0   81.86    8.86
  -2   5   0   95.84    8.68
  -2   5   0   86.39    8.67
  -2   5   0  105.35    8.86
   1  -5   0    8.75    0.93
   1  -5   0    7.14    0.81
   1  -5   0    7.71    0.77
   0  -5   0  229.19   22.22
   0  -5   0  229.45   22.24
   0  -5   0  207.29   22.25
   0   5   0  260.48   22.37
  -1  -5   0  158.98   15.18
  -1  -5   0  157.90   15.15
  -1  -5   0  165.85   15.20
   1   5   0  148.32   15.28
  -2  -5   0  145.07   14.07
  -2  -5   0  141.36   14.07
   2   5   0  151.90   14.06
  -3  -5   0    2.59    0.40
  -3  -5   0    1.34    0.34
  -3  -5   0    1.91    0.44
  -3  -5   0    2.40    0.42
  -4  -5   0   56.60    5.73
  -4  -5   0   57.03    5.72
   4   5   0   60.00    5.70
   4   5   0   60.73    5.73
  -5  -5   0   77.62    8.62
  -5  -5   0   97.78    8.77
  -5  -5   0   86.87    8.70
  -5  -5   0   77.43    8.67
   5   5   0  105.69    8.64
  -6  -5   0    1.73    0.67
  -6  -5   0    0.80    0.43
  -6  -5   0    2.24    0.73
  -6  -5   0    1.12    0.64
  -6  -5   0    0.70    0.98
  -6  -5   0    0.21    0.71
   6   5   0    0.82    0.51
   6   5   0    1.40    1.33
   6   5   0    1.36    0.44
   6   5   0    1.70    1.07
  -7  -5   0    0.43    0.55
  -7  -5   0    1.92    0.68
  -7  -5   0   -2.08    1.13
  -7  -5   0    0.92    0.91
  -7  -5   0   -0.24    0.62
  -7  -5   0    0.48    0.64
   7   5   0    1.27    1.35
   7   5   0   -0.15    1.05
   7   5   0   -0.53    0.56
  -8  -5   0    4.31    0.91
  -8  -5   0    2.20    1.32
  -8  -5   0    6.34    1.17
  -8  -5   0    5.23    0.84
  -8  -5   0    3.30    0.81
   8   5   0    6.26    0.99
   8   5   0    4.79    0.80
  -9  -5   0    3.24    0.71
  -9  -5   0    4.21    0.88
  -9  -5   0    2.28    0.71
  -9  -5   0    2.32    1.57
  -9  -5   0    3.29    0.90
  -9  -5   0    3.27    0.87
   9   5   0    3.66    0.80
   9   5   0    3.70    1.21
   9   5   0    3.63    1.49
 -10  -5   0    0.07    0.78
 -10  -5   0    0.54    0.70
 -10  -5   0    0.16    0.58
 -10  -5   0   -0.13    0.71
 -10  -5   0   -1.52    2.53
 -10  -5   0   -0.09    0.58
  10   5   0   -0.05    0.83
  10   5   0    0.63    1.58
  10   5   0   -1.13    0.69
  10   5   0    0.10    1.22
  10   5   0   -1.82    1.13
 -11  -5   0    2.05    0.72
 -11  -5   0    3.74    0.73
 -11  -5   0    4.93    0.91
 -11  -5   0    4.40    0.88
 -11  -5   0    3.20    0.93
  11   5   0    4.24    1.08
  11   5   0    4.07    1.46
  11   5   0    4.52    1.37
  11   5   0    6.32    1.08
  11   5   0    2.63    1.53
 -12  -5   0    6.34    1.13
 -12  -5   0    7.42    1.25
 -12  -5   0    8.18    1.08
 -12  -5   0    2.67    2.14
 -12  -5   0    5.61    1.07
 -12  -5   0    7.79    1.09
  12   5   0    7.64    1.40
  12   5   0    3.79    1.68
  12   5   0    4.43    1.56
  12   5   0    7.40    1.45
  12   5   0    5.19    1.24
 -13  -5   0   -0.56    0.56
 -13  -5   0   -0.86    0.53
 -13  -5   0   -0.51    0.39
 -13  -5   0   -0.32    0.64
  13   5   0    2.39    2.13
  13   5   0    1.09    1.24
  13   5   0   -1.62    1.52
  13   5   0   -1.44    0.98
  13   5   0    1.01    1.27
  13   5   0    0.23    1.02
 -14  -5   0   27.15    2.40
 -14  -5   0   25.13    2.57
  14   5   0   21.70    2.74
  14   5   0   20.40    2.86
  14   5   0   17.99    3.37
 -16   6   0    6.67    0.85
 -16   6   0    4.35    0.95
 -15   6   0    0.38    0.30
 -15   6   0   -0.61    0.26
 -15   6   0   -0.01    0.49
 -15   6   0   -0.35    0.75
  14  -6   0    0.11    1.10
 -14   6   0    0.07    0.92
 -14   6   0    0.94    0.37
 -14   6   0   -0.04    0.49
 -14   6   0    0.77    0.39
 -13   6   0   45.31    4.41
 -13   6   0   42.96    4.78
 -13   6   0   45.09    4.42
  12  -6   0   11.16    2.01
 -12   6   0   16.09    1.94
 -12   6   0   16.59    1.66
 -12   6   0   13.36    2.60
 -12   6   0   15.05    1.73
 -12   6   0   14.49    3.07
 -12   6   0   15.32    2.36
  11  -6   0   76.75    8.72
 -11   6   0   85.09    8.97
 -11   6   0  103.49    9.12
 -11   6   0   83.99    8.90
 -11   6   0   97.28    8.72
 -11   6   0   91.81    8.66
 -11   6   0   84.94    8.64
  10  -6   0   26.44    2.80
 -10   6   0   25.01    3.02
 -10   6   0   27.12    3.27
 -10   6   0   24.78    2.63
 -10   6   0   26.10    2.95
 -10   6   0   27.75    2.81
 -10   6   0   22.90    2.61
   9  -6   0   23.85    2.31
  -9   6   0   24.69    2.72
  -9   6   0   18.09    2.26
  -9   6   0   22.20    2.58
  -9   6   0   16.43    2.11
  -9   6   0   19.90    2.35
   8  -6   0   15.80    2.12
   8  -6   0   15.33    2.12
   8  -6   0   20.47    1.97
  -8   6   0   15.15    1.88
  -8   6   0   13.23    2.13
  -8   6   0   18.95    2.34
  -8   6   0   17.89    1.85
  -8   6   0   18.53    2.37
  -8   6   0   14.86    1.80
  -8   6   0   20.31    2.19
   7  -6   0    3.54    0.78
   7  -6   0    4.87    0.78
   7  -6   0    3.36    0.72
  -7   6   0    3.69    0.64
  -7   6   0    4.45    1.09
  -7   6   0    2.71    1.13
  -7   6   0    3.63    0.66
  -7   6   0    3.80    0.69
  -7   6   0    5.09    1.04
   6  -6   0   65.44    6.27
   6  -6   0   64.99    6.28
   6  -6   0   65.12    6.87
  -6   6   0   56.68    6.21
  -6   6   0   68.58    6.49
   5  -6   0   33.34    3.82
   5  -6   0   35.82    3.33
   5  -6   0   34.31    3.33
  -5   6   0   29.52    3.25
   4  -6   0   55.02    5.08
   4  -6   0   55.93    5.06
  -4   6   0   44.44    4.99
   3  -6   0   78.60    7.99
   3  -6   0   83.08    7.74
  -3   6   0   77.84    7.69
   2  -6   0   54.78    5.51
   2  -6   0   59.33    5.76
  -2   6   0   61.97    5.47
  -2   6   0   50.38    5.45
   1  -6   0   96.22    8.71
   1  -6   0   83.81    8.67
   0  -6   0  108.98   11.98
   0  -6   0  110.43   11.94
   0  -6   0  136.81   11.93
   0  -6   0  138.16   11.90
  -1  -6   0   45.24    4.57
  -1  -6   0   46.62    4.60
   1   6   0   52.18    4.69
   1   6   0   44.85    4.77
  -2  -6   0  100.58   10.08
   2   6   0  108.38   10.13
  -3  -6   0  107.06   11.95
  -3  -6   0  121.00   11.99
  -3  -6   0  121.82   11.98
   3   6   0  136.37   11.98
   3   6   0  133.76   11.96
  -4  -6   0    1.11    0.56
  -4  -6   0    0.23    1.02
  -4  -6   0    0.71    0.33
  -4  -6   0    1.20    0.55
  -4  -6   0    0.49    0.91
  -4  -6   0    1.18    0.75
   4   6   0    1.64    0.44
   4   6   0    0.65    0.34
   4   6   0    0.64    0.41
  -5  -6   0   40.01    4.63
  -5  -6   0   44.64    4.68
  -5  -6   0   42.01    4.63
  -5  -6   0   43.94    4.70
  -5  -6   0   50.44    4.69
   5   6   0   56.10    4.56
   5   6   0   45.05    4.87
  -6  -6   0    9.35    1.55
  -6  -6   0   13.65    2.25
  -6  -6   0   11.65    1.61
  -6  -6   0    9.58    1.60
  -6  -6   0   12.87    2.13
  -6  -6   0   10.90    1.52
   6   6   0   13.37    1.41
   6   6   0   12.83    2.11
   6   6   0   13.70    1.51
   6   6   0   13.17    1.81
  -7  -6   0    5.01    1.22
  -7  -6   0    3.60    0.82
  -7  -6   0    1.66    1.21
   7   6   0    4.33    1.10
   7   6   0    5.14    0.89
   7   6   0    4.67    1.30
   7   6   0    5.43    0.90
  -8  -6   0   35.62    3.52
  -8  -6   0   30.97    3.60
  -8  -6   0   31.19    3.42
  -8  -6   0   29.68    3.83
  -8  -6   0   28.44    3.47
   8   6   0   34.55    3.43
   8   6   0   34.63    3.85
   8   6   0   34.78    3.68
   8   6   0   37.92    3.54
  -9  -6   0    8.09    1.25
  -9  -6   0   11.00    1.54
  -9  -6   0    7.57    1.54
  -9  -6   0    9.20    1.43
  -9  -6   0   10.37    1.77
   9   6   0   10.18    1.96
   9   6   0   10.36    1.67
   9   6   0    9.66    1.45
   9   6   0   12.16    1.65
   9   6   0   13.69    1.99
 -10  -6   0    8.75    1.36
 -10  -6   0    5.67    1.16
 -10  -6   0   10.62    1.90
  10   6   0    5.29    2.43
  10   6   0    8.82    1.70
  10   6   0    7.26    1.62
  10   6   0    8.33    1.44
  10   6   0    7.82    1.30
 -11  -6   0    8.39    1.18
 -11  -6   0    7.41    1.20
 -11  -6   0    5.98    1.29
 -11  -6   0    5.99    0.99
  11   6   0    6.42    1.25
  11   6   0    9.26    2.88
  11   6   0    8.04    1.51
  11   6   0    8.87    1.37
  11   6   0    9.55    1.75
 -12  -6   0    1.14    0.53
 -12  -6   0    0.76    0.72
 -12  -6   0   -0.06    0.61
 -12  -6   0    0.49    0.57
 -12  -6   0    1.22    0.54
  12   6   0    0.57    1.19
  12   6   0    1.72    1.08
  12   6   0    0.43    1.02
  12   6   0    0.61    0.96
  12   6   0    0.99    1.47
 -13  -6   0    0.05    0.74
 -13  -6   0   -0.06    0.54
 -13  -6   0    0.19    0.38
  13   6   0   -0.94    1.22
  13   6   0   -0.34    0.86
  13   6   0    2.89    1.43
  13   6   0    1.01    1.31
  13   6   0   -2.22    1.55
  13   6   0    0.51    1.46
  14   6   0   75.87    8.57
  14   6   0   78.51    8.48
  14   6   0  101.90    8.52
 -16   7   0   -0.29    0.56
 -16   7   0    0.13    0.31
 -16   7   0   -0.04    0.26
 -15   7   0    6.08    0.79
 -15   7   0    6.18    0.76
  14  -7   0    3.40    1.47
 -14   7   0    6.63    0.83
 -14   7   0    6.79    0.84
 -14   7   0    6.58    1.08
 -14   7   0    4.89    1.12
 -14   7   0    1.90    1.82
 -13   7   0   62.56    6.63
 -13   7   0   74.92    7.21
  12  -7   0   21.20    2.93
 -12   7   0   24.90    2.57
 -12   7   0   30.89    4.42
 -12   7   0   21.51    3.89
 -12   7   0   20.76    2.64
  11  -7   0    0.13    0.86
 -11   7   0   -0.69    0.91
 -11   7   0   -2.24    1.40
 -11   7   0   -0.81    1.34
 -11   7   0   -1.29    0.77
 -11   7   0    0.36    0.50
 -11   7   0    0.64    0.42
 -10   7   0   17.14    2.35
 -10   7   0   17.24    1.91
 -10   7   0   20.77    2.65
 -10   7   0   17.61    1.96
 -10   7   0   20.64    2.22
 -10   7   0   14.99    2.33
   9  -7   0  100.76    8.54
  -9   7   0   87.13    8.43
  -9   7   0   86.55    8.42
  -9   7   0   79.91    8.60
  -9   7   0   89.15    8.66
  -9   7   0   74.74    8.51
  -9   7   0   89.35    8.53
  -9   7   0   85.53    8.85
   8  -7   0    0.23    0.74
   8  -7   0    1.34    1.02
   8  -7   0   -0.09    0.91
  -8   7   0   -0.06    0.85
  -8   7   0    0.81    0.45
  -8   7   0    0.07    0.43
  -8   7   0    1.93    0.87
  -8   7   0    1.22    0.59
  -8   7   0    0.65    0.76
   7  -7   0  116.97   11.36
   7  -7   0  130.12   11.28
   7  -7   0  119.98   11.29
  -7   7   0  114.89   11.30
  -7   7   0  108.95   11.27
  -7   7   0  117.63   11.22
  -7   7   0  115.22   11.37
  -7   7   0  104.45   11.35
  -7   7   0  114.69   11.22
   6  -7   0    0.06    0.57
   6  -7   0    0.37    0.50
   6  -7   0   -0.16    0.57
  -6   7   0   -0.05    0.34
  -6   7   0    1.01    0.82
  -6   7   0    1.78    0.94
  -6   7   0   -0.49    0.51
  -6   7   0   -0.31    0.93
  -6   7   0   -0.11    0.54
   5  -7   0  168.12   14.57
   5  -7   0  158.37   14.51
   5  -7   0  139.31   14.97
   5  -7   0  146.76   14.74
   5  -7   0  162.04   14.55
  -5   7   0  126.39   14.45
   4  -7   0   20.75    2.02
   4  -7   0   19.01    2.54
   4  -7   0   18.71    2.66
  -4   7   0   17.74    1.90
   3  -7   0   71.39    6.85
   3  -7   0   66.13    6.43
   3  -7   0   66.93    6.56
  -3   7   0   60.54    6.37
   2  -7   0  105.95   10.95
   2  -7   0  107.87   10.89
  -2   7   0  122.27   10.85
  -2   7   0  113.72   10.82
   1  -7   0  103.01   10.44
   1  -7   0  113.53   10.52
   0  -7   0   20.41    2.19
   0  -7   0   20.31    2.18
   0   7   0   23.84    2.26
  -1  -7   0    1.02    0.37
  -1  -7   0    2.33    0.44
  -1  -7   0    1.94    0.41
  -1  -7   0    2.20    0.70
   1   7   0    2.48    0.68
   1   7   0    0.63    0.68
   1   7   0    1.51    0.32
  -2  -7   0   42.74    4.05
  -2  -7   0   38.41    3.92
  -2  -7   0   37.42    3.90
  -3  -7   0    5.41    0.81
  -3  -7   0    3.32    0.66
  -3  -7   0    3.83    1.03
  -3  -7   0    6.44    0.86
  -3  -7   0    5.41    1.00
  -3  -7   0    3.96    0.98
   3   7   0    4.54    0.71
   3   7   0    6.58    0.96
   3   7   0    5.03    1.02
   3   7   0    4.69    0.84
  -4  -7   0    1.31    0.75
  -4  -7   0    0.64    0.38
  -4  -7   0    0.66    0.75
  -4  -7   0    0.74    0.90
  -4  -7   0    0.70    0.75
  -4  -7   0    0.36    0.87
  -4  -7   0    1.99    0.86
  -4  -7   0    0.29    0.71
   4   7   0    1.36    0.41
   4   7   0   -1.37    1.44
   4   7   0    0.82    0.48
   4   7   0    0.44    0.95
   4   7   0    1.24    0.79
  -5  -7   0    1.56    0.80
  -5  -7   0    0.40    1.00
  -5  -7   0    1.72    0.56
  -5  -7   0    2.09    1.07
  -5  -7   0    2.84    0.74
  -5  -7   0    2.79    0.84
   5   7   0    2.94    1.07
   5   7   0    3.07    0.83
   5   7   0    3.33    0.58
   5   7   0    1.37    3.13
   5   7   0    2.90    0.65
  -6  -7   0  115.99   12.73
  -6  -7   0  116.61   12.72
  -6  -7   0  135.08   12.70
  -6  -7   0  113.92   12.65
   6   7   0  140.13   12.73
   6   7   0  128.28   12.79
   6   7   0  147.84   12.68
   6   7   0  144.50   12.65
  -7  -7   0   67.65    7.26
  -7  -7   0   63.73    7.12
  -7  -7   0   77.64    7.15
  -7  -7   0   64.37    7.23
  -7  -7   0   67.74    7.09
   7   7   0   82.46    7.15
   7   7   0   78.05    7.19
   7   7   0   75.56    7.31
   7   7   0   69.54    7.28
  -8  -7   0   21.52    2.51
  -8  -7   0   21.03    2.61
  -8  -7   0   20.55    3.09
  -8  -7   0   24.51    2.89
  -8  -7   0   24.17    2.60
  -8  -7   0   17.29    2.52
   8   7   0   27.44    2.81
   8   7   0   24.93    2.62
   8   7   0   20.13    3.09
   8   7   0   23.22    2.47
  -9  -7   0  118.00   12.00
  -9  -7   0  108.71   12.04
  -9  -7   0  126.94   12.06
  -9  -7   0  120.17   12.09
   9   7   0  127.58   12.04
   9   7   0  134.42   12.18
   9   7   0  127.88   12.30
 -10  -7   0    0.68    0.73
 -10  -7   0    2.20    0.81
 -10  -7   0    1.34    1.03
 -10  -7   0    0.19    0.60
  10   7   0    0.82    1.18
  10   7   0    0.45    1.09
  10   7   0    1.64    1.35
  10   7   0    0.66    0.81
  10   7   0    1.96    0.89
 -11  -7   0   -0.55    0.70
 -11  -7   0    0.38    0.92
 -11  -7   0    0.58    0.50
 -11  -7   0    0.69    0.64
 -11  -7   0    0.37    0.53
  11   7   0   -0.15    0.99
  11   7   0    2.62    1.10
  11   7   0    0.38    1.17
  11   7   0   -0.07    1.20
  11   7   0    0.58    0.82
 -12  -7   0   28.71    3.11
 -12  -7   0   31.72    3.10
 -12  -7   0   32.01    3.16
 -12  -7   0   33.82    3.37
  12   7   0   28.60    3.60
  12   7   0   27.97    3.38
  12   7   0   28.67    3.42
  12   7   0   31.49    3.74
  12   7   0   29.93    3.75
 -13  -7   0   -0.13    0.41
  13   7   0   -0.38    1.21
  13   7   0    0.60    1.01
  13   7   0    0.62    1.49
  13   7   0    0.26    1.67
  13   7   0    0.76    0.70
 -15   8   0    0.82    0.32
 -15   8   0    0.68    0.31
 -15   8   0   -0.66    0.60
 -14   8   0    1.45    0.39
 -14   8   0    1.24    0.37
 -14   8   0    0.28    0.76
 -14   8   0    0.36    1.45
  13  -8   0    1.01    1.77
 -13   8   0    4.23    1.45
 -13   8   0    3.87    0.61
 -13   8   0    2.45    1.02
 -13   8   0    4.34    0.66
  12  -8   0    0.62    1.07
 -12   8   0    1.65    0.47
 -12   8   0    3.24    1.40
 -12   8   0    1.41    0.49
 -12   8   0    1.10    1.07
 -12   8   0    1.34    0.93
  11  -8   0    1.44    0.93
 -11   8   0    2.98    1.71
 -11   8   0    1.58    0.53
 -11   8   0    1.09    1.28
 -11   8   0    1.43    0.51
 -11   8   0    1.74    1.01
  10  -8   0   21.61    3.03
 -10   8   0   30.51    2.83
 -10   8   0   34.10    3.42
 -10   8   0   26.98    3.21
 -10   8   0   23.74    3.24
 -10   8   0   28.50    2.86
   9  -8   0    0.82    0.80
  -9   8   0   -0.14    0.44
  -9   8   0    0.90    0.85
  -9   8   0    1.08    0.88
  -9   8   0    0.64    0.43
  -9   8   0    0.58    0.80
  -9   8   0    1.61    0.96
   8  -8   0   -0.52    1.19
  -8   8   0    2.43    0.79
  -8   8   0    0.47    0.42
  -8   8   0   -0.31    0.63
   7  -8   0    0.46    1.55
   7  -8   0   -0.12    0.73
   7  -8   0   -0.26    0.71
   7  -8   0   -0.08    0.86
  -7   8   0    0.02    0.72
  -7   8   0   -0.10    0.51
  -7   8   0   -2.38    2.04
  -7   8   0    1.06    0.87
  -7   8   0   -0.83    0.96
  -7   8   0    0.47    0.84
  -7   8   0    0.49    0.49
  -7   8   0    0.90    0.52
   6  -8   0   -0.01    1.43
   6  -8   0    0.69    0.64
   6  -8   0   -0.20    0.77
   6  -8   0    0.64    0.60
  -6   8   0    0.46    0.91
  -6   8   0   -0.64    0.63
  -6   8   0    0.52    0.40
  -6   8   0    0.46    0.88
  -6   8   0    0.76    0.77
  -6   8   0    0.71    0.93
  -6   8   0    1.79    1.46
  -6   8   0    0.05    0.50
   5  -8   0   11.37    2.18
   5  -8   0   13.83    1.49
   5  -8   0   11.27    1.44
   5  -8   0   13.58    1.54
  -5   8   0   11.43    1.78
  -5   8   0   12.33    1.49
  -5   8   0    9.35    1.26
  -5   8   0   10.57    1.93
  -5   8   0   13.25    1.95
  -5   8   0   10.80    1.66
   4  -8   0   28.73    4.02
   4  -8   0   27.33    2.95
   4  -8   0   28.39    3.23
  -4   8   0   32.15    3.27
  -4   8   0   29.80    3.01
  -4   8   0   28.08    3.10
  -4   8   0   29.19    3.44
   3  -8   0   30.79    3.06
   3  -8   0   27.03    2.86
  -3   8   0   27.51    2.77
   2  -8   0    7.50    1.08
   2  -8   0    6.92    1.36
  -2   8   0    9.37    0.97
   1  -8   0  151.48   14.45
   1  -8   0  141.53   14.38
   1  -8   0  154.50   14.41
   0  -8   0   19.21    2.16
   0  -8   0   19.91    2.34
   0  -8   0   21.94    2.22
   0   8   0   23.67    2.59
  -1  -8   0   60.84    6.22
  -1  -8   0   56.03    6.19
   1   8   0   67.33    6.06
  -2  -8   0   26.52    3.35
  -2  -8   0   32.20    3.21
  -2  -8   0   28.75    3.48
  -2  -8   0   31.31    3.45
  -2  -8   0   32.68    3.20
  -2  -8   0   35.55    3.34
   2   8   0   35.26    3.13
   2   8   0   28.38    3.95
   2   8   0   26.29    3.17
   2   8   0   33.24    3.37
  -3  -8   0    0.93    0.42
  -3  -8   0    1.48    0.55
  -3  -8   0    2.04    1.08
  -3  -8   0    1.66    0.63
  -3  -8   0    1.32    0.72
  -3  -8   0    2.28    0.96
  -3  -8   0    1.28    0.88
  -3  -8   0    2.25    0.74
  -3  -8   0    0.58    0.86
   3   8   0    1.83    0.79
   3   8   0    1.76    0.57
   3   8   0    2.42    0.51
   3   8   0    0.89    1.95
   3   8   0    0.35    1.59
   3   8   0    1.21    0.94
  -4  -8   0   31.24    3.46
  -4  -8   0   25.80    3.29
  -4  -8   0   25.06    3.26
  -4  -8   0   26.70    3.28
  -4  -8   0   29.94    3.37
  -4  -8   0   28.89    3.40
  -4  -8   0   33.62    3.41
   4   8   0   36.46    3.13
   4   8   0   33.41    3.43
   4   8   0   36.50    3.28
   4   8   0   29.80    4.68
  -5  -8   0    1.79    0.97
  -5  -8   0   -0.38    0.75
  -5  -8   0   -0.17    0.75
  -5  -8   0    1.28    0.66
   5   8   0    0.74    0.74
   5   8   0   -2.15    2.62
   5   8   0    0.78    0.61
   5   8   0    1.51    0.54
   5   8   0   -0.11    0.87
  -6  -8   0  149.08   16.24
  -6  -8   0  164.21   16.27
  -6  -8   0  151.04   16.21
  -6  -8   0  174.58   16.28
   6   8   0  170.24   16.35
   6   8   0  194.05   16.30
   6   8   0  142.72   17.03
   6   8   0  190.67   16.29
  -7  -8   0    2.02    0.76
  -7  -8   0    1.56    0.81
  -7  -8   0   -0.13    1.10
  -7  -8   0    5.23    1.10
  -7  -8   0   -0.63    1.12
   7   8   0    2.37    0.95
   7   8   0    4.05    1.13
   7   8   0    2.23    0.93
   7   8   0    2.13    0.66
   7   8   0    3.55    1.16
  -8  -8   0    6.11    1.14
  -8  -8   0    4.98    1.15
  -8  -8   0    4.74    1.00
   8   8   0    7.99    1.31
   8   8   0    5.15    1.06
   8   8   0    5.75    1.02
   8   8   0    7.35    1.55
  -9  -8   0   29.69    3.75
  -9  -8   0   34.86    3.57
   9   8   0   36.03    3.88
   9   8   0   34.14    4.09
   9   8   0   36.98    3.69
   9   8   0   35.92    4.04
   9   8   0   33.32    3.66
  10   8   0    8.44    2.37
  10   8   0    6.32    1.44
  10   8   0    5.90    1.18
  10   8   0    9.10    1.40
 -11  -8   0   16.53    1.78
 -11  -8   0   17.89    1.93
 -11  -8   0   14.41    1.77
  11   8   0   16.72    2.48
  11   8   0   15.44    2.09
  11   8   0   16.77    2.55
  11   8   0   13.01    2.41
  11   8   0   15.45    2.12
 -12  -8   0    8.35    1.21
 -12  -8   0    7.68    1.03
 -12  -8   0    7.15    1.05
  12   8   0    7.85    1.83
  12   8   0    9.88    1.77
  12   8   0   12.98    1.91
  12   8   0    5.38    1.13
  12   8   0    8.14    1.56
 -13  -8   0    6.18    0.86
  13   8   0    4.31    1.05
  13   8   0    4.64    1.09
  13   8   0    6.59    1.09
 -15   9   0    6.09    0.79
 -15   9   0    6.40    0.87
 -14   9   0    1.08    1.38
 -14   9   0    2.95    0.87
 -14   9   0    4.23    0.66
 -14   9   0    4.43    0.66
  13  -9   0    2.60    1.34
 -13   9   0    1.37    0.41
 -13   9   0    0.67    1.17
 -13   9   0    1.75    0.82
 -13   9   0    1.27    0.43
  12  -9   0    4.70    1.38
  12  -9   0    4.82    1.97
 -12   9   0    8.24    1.05
 -12   9   0    7.41    1.59
 -12   9   0   10.21    1.66
 -12   9   0    7.81    1.07
  11  -9   0   76.01    8.84
  11  -9   0   79.11    8.45
 -11   9   0   92.08    8.43
 -11   9   0   93.47    8.85
  10  -9   0  212.96   23.94
  10  -9   0  227.67   23.77
 -10   9   0  253.71   23.87
 -10   9   0  284.40   23.95
 -10   9   0  233.41   23.86
 -10   9   0  263.59   23.70
   9  -9   0   18.36    3.06
   9  -9   0   12.88    2.46
   9  -9   0   13.19    1.98
  -9   9   0   15.68    1.69
  -9   9   0   17.47    1.75
  -9   9   0   15.88    2.12
  -9   9   0   13.27    2.16
  -9   9   0   14.20    2.17
   8  -9   0    0.69    1.60
   8  -9   0    1.29    0.76
   8  -9   0    1.34    1.44
   8  -9   0    0.90    1.16
  -8   9   0    0.45    0.77
  -8   9   0   -0.42    0.82
  -8   9   0    0.57    0.76
  -8   9   0    1.44    0.81
  -8   9   0    0.26    0.49
  -8   9   0    0.82    0.47
  -8   9   0    0.67    2.55
   7  -9   0    6.30    1.41
   7  -9   0    4.66    1.11
   7  -9   0    4.03    1.53
   7  -9   0    3.33    1.00
  -7   9   0    4.54    0.98
  -7   9   0    7.25    1.81
  -7   9   0    6.16    0.99
  -7   9   0    5.81    1.11
  -7   9   0    3.22    0.90
   6  -9   0    3.40    0.95
   6  -9   0    4.69    1.15
   6  -9   0    3.09    0.82
   6  -9   0    5.37    1.32
  -6   9   0    4.54    1.00
  -6   9   0    4.07    0.91
  -6   9   0    3.42    1.04
  -6   9   0    4.64    1.37
  -6   9   0    2.31    0.68
  -6   9   0    3.37    0.69
  -6   9   0    4.62    0.89
  -6   9   0    3.29    0.98
   5  -9   0    0.90    0.66
   5  -9   0    1.11    0.59
   5  -9   0    0.35    0.82
  -5   9   0   -1.56    0.83
  -5   9   0   -0.46    0.93
  -5   9   0    1.22    1.01
  -5   9   0    1.10    0.94
  -5   9   0    0.25    0.45
  -5   9   0    0.07    0.83
  -5   9   0    0.26    0.73
  -5   9   0    0.06    0.56
   4  -9   0   -0.10    0.53
   4  -9   0   -0.07    0.68
   4  -9   0    0.23    0.53
  -4   9   0   -0.50    0.57
  -4   9   0    0.30    0.62
  -4   9   0    0.11    0.82
  -4   9   0    0.59    1.12
  -4   9   0    2.10    1.06
  -4   9   0    0.00    0.89
  -3   9   0   81.49    9.03
  -3   9   0   98.14    8.89
  -3   9   0   89.77    8.96
   2  -9   0   27.85    4.33
  -2   9   0   43.41    4.34
  -2   9   0   41.38    4.51
  -2   9   0   44.17    4.21
   1  -9   0   43.45    4.77
   1  -9   0   43.33    4.98
  -1   9   0   57.56    5.24
  -1   9   0   47.40    4.81
   0  -9   0   12.25    2.12
   0  -9   0   13.49    2.29
   0  -9   0   13.97    1.86
   0   9   0   15.53    2.52
   0   9   0   17.58    1.81
   0   9   0   18.97    2.41
   0   9   0   12.89    2.56
  -1  -9   0   15.42    1.96
  -1  -9   0   18.62    2.35
  -1  -9   0   20.95    2.60
  -1  -9   0   21.94    2.42
  -1  -9   0   21.39    2.48
  -1  -9   0   19.12    1.99
   1   9   0   13.06    2.53
   1   9   0   14.63    2.85
   1   9   0   24.19    2.87
   1   9   0   20.52    2.16
   1   9   0   19.78    2.68
  -2  -9   0    1.68    0.56
  -2  -9   0    2.62    0.68
  -2  -9   0    0.55    0.85
  -2  -9   0    1.47    0.51
  -2  -9   0    2.08    0.95
  -2  -9   0    2.68    0.93
  -2  -9   0    1.65    1.06
   2   9   0    0.75    1.40
   2   9   0    1.31    0.65
   2   9   0    1.85    0.90
   2   9   0    2.00    0.91
   2   9   0    1.10    1.50
   2   9   0    2.05    0.87
   2   9   0   -0.03    1.76
   2   9   0    3.50    0.90
  -3  -9   0    3.46    0.82
  -3  -9   0    3.14    0.79
  -3  -9   0    2.30    0.68
  -3  -9   0    4.46    1.22
  -3  -9   0    3.45    1.00
  -3  -9   0    4.24    1.15
  -3  -9   0    3.52    0.95
  -3  -9   0    3.34    0.94
  -3  -9   0    4.02    1.01
   3   9   0    4.45    0.80
   3   9   0    5.65    1.00
   3   9   0    5.31    1.00
   3   9   0    3.30    2.06
   3   9   0    3.75    1.82
   3   9   0    6.20    0.97
   3   9   0    5.62    0.94
  -4  -9   0   37.22    4.41
  -4  -9   0   38.38    4.63
  -4  -9   0   38.03    4.23
   4   9   0   40.78    4.06
   4   9   0   45.01    4.04
   4   9   0   36.71    4.98
  -5  -9   0    7.96    1.40
  -5  -9   0    6.28    1.19
  -5  -9   0    8.39    1.38
   5   9   0    7.69    2.98
   5   9   0    8.44    1.21
   5   9   0    8.82    1.60
   5   9   0    8.06    1.34
   5   9   0    7.73    1.46
   5   9   0    6.98    1.30
  -6  -9   0   17.72    2.45
  -6  -9   0   20.61    2.64
  -6  -9   0   18.89    2.45
  -6  -9   0   19.99    2.42
   6   9   0   24.21    2.56
   6   9   0   18.24    3.72
   6   9   0   24.06    2.34
   6   9   0   21.40    2.70
  -7  -9   0   58.24    5.82
  -7  -9   0   51.81    5.85
  -7  -9   0   50.06    5.88
  -7  -9   0   48.32    6.01
   7   9   0   59.84    5.77
   7   9   0   66.29    5.82
   7   9   0   42.88    7.74
   7   9   0   62.69    5.89
   7   9   0   59.45    6.05
   7   9   0   66.70    6.00
   8   9   0   17.70    2.18
   8   9   0   16.81    2.39
   8   9   0   18.17    2.14
  -9  -9   0   12.40    1.89
  -9  -9   0   16.73    1.83
   9   9   0   15.87    2.46
   9   9   0   14.54    1.99
   9   9   0   18.28    2.25
   9   9   0   14.43    2.13
   9   9   0   14.19    2.20
 -10  -9   0   14.10    1.50
 -10  -9   0   11.12    1.60
  10   9   0    9.84    1.98
  10   9   0   12.72    1.80
  10   9   0   11.81    2.10
  10   9   0   10.13    1.80
  10   9   0    9.80    1.77
 -11  -9   0   21.66    2.23
 -11  -9   0   23.45    2.30
 -11  -9   0   22.15    2.19
  11   9   0   20.90    2.81
  11   9   0   18.41    2.42
  11   9   0   16.95    2.80
  11   9   0   20.92    2.77
  11   9   0   18.38    2.59
 -12  -9   0   -0.45    0.60
 -12  -9   0   -0.17    0.39
 -12  -9   0    1.40    0.54
  12   9   0    0.64    1.46
  12   9   0   -0.26    0.87
  12   9   0    1.69    1.26
  12   9   0    1.26    0.97
  12   9   0    0.54    0.64
 -15  10   0    0.63    0.27
 -15  10   0   -0.18    0.36
 -15  10   0   -0.36    1.61
 -14  10   0    0.32    0.34
 -14  10   0    1.44    1.17
 -14  10   0   -0.04    0.32
 -14  10   0   -0.08    0.59
  13 -10   0    1.17    1.52
 -13  10   0    4.33    0.95
 -13  10   0    5.51    1.29
 -13  10   0    5.39    0.80
 -13  10   0    7.29    0.84
  12 -10   0   12.31    2.37
 -12  10   0   16.43    2.31
 -12  10   0   18.17    1.79
 -12  10   0   15.52    2.02
 -12  10   0   18.14    2.36
  11 -10   0   10.21    2.04
  11 -10   0    7.84    1.57
 -11  10   0   11.80    2.04
 -11  10   0   10.45    1.36
 -11  10   0   13.24    1.36
 -11  10   0   11.74    1.76
  10 -10   0    7.23    2.41
  10 -10   0    6.67    1.39
 -10  10   0    8.73    1.28
 -10  10   0   11.43    1.29
 -10  10   0   11.02    1.67
 -10  10   0   10.10    1.72
   9 -10   0   24.26    4.38
   9 -10   0   31.98    4.00
  -9  10   0   36.53    3.38
  -9  10   0   32.19    3.36
  -9  10   0   31.86    3.61
  -9  10   0   34.97    3.75
   8 -10   0   15.41    2.30
   8 -10   0   23.03    2.98
   8 -10   0   18.41    3.18
   8 -10   0   22.08    3.04
  -8  10   0   21.14    2.21
  -8  10   0   19.46    2.19
  -8  10   0   20.87    2.60
  -8  10   0   23.35    2.51
   7 -10   0    5.04    1.66
   7 -10   0    5.50    1.63
   7 -10   0    4.79    1.00
   7 -10   0    5.65    1.47
  -7  10   0    9.42    1.73
  -7  10   0    6.02    0.86
  -7  10   0    3.87    1.12
  -7  10   0    8.45    1.49
   6 -10   0    5.36    1.39
   6 -10   0    4.24    0.91
   6 -10   0    4.92    1.20
   6 -10   0    3.25    1.25
  -6  10   0    4.51    0.83
  -6  10   0    7.90    1.44
  -6  10   0    6.12    1.02
  -6  10   0    5.61    1.03
   5 -10   0   56.81    6.47
   5 -10   0   56.67    6.35
   5 -10   0   51.65    6.88
  -5  10   0   70.91    6.54
  -5  10   0   73.45    6.52
  -5  10   0   69.09    6.33
  -5  10   0   67.87    6.46
   4 -10   0   59.71    6.38
   4 -10   0   60.18    6.66
   4 -10   0   57.34    6.49
   4 -10   0   61.68    6.96
  -4  10   0   76.90    6.30
   3 -10   0   -0.22    0.74
   3 -10   0    0.69    0.58
   3 -10   0   -0.25    0.77
   3 -10   0    0.88    0.60
   3 -10   0   -2.21    1.50
   3 -10   0    0.42    1.25
  -3  10   0    0.38    0.63
  -3  10   0   -2.14    1.35
  -3  10   0    1.04    0.79
  -3  10   0    1.92    1.08
  -3  10   0   -0.35    0.82
   2 -10   0    6.05    1.59
   2 -10   0    8.73    1.53
   2 -10   0    8.26    1.20
   2 -10   0    5.89    1.19
  -2  10   0    6.51    1.08
  -2  10   0    9.99    1.66
  -2  10   0   10.08    2.11
  -2  10   0   12.06    2.02
   1 -10   0    6.33    1.41
   1 -10   0    9.05    1.44
   1 -10   0    9.31    1.24
   1 -10   0    5.02    1.36
  -1  10   0    9.25    1.74
  -1  10   0   12.11    1.93
  -1  10   0    6.97    1.62
  -1  10   0    9.62    1.55
  -1  10   0    6.16    1.08
   0 -10   0  170.22   18.76
   0 -10   0  197.87   18.76
   0 -10   0  189.78   18.77
   0 -10   0  217.17   18.93
  -1 -10   0    1.62    0.89
  -1 -10   0    1.48    0.69
  -1 -10   0    3.04    1.27
  -1 -10   0    1.15    0.55
  -1 -10   0    1.06    0.86
  -1 -10   0    2.74    0.89
  -1 -10   0    1.77    0.87
  -1 -10   0    1.82    0.95
   1  10   0    2.67    1.32
   1  10   0   -0.11    1.18
   1  10   0    1.23    0.86
   1  10   0    3.44    1.20
   1  10   0   -0.36    1.01
   1  10   0    1.14    1.58
  -2 -10   0   10.86    1.89
  -2 -10   0    7.82    1.55
  -2 -10   0   11.35    1.63
  -2 -10   0    9.56    1.61
  -2 -10   0   12.17    1.83
  -2 -10   0   10.04    1.41
  -2 -10   0   12.28    1.77
   2  10   0   11.74    1.86
   2  10   0   12.93    1.82
   2  10   0    8.77    1.61
   2  10   0   12.35    1.83
   2  10   0   11.04    1.92
  -3 -10   0  237.03   26.20
  -3 -10   0  259.86   26.00
  -3 -10   0  279.38   26.09
  -3 -10   0  294.17   26.03
  -3 -10   0  263.89   25.92
  -3 -10   0  271.54   26.14
   3  10   0  293.79   25.95
   3  10   0  246.23   26.60
   3  10   0  238.67   25.97
   3  10   0  303.47   26.01
  -4 -10   0   39.26    4.56
  -4 -10   0   40.35    4.57
  -4 -10   0   38.53    5.12
  -4 -10   0   35.88    5.54
  -4 -10   0   48.59    4.62
   4  10   0   47.92    4.53
   4  10   0   48.33    4.64
   4  10   0   44.54    4.60
   4  10   0   46.93    4.54
   4  10   0   45.72    5.33
  -5 -10   0    3.91    0.98
  -5 -10   0    5.06    1.13
  -5 -10   0    3.67    1.02
   5  10   0    4.89    1.26
   5  10   0    4.76    1.02
   5  10   0    3.15    2.21
   5  10   0    4.31    0.94
   5  10   0    4.41    1.13
  -6 -10   0    1.42    1.09
  -6 -10   0    2.59    0.92
  -6 -10   0    1.49    0.88
  -6 -10   0    1.99    0.85
   6  10   0    1.55    0.98
   6  10   0    3.71    0.93
   6  10   0    2.09    0.85
   6  10   0    2.18    1.04
   6  10   0    1.43    0.95
   6  10   0    2.62    2.65
  -7 -10   0    1.26    1.38
   7  10   0    0.53    0.92
   7  10   0   -1.35    3.21
   7  10   0    1.48    0.98
   7  10   0    0.59    0.82
   7  10   0   -0.26    1.20
  -8 -10   0   85.67    8.37
  -8 -10   0   80.95    8.40
   8  10   0   77.02    8.37
   8  10   0   88.52    8.41
   8  10   0   92.22    8.56
   8  10   0   86.21    8.55
  -9 -10   0   56.28    5.63
  -9 -10   0   58.95    5.58
   9  10   0   51.24    5.68
   9  10   0   56.50    5.66
   9  10   0   57.06    5.78
   9  10   0   59.47    5.81
   9  10   0   51.29    5.94
 -10 -10   0    0.22    0.59
 -10 -10   0   -0.61    0.46
  10  10   0    0.68    1.05
  10  10   0    0.17    0.72
  10  10   0    1.98    1.16
  10  10   0    0.72    0.98
 -11 -10   0    1.44    0.47
 -11 -10   0    2.02    0.59
 -11 -10   0    0.76    0.46
  11  10   0    0.64    0.88
  11  10   0    2.28    0.70
  11  10   0    1.45    0.82
  11  10   0    2.18    1.19
 -14  11   0    8.55    1.05
 -14  11   0    4.91    1.25
 -14  11   0    7.80    0.92
 -14  11   0    8.10    1.24
  13 -11   0    1.21    1.74
  13 -11   0    4.28    1.79
 -13  11   0    0.43    0.99
 -13  11   0    0.69    0.40
 -13  11   0    0.56    0.34
 -13  11   0    0.03    0.61
  12 -11   0   -0.13    1.16
  12 -11   0    3.72    1.53
 -12  11   0    1.08    0.42
 -12  11   0    1.75    0.48
 -12  11   0    0.65    0.95
 -12  11   0    1.14    0.75
  11 -11   0   17.39    2.95
 -11  11   0   18.29    1.97
 -11  11   0   18.73    2.22
 -11  11   0   15.57    1.99
 -11  11   0   21.40    2.63
  10 -11   0   33.87    4.70
 -10  11   0   40.74    4.22
 -10  11   0   41.33    4.51
 -10  11   0   44.46    4.52
 -10  11   0   46.64    4.20
   9 -11   0    0.08    0.80
   9 -11   0   -2.14    2.16
  -9  11   0   -0.15    0.48
  -9  11   0    1.54    1.01
  -9  11   0    0.01    0.90
  -9  11   0    0.58    2.31
  -9  11   0   -0.17    0.57
   8 -11   0    0.41    2.07
   8 -11   0    2.46    0.87
   8 -11   0    3.84    1.69
   8 -11   0    1.13    1.24
  -8  11   0    3.60    0.76
  -8  11   0    3.35    1.08
  -8  11   0    3.30    1.72
  -8  11   0    3.55    1.00
  -8  11   0    3.44    0.69
   7 -11   0    1.26    1.23
   7 -11   0    2.71    0.82
   7 -11   0    0.42    1.34
   7 -11   0   -0.59    1.65
  -7  11   0    2.10    0.95
  -7  11   0    1.56    1.33
  -7  11   0    1.90    0.61
  -7  11   0    0.54    0.73
  -7  11   0    2.84    1.02
  -7  11   0    0.68    0.92
   6 -11   0  132.72   11.63
  -6  11   0  106.35   11.25
  -6  11   0  114.38   11.44
  -6  11   0  112.57   11.41
   5 -11   0   26.75    3.47
   5 -11   0   23.32    4.15
   5 -11   0   27.60    3.95
   5 -11   0   27.35    3.27
  -5  11   0   37.60    3.23
  -5  11   0   37.62    3.58
   4 -11   0    0.79    0.66
   4 -11   0    0.56    1.38
   4 -11   0   -2.02    0.91
   4 -11   0   -0.48    1.02
   4 -11   0   -1.98    1.20
  -4  11   0   -0.85    0.55
  -4  11   0    1.06    0.83
   3 -11   0   15.04    2.20
   3 -11   0   16.26    2.55
   3 -11   0   13.56    2.50
   3 -11   0   17.68    2.04
  -3  11   0   21.81    2.45
   2 -11   0    2.20    1.16
   2 -11   0    2.54    1.14
   2 -11   0    3.71    0.81
   2 -11   0    5.50    1.09
   2 -11   0    2.31    0.98
   2 -11   0    5.25    0.94
  -2  11   0    2.74    1.92
  -2  11   0    3.01    1.24
   1 -11   0    4.31    1.03
   1 -11   0    5.32    1.08
   1 -11   0    4.28    0.91
  -1  11   0    0.89    1.27
  -1  11   0    4.12    1.22
   0 -11   0   39.43    4.55
   0 -11   0   32.65    4.10
   0 -11   0   38.01    4.14
   0 -11   0   34.86    4.19
   0 -11   0   43.45    4.21
   0 -11   0   43.48    4.11
   0  11   0   43.46    4.29
  -1 -11   0    0.13    1.03
  -1 -11   0    1.10    0.59
  -1 -11   0    1.46    0.86
  -1 -11   0    1.26    0.90
  -1 -11   0   -0.34    0.97
  -1 -11   0    1.38    1.16
  -1 -11   0    1.22    0.97
   1  11   0   -0.96    1.98
   1  11   0    0.98    1.44
   1  11   0    1.23    0.78
   1  11   0    2.86    1.14
   1  11   0    1.39    1.13
  -2 -11   0  130.84   13.44
  -2 -11   0  148.82   13.56
  -2 -11   0  142.68   13.46
  -2 -11   0  129.98   13.53
  -2 -11   0  134.19   13.69
  -2 -11   0  136.75   13.59
  -2 -11   0  138.86   13.66
   2  11   0  151.01   13.61
   2  11   0  135.39   13.75
  -3 -11   0   -1.12    1.08
  -3 -11   0   -1.28    1.59
  -3 -11   0   -1.23    0.83
  -3 -11   0   -0.92    2.02
  -3 -11   0    0.91    0.95
  -3 -11   0    0.16    0.87
  -3 -11   0    0.75    0.84
   3  11   0   -1.21    0.97
   3  11   0    0.32    0.85
   3  11   0    1.53    1.69
   3  11   0    0.11    0.79
   3  11   0    0.35    1.46
  -4 -11   0   55.27    5.89
  -4 -11   0   56.47    5.88
  -4 -11   0   66.53    5.95
  -4 -11   0   51.42    5.82
   4  11   0   53.42    6.53
   4  11   0   59.59    5.83
   4  11   0   56.31    5.92
   4  11   0   63.15    5.90
  -5 -11   0   74.45    7.46
  -5 -11   0   74.53    7.50
  -5 -11   0   75.84    7.45
   5  11   0   77.07    7.51
   5  11   0   68.61    7.40
   5  11   0   78.81    7.52
   5  11   0   71.67    8.15
   5  11   0   74.39    7.39
  -6 -11   0   10.41    2.04
  -6 -11   0   15.42    2.35
  -6 -11   0   13.23    2.13
   6  11   0   12.75    1.93
   6  11   0   12.14    2.88
   6  11   0   10.06    2.09
   6  11   0   10.24    1.89
  -7 -11   0    5.29    0.92
  -7 -11   0    0.74    1.48
  -7 -11   0   -1.00    1.74
  -7 -11   0    3.80    0.94
   7  11   0    3.69    1.13
   7  11   0    6.23    1.27
   7  11   0    5.24    1.12
   7  11   0    6.04    2.48
   7  11   0    4.07    0.98
  -8 -11   0   41.05    4.25
  -8 -11   0   45.49    4.22
   8  11   0   38.98    4.25
   8  11   0   35.51    4.39
   8  11   0   36.00    4.39
   8  11   0   46.64    4.43
   8  11   0   46.66    4.46
  -9 -11   0   25.25    2.59
  -9 -11   0   25.28    2.66
   9  11   0   26.82    3.02
   9  11   0   20.29    3.25
   9  11   0   21.65    2.69
   9  11   0   23.34    2.97
   9  11   0   26.69    2.87
 -10 -11   0   56.99    5.11
 -10 -11   0   57.96    5.16
 -10 -11   0   49.21    5.08
  10  11   0   52.77    5.28
  10  11   0   48.43    5.28
  10  11   0   43.21    5.34
  10  11   0   51.62    5.16
 -11 -11   0    0.73    0.53
 -11 -11   0    0.18    0.37
 -11 -11   0    0.71    0.44
  11  11   0   -1.67    1.85
  11  11   0    1.32    0.76
  11  11   0    1.07    0.83
 -14  12   0    0.20    0.70
 -14  12   0   -0.18    0.32
 -14  12   0   -0.24    0.88
  13 -12   0    4.46    1.75
 -13  12   0   -0.14    0.58
 -13  12   0    0.83    0.94
 -13  12   0    0.04    0.29
 -12  12   0   21.16    2.40
 -12  12   0   24.23    2.60
 -12  12   0   26.41    2.83
 -12  12   0   23.75    2.39
  11 -12   0   -0.89    1.25
 -11  12   0    0.97    0.42
 -11  12   0    1.06    0.69
 -11  12   0    0.68    0.87
 -11  12   0    0.50    0.45
 -10  12   0   40.71    4.08
 -10  12   0   38.56    3.98
 -10  12   0   34.65    3.77
   9 -12   0    3.66    1.04
   9 -12   0    0.14    2.68
   9 -12   0    4.56    1.31
  -9  12   0    4.80    0.84
  -9  12   0    4.39    0.83
  -9  12   0    7.27    2.00
  -9  12   0    4.66    1.25
  -9  12   0    6.10    1.19
   8 -12   0    6.28    2.18
   8 -12   0    3.71    2.08
   8 -12   0    5.84    1.81
   8 -12   0    4.94    1.09
   8 -12   0    5.81    2.90
  -8  12   0   10.14    1.83
  -8  12   0    5.08    1.29
  -8  12   0    6.86    0.92
  -8  12   0    6.13    1.21
   7 -12   0   -0.28    2.09
   7 -12   0   -0.86    1.53
   7 -12   0   -1.77    1.73
   7 -12   0   -1.56    1.79
   7 -12   0   -1.32    1.07
   7 -12   0   -0.16    0.76
  -7  12   0   -0.32    0.96
  -7  12   0    0.87    0.59
  -7  12   0    0.85    1.02
  -7  12   0   -0.16    1.27
  -7  12   0    0.56    0.91
   6 -12   0    1.63    0.79
   6 -12   0   -0.36    1.03
   6 -12   0    1.94    1.94
   6 -12   0    3.23    1.43
   6 -12   0    1.86    1.66
   6 -12   0    1.27    1.55
  -6  12   0    0.83    0.61
  -6  12   0    2.38    1.16
  -6  12   0    2.80    1.02
  -6  12   0    1.73    1.04
  -6  12   0    3.21    0.93
   5 -12   0    5.23    1.50
   5 -12   0    4.11    0.93
   5 -12   0    6.11    1.45
   5 -12   0    6.91    1.63
  -5  12   0    4.91    1.25
  -5  12   0    5.26    1.17
  -5  12   0    2.81    0.77
  -5  12   0    2.69    1.11
  -5  12   0    5.02    1.03
   4 -12   0    0.65    0.74
   4 -12   0   -0.63    1.21
   4 -12   0    1.50    1.05
   4 -12   0    1.49    1.33
   4 -12   0    0.22    1.03
   4 -12   0    1.28    1.27
  -4  12   0    0.04    0.86
  -4  12   0    1.81    1.01
  -4  12   0    0.68    0.61
  -4  12   0   -0.34    1.21
  -4  12   0    1.03    0.79
   3 -12   0    2.39    1.04
   3 -12   0    2.45    0.78
   3 -12   0    0.46    1.08
   3 -12   0    3.24    1.22
   3 -12   0    1.46    1.02
   3 -12   0    0.66    1.06
  -3  12   0    0.28    1.03
  -3  12   0    0.81    0.63
  -3  12   0    1.13    1.54
  -3  12   0    0.78    0.80
  -3  12   0    0.38    0.81
   2 -12   0    2.07    0.97
   2 -12   0    4.21    1.20
   2 -12   0    1.86    0.99
   2 -12   0    1.89    1.03
   2 -12   0    3.44    1.17
  -2  12   0    2.59    0.99
  -2  12   0    3.43    1.23
  -2  12   0    3.08    0.94
   1 -12   0    5.18    1.16
   1 -12   0    6.27    1.28
   1 -12   0    5.82    1.23
   1 -12   0    5.64    1.18
   1 -12   0    5.30    1.35
  -1  12   0    4.91    1.19
  -1  12   0    4.80    1.51
  -1  12   0    5.45    1.17
  -1  12   0    5.20    1.46
   0 -12   0   37.33    4.25
   0 -12   0   43.41    4.28
   0 -12   0   40.85    4.43
   0 -12   0   40.81    4.30
   0 -12   0   38.57    4.64
   0 -12   0   45.99    4.33
   0  12   0   38.14    4.39
   0  12   0   35.47    4.28
  -1 -12   0    7.30    1.32
  -1 -12   0    6.38    1.22
  -1 -12   0    5.33    1.46
  -1 -12   0    5.04    1.63
  -1 -12   0    6.81    1.20
  -1 -12   0    7.32    1.35
  -1 -12   0    8.77    1.53
   1  12   0    7.78    1.57
   1  12   0    4.36    1.43
   1  12   0    7.42    1.22
  -2 -12   0    0.41    0.80
  -2 -12   0   -1.28    0.98
  -2 -12   0    0.47    0.84
  -2 -12   0    0.04    0.94
  -2 -12   0    1.84    1.08
  -2 -12   0   -0.69    1.44
  -2 -12   0   -0.56    0.81
   2  12   0   -0.64    1.26
   2  12   0    0.19    1.33
   2  12   0    3.42    1.78
   2  12   0    0.43    0.84
  -3 -12   0   64.98    6.52
  -3 -12   0   66.77    6.56
  -3 -12   0   56.83    7.91
  -3 -12   0   57.97    7.13
   3  12   0   57.26    6.93
   3  12   0   77.82    6.52
   3  12   0   55.66    6.54
   3  12   0   71.15    6.97
  -4 -12   0   20.32    2.42
  -4 -12   0   17.85    2.36
  -4 -12   0   15.87    2.33
   4  12   0   17.46    2.92
   4  12   0   21.55    3.23
   4  12   0   20.87    2.37
   4  12   0   13.19    2.46
  -5 -12   0   34.30    3.42
  -5 -12   0   31.41    3.47
  -5 -12   0   33.66    3.44
  -5 -12   0   30.23    3.32
   5  12   0   25.38    3.40
   5  12   0   27.85    3.51
   5  12   0   29.99    4.29
   5  12   0   36.86    3.52
  -6 -12   0   12.39    2.10
  -6 -12   0   10.04    1.60
  -6 -12   0   10.20    1.50
   6  12   0    8.38    1.53
   6  12   0    9.25    2.01
   6  12   0   10.65    1.54
   6  12   0    7.33    2.48
  -7 -12   0   18.57    2.20
  -7 -12   0   21.82    2.21
   7  12   0   15.73    2.48
   7  12   0   15.56    2.27
   7  12   0   23.48    3.74
   7  12   0   21.87    2.37
   7  12   0   18.26    2.48
  -8 -12   0    0.51    0.65
  -8 -12   0   -0.45    0.53
   8  12   0   -0.76    1.03
   8  12   0    0.21    0.78
   8  12   0    1.19    1.00
   8  12   0    0.95    0.80
  -9 -12   0   24.77    2.44
  -9 -12   0   23.16    2.47
   9  12   0   25.38    2.68
   9  12   0   19.34    2.88
   9  12   0   21.10    2.77
 -10 -12   0    2.28    0.53
 -10 -12   0    1.61    0.54
 -10 -12   0    1.05    0.67
  10  12   0    0.21    1.12
  10  12   0    4.02    1.20
  10  12   0    0.71    1.25
 -13  13   0   12.61    1.58
 -13  13   0   13.18    1.39
 -13  13   0   13.83    1.86
  12 -13   0    5.15    1.48
 -12  13   0    4.15    0.69
 -12  13   0    5.24    0.84
 -12  13   0    4.31    0.99
  11 -13   0    7.44    1.51
  11 -13   0    6.36    1.82
  11 -13   0    5.06    2.02
 -11  13   0    8.98    1.09
 -11  13   0   11.31    1.39
 -11  13   0    9.82    1.67
  10 -13   0    0.29    1.68
  10 -13   0    2.86    1.26
 -10  13   0    4.44    0.87
 -10  13   0    3.16    0.97
 -10  13   0    5.20    0.81
   9 -13   0   57.07    7.21
  -9  13   0   77.03    7.06
  -9  13   0   81.45    7.24
   8 -13   0    5.09    1.82
   8 -13   0    8.85    1.56
   8 -13   0    7.12    2.31
   8 -13   0    8.05    1.42
  -8  13   0    9.09    1.24
  -8  13   0   10.57    1.71
  -8  13   0    9.03    1.55
   7 -13   0    1.98    2.94
   7 -13   0   -1.78    1.68
   7 -13   0    1.07    0.91
   7 -13   0    0.06    1.05
  -7  13   0    1.91    2.16
  -7  13   0    1.36    0.91
  -7  13   0   -0.03    1.00
  -7  13   0    0.75    0.84
   6 -13   0   -1.05    1.38
   6 -13   0   -3.47    2.17
   6 -13   0    0.98    0.85
   6 -13   0    0.52    1.44
   6 -13   0    2.30    1.56
  -6  13   0    2.32    0.91
  -6  13   0    0.21    0.58
  -6  13   0    0.12    1.09
  -6  13   0    0.49    1.11
  -6  13   0    1.76    1.03
   5 -13   0   23.35    3.78
   5 -13   0   28.82    3.73
   5 -13   0   28.22    3.57
   5 -13   0   27.65    3.36
  -5  13   0   31.44    3.23
  -5  13   0   38.08    3.57
  -5  13   0   36.39    3.70
   4 -13   0   15.06    2.35
   4 -13   0   18.10    2.61
   4 -13   0   16.50    2.20
   4 -13   0   14.10    2.64
  -4  13   0   19.48    2.54
  -4  13   0   23.42    2.87
  -4  13   0   15.20    2.03
   3 -13   0    3.18    1.10
   3 -13   0    2.38    1.18
   3 -13   0    5.24    1.63
   3 -13   0    2.05    1.28
   3 -13   0    5.85    1.31
  -3  13   0    2.53    1.20
  -3  13   0    5.08    1.10
  -3  13   0    3.12    1.72
  -3  13   0    3.81    1.04
   2 -13   0    1.29    1.13
   2 -13   0    0.12    0.91
   2 -13   0    0.74    1.01
   2 -13   0   -0.41    1.33
   2 -13   0    0.84    1.06
  -2  13   0    0.17    0.92
  -2  13   0   -1.04    0.85
  -2  13   0   -0.22    1.20
   1 -13   0   28.63    3.90
   1 -13   0   29.82    3.64
   1 -13   0   39.29    3.96
   1 -13   0   33.19    4.22
   1 -13   0   35.83    3.92
   1 -13   0   41.55    4.00
   1 -13   0   42.22    3.99
  -1  13   0   38.02    3.96
  -1  13   0   29.26    4.20
  -1  13   0   39.32    3.98
   0 -13   0  123.85   11.68
   0 -13   0  109.11   11.33
   0 -13   0   98.17   11.43
   0 -13   0  126.14   11.48
   0 -13   0  113.51   11.70
   0  13   0  101.98   11.47
   0  13   0  132.30   11.45
   0  13   0  126.95   11.57
  -1 -13   0   33.08    3.29
  -1 -13   0   27.12    3.46
  -1 -13   0   32.47    3.83
  -1 -13   0   23.50    4.52
  -1 -13   0   26.17    3.79
  -1 -13   0   34.53    3.58
  -1 -13   0   31.65    3.32
   1  13   0   35.04    3.81
   1  13   0   36.68    3.50
   1  13   0   25.52    3.71
  -2 -13   0    2.50    3.52
  -2 -13   0   12.58    2.08
  -2 -13   0   10.05    1.52
  -2 -13   0    7.60    1.54
  -2 -13   0    4.38    2.17
  -2 -13   0    9.99    1.63
  -2 -13   0    9.16    1.72
   2  13   0    2.70    2.61
   2  13   0   12.30    1.79
   2  13   0    8.14    1.92
   2  13   0   13.27    2.37
  -3 -13   0   10.51    1.68
  -3 -13   0   12.25    2.22
  -3 -13   0    6.12    1.38
  -3 -13   0    8.73    2.06
   3  13   0    4.54    1.84
   3  13   0    2.80    1.48
   3  13   0    3.69    1.57
   3  13   0    6.68    1.42
   3  13   0    8.83    2.34
  -4 -13   0    8.22    1.30
  -4 -13   0    6.69    1.20
  -4 -13   0    8.49    1.32
   4  13   0    4.75    1.55
   4  13   0    8.36    1.83
   4  13   0    5.08    1.48
   4  13   0   10.72    1.56
  -5 -13   0   58.05    6.15
  -5 -13   0   61.89    5.69
  -5 -13   0   65.78    5.84
  -5 -13   0   63.03    5.84
   5  13   0   53.95    5.86
   5  13   0   46.04    6.10
   5  13   0   56.88    6.16
   5  13   0   46.53    5.84
  -6 -13   0    1.37    0.82
  -6 -13   0    0.23    1.18
  -6 -13   0    0.54    0.66
  -6 -13   0    1.65    0.69
   6  13   0    2.00    1.51
   6  13   0    2.00    1.08
   6  13   0    0.37    1.13
   6  13   0    1.05    0.77
  -7 -13   0    2.39    0.75
  -7 -13   0    4.23    0.79
   7  13   0    3.13    1.25
   7  13   0    2.99    0.85
   7  13   0    4.98    1.19
   7  13   0    4.51    2.00
  -8 -13   0   13.25    1.59
  -8 -13   0   11.34    1.64
   8  13   0   15.02    2.00
   8  13   0   15.77    1.82
  -9 -13   0   14.09    1.73
  -9 -13   0   13.77    1.57
   9  13   0   13.08    1.89
   9  13   0    9.16    1.67
   9  13   0   19.93    3.30
 -13  14   0    3.68    0.58
 -13  14   0    3.94    0.86
 -13  14   0    5.06    0.87
  12 -14   0   -2.50    1.44
 -12  14   0    0.32    0.73
 -12  14   0    1.51    0.53
 -12  14   0    0.13    0.28
  11 -14   0   -3.95    2.56
  11 -14   0    0.98    1.14
  11 -14   0    1.25    1.27
 -11  14   0    1.17    0.36
 -11  14   0    1.23    0.57
 -11  14   0    0.99    0.74
 -10  14   0   47.14    4.65
 -10  14   0   41.26    4.38
 -10  14   0   45.87    4.53
   9 -14   0    1.73    1.47
   9 -14   0    4.90    1.33
  -9  14   0    5.56    0.82
  -9  14   0    6.77    1.21
  -9  14   0    4.37    1.03
   8 -14   0    1.81    1.07
   8 -14   0    5.01    2.87
   8 -14   0    0.64    0.99
   8 -14   0   -0.26    1.28
  -8  14   0    3.74    1.42
   7 -14   0   14.91    2.90
   7 -14   0   13.34    2.26
   7 -14   0   22.31    3.00
   7 -14   0   11.33    2.38
  -7  14   0   15.56    1.86
  -7  14   0   16.96    2.27
  -7  14   0   18.79    2.18
  -7  14   0   21.48    2.51
   6 -14   0    2.46    1.23
   6 -14   0    2.76    1.39
   6 -14   0    4.23    1.29
   6 -14   0    3.77    1.09
   6 -14   0    3.87    2.00
   6 -14   0    6.13    2.86
  -6  14   0    5.94    1.25
  -6  14   0    4.02    0.75
  -6  14   0    4.14    1.08
  -6  14   0    2.36    1.21
  -6  14   0    6.30    1.07
   5 -14   0   37.80    4.08
   5 -14   0   32.25    4.98
   5 -14   0   34.18    4.18
   5 -14   0   42.80    4.41
  -5  14   0   45.92    5.11
   4 -14   0    9.12    2.55
   4 -14   0    3.92    1.26
   4 -14   0    5.54    1.67
   4 -14   0    5.40    1.58
   4 -14   0    5.13    1.66
  -4  14   0    9.21    1.63
  -4  14   0    8.22    1.38
  -4  14   0    5.75    1.88
   3 -14   0   -0.21    1.00
   3 -14   0    1.40    1.17
   3 -14   0   -0.34    1.32
   3 -14   0    0.91    1.08
   3 -14   0   -1.77    1.98
  -3  14   0    0.18    1.14
  -3  14   0    1.03    0.86
  -3  14   0    4.89    3.30
  -3  14   0   -0.61    0.84
   2 -14   0   80.07    8.26
   2 -14   0   74.15    7.87
   2 -14   0   76.64    7.85
   2 -14   0   76.78    7.85
   2 -14   0   80.25    7.95
  -2  14   0   72.20    7.79
  -2  14   0   85.16    7.85
   1 -14   0   36.68    3.89
   1 -14   0   29.55    3.84
   1 -14   0   31.13    3.47
   1 -14   0   34.88    3.70
   1 -14   0   34.55    4.66
  -1  14   0   41.41    3.83
  -1  14   0   29.65    3.78
  -1  14   0   27.50    4.33
   0 -14   0    0.71    2.50
   0 -14   0    4.24    1.84
   0 -14   0    0.10    0.84
   0 -14   0    2.15    2.01
  -1 -14   0   59.04    6.04
  -1 -14   0   55.10    5.83
  -1 -14   0   66.84    5.88
  -1 -14   0   53.12    5.72
   1  14   0   48.76    5.90
   1  14   0   60.73    6.04
   1  14   0   58.42    5.85
  -2 -14   0   81.48    7.16
  -2 -14   0   72.57    7.10
  -2 -14   0   58.51    8.28
   2  14   0   76.58    7.34
   2  14   0   68.64    7.07
   2  14   0   60.96    7.35
  -3 -14   0   20.70    2.42
  -3 -14   0   19.94    2.37
   3  14   0   14.90    2.36
  -4 -14   0    1.35    0.89
  -4 -14   0   -0.03    0.67
  -4 -14   0    0.82    0.64
  -4 -14   0    1.17    0.78
   4  14   0    1.27    0.77
   4  14   0    1.79    1.22
   4  14   0    0.35    1.27
   4  14   0    1.90    1.50
  -5 -14   0    4.82    1.28
  -5 -14   0    2.57    0.76
  -5 -14   0    3.44    0.81
  -5 -14   0    2.16    0.72
   5  14   0    2.81    1.19
   5  14   0    3.97    1.34
   5  14   0    2.33    0.79
   5  14   0    1.95    1.45
  -6 -14   0    0.43    0.61
  -6 -14   0   -0.40    0.59
   6  14   0    0.67    1.41
   6  14   0    0.99    1.40
   6  14   0    0.63    1.10
  -7 -14   0   39.14    3.75
  -7 -14   0   39.50    3.79
   7  14   0   30.14    4.52
   7  14   0   35.05    4.33
   7  14   0   43.01    4.23
   7  14   0   33.42    3.80
  -8 -14   0   41.09    3.91
   8  14   0   35.67    3.91
   8  14   0   39.21    4.06
 -12  15   0   -0.19    0.64
 -12  15   0   -0.58    0.46
 -12  15   0    0.05    0.29
  11 -15   0    1.30    1.23
  11 -15   0    3.38    1.36
 -11  15   0    4.05    0.53
 -11  15   0    3.88    0.85
  10 -15   0   -0.21    1.10
  10 -15   0   -0.82    1.27
  10 -15   0    3.11    1.52
 -10  15   0    0.15    0.32
 -10  15   0    0.53    0.55
 -10  15   0    0.58    0.78
   9 -15   0   -0.65    1.06
   9 -15   0   -0.38    1.69
   9 -15   0    0.36    1.03
  -9  15   0   -0.15    0.59
  -9  15   0    0.35    0.75
  -9  15   0    0.25    0.37
   8 -15   0   23.47    3.15
   8 -15   0   28.97    3.18
  -8  15   0   25.63    2.70
  -8  15   0   29.00    2.90
  -8  15   0   25.42    2.97
   7 -15   0   -0.57    1.00
   7 -15   0   -0.28    1.17
   7 -15   0    2.02    1.26
   7 -15   0    2.01    1.04
   7 -15   0    4.86    2.66
  -7  15   0    1.36    0.93
  -7  15   0    1.30    0.89
  -7  15   0    1.03    0.46
  -7  15   0    1.33    0.74
   6 -15   0    1.11    1.23
   6 -15   0    2.75    1.18
   6 -15   0    8.08    2.47
   6 -15   0    2.70    1.05
  -6  15   0    4.45    1.46
  -6  15   0    2.56    1.06
  -6  15   0    5.32    1.02
  -6  15   0    2.27    0.88
   5 -15   0    5.40    2.01
   5 -15   0    6.79    1.40
   5 -15   0   11.98    2.39
  -5  15   0    5.79    1.76
  -5  15   0    9.17    1.50
   4 -15   0   -1.25    1.67
   4 -15   0    1.80    0.76
   4 -15   0    0.17    0.92
   4 -15   0   -0.08    1.12
   4 -15   0    0.73    1.11
   4 -15   0   -1.26    1.02
  -4  15   0   -0.50    0.80
  -4  15   0   -0.31    1.77
  -4  15   0    0.27    0.74
  -4  15   0   -0.37    1.64
   3 -15   0   51.51    4.93
   3 -15   0   38.19    4.69
   3 -15   0   52.43    5.00
   3 -15   0   46.79    5.20
   3 -15   0   38.11    4.83
   3 -15   0   47.34    4.86
  -3  15   0   52.98    4.80
  -3  15   0   44.26    4.80
   2 -15   0   29.47    3.75
   2 -15   0   39.13    3.86
   2 -15   0   28.97    3.58
   2 -15   0   28.13    4.23
   2 -15   0   40.44    3.90
   2 -15   0   37.59    3.81
  -2  15   0   32.44    3.72
  -2  15   0   36.46    3.68
   1 -15   0    4.00    1.10
   1 -15   0    2.39    1.14
   1 -15   0    2.49    1.88
   1 -15   0    2.59    1.00
   1 -15   0    2.52    1.05
  -1  15   0    2.26    0.96
  -1  15   0    3.08    0.97
   0 -15   0    0.93    0.96
   0 -15   0   -0.68    1.63
   0 -15   0    0.21    2.09
   0 -15   0    1.85    0.91
   0  15   0    2.79    1.01
  -1 -15   0   -0.92    1.44
  -1 -15   0   -1.98    2.91
  -1 -15   0   -0.42    1.25
  -1 -15   0   -0.30    1.15
  -1 -15   0    0.61    0.85
   1  15   0   -0.05    1.10
   1  15   0   -0.53    1.04
  -2 -15   0    9.20    1.42
  -2 -15   0    7.71    1.38
  -2 -15   0    7.51    1.32
   2  15   0    4.24    1.25
   2  15   0    7.12    1.38
  -3 -15   0    6.63    1.15
  -3 -15   0    3.85    0.86
  -3 -15   0    4.02    0.75
  -3 -15   0    3.83    1.04
   3  15   0    4.78    1.28
   3  15   0    1.94    0.99
  -4 -15   0    4.34    0.96
  -4 -15   0    4.51    0.83
  -4 -15   0    3.25    1.14
  -4 -15   0    3.27    0.79
   4  15   0    1.69    0.89
   4  15   0    4.89    1.25
  -5 -15   0   44.75    4.46
  -5 -15   0   43.56    4.29
  -5 -15   0   49.52    4.37
   5  15   0   38.84    4.31
   5  15   0   34.36    4.59
  -6 -15   0   -1.18    0.53
  -6 -15   0    0.22    0.54
   6  15   0    2.06    1.17
   6  15   0    1.87    0.88
  -7 -15   0    3.69    0.68
 -11  16   0   35.15    3.50
  10 -16   0    1.81    0.98
  10 -16   0   -0.82    1.04
 -10  16   0    0.27    0.77
 -10  16   0    2.10    0.82
   9 -16   0    7.56    1.33
   9 -16   0    5.29    1.26
   9 -16   0    4.77    1.69
  -9  16   0    8.14    1.14
  -9  16   0    9.28    1.51
   8 -16   0   18.35    2.25
   8 -16   0   18.87    2.24
  -8  16   0   11.46    2.03
  -8  16   0   14.19    1.86
   7 -16   0   19.83    2.60
   7 -16   0   17.02    2.45
   7 -16   0   23.67    2.71
   7 -16   0   25.59    2.76
  -7  16   0   18.65    2.57
  -7  16   0   21.97    2.40
   6 -16   0    9.89    1.46
   6 -16   0   10.34    1.84
   6 -16   0    6.68    1.23
   6 -16   0    5.73    1.25
  -6  16   0    8.47    1.48
  -6  16   0    7.91    1.37
  -6  16   0   10.34    1.57
  -6  16   0    5.99    1.39
   5 -16   0    0.91    0.93
   5 -16   0    1.17    1.09
   5 -16   0    0.98    0.92
   5 -16   0    0.89    0.97
   5 -16   0    1.48    0.86
   5 -16   0    0.26    2.22
  -5  16   0    1.02    0.80
  -5  16   0    0.27    1.39
  -5  16   0    0.79    0.88
  -5  16   0    0.52    0.77
   4 -16   0    0.24    0.86
   4 -16   0   -0.94    1.04
   4 -16   0    0.39    1.14
   4 -16   0   -0.25    0.94
   4 -16   0   -2.79    2.07
   4 -16   0    0.33    0.91
  -4  16   0   -0.62    0.97
  -4  16   0    0.38    0.72
  -4  16   0    0.53    0.74
   3 -16   0    0.20    0.88
   3 -16   0    1.22    0.85
   3 -16   0    1.06    0.97
   3 -16   0    1.45    0.97
   3 -16   0   -0.43    2.09
  -3  16   0    0.60    0.67
  -3  16   0    0.37    0.74
   2 -16   0   27.08    4.52
   2 -16   0   39.60    3.58
   2 -16   0   35.62    3.53
   2 -16   0   33.40    3.55
  -2  16   0   27.57    3.44
  -2  16   0   29.84    3.42
   1 -16   0    6.77    2.95
   1 -16   0    6.45    1.21
   1 -16   0    9.96    1.36
   1 -16   0    6.56    1.21
   1 -16   0    7.86    1.21
   1 -16   0    7.36    1.72
  -1  16   0    8.00    1.44
  -1  16   0    6.11    1.20
   0 -16   0   14.73    1.83
   0 -16   0   12.41    2.01
   0 -16   0   13.93    1.86
   0  16   0   12.07    1.82
   0  16   0    9.93    1.80
  -1 -16   0    2.48    0.77
  -1 -16   0    6.20    1.64
  -1 -16   0    2.62    0.77
   1  16   0    4.16    1.00
  -2 -16   0   14.27    1.90
  -2 -16   0   13.41    2.03
  -2 -16   0   18.22    2.36
   2  16   0   14.57    2.10
  -3 -16   0   23.06    2.62
  -3 -16   0   26.08    3.10
  -3 -16   0   30.52    3.87
  -3 -16   0   26.95    2.72
   3  16   0   22.38    2.89
  -4 -16   0    2.88    0.82
  -4 -16   0    1.76    0.67
  -4 -16   0    4.06    1.10
   4  16   0    3.10    0.99
  -5 -16   0    0.84    0.79
  -5 -16   0    1.48    0.63
   5  16   0    2.12    0.96
  -9  17   0   12.34    1.59
  -9  17   0   12.71    1.58
   8 -17   0   -0.50    0.79
   8 -17   0   -0.11    1.03
   8 -17   0    0.70    0.97
  -8  17   0    0.08    1.09
   7 -17   0   20.32    2.64
   7 -17   0   17.27    2.38
   7 -17   0   23.57    2.58
   7 -17   0   19.34    2.53
  -7  17   0   14.69    2.62
   6 -17   0    4.13    0.94
   6 -17   0    3.35    1.09
   6 -17   0    2.24    0.90
  -6  17   0    1.94    0.94
   5 -17   0    2.27    0.84
   5 -17   0    1.87    1.09
   5 -17   0    1.78    0.91
   5 -17   0    1.89    0.89
  -5  17   0    1.99    0.98
  -5  17   0    1.45    0.73
  -5  17   0    1.37    0.96
   4 -17   0   84.89    7.80
   4 -17   0   83.81    7.73
  -4  17   0   76.07    7.65
  -4  17   0   67.91    7.68
   3 -17   0   11.99    1.76
   3 -17   0   10.53    1.62
   3 -17   0   12.80    1.71
  -3  17   0    9.60    1.51
  -3  17   0    9.75    1.60
   2 -17   0    0.33    0.77
   2 -17   0   -0.43    0.75
   2 -17   0    0.14    0.79
   2 -17   0   -0.45    1.42
  -2  17   0   -0.05    0.68
  -2  17   0    0.82    0.69
   1 -17   0    7.34    1.10
   1 -17   0    5.10    0.98
  -1  17   0    5.15    0.96
   0 -17   0   17.61    1.87
   0 -17   0   13.84    1.98
   0  17   0   12.02    1.86
  -1 -17   0   -0.10    0.54
  -1 -17   0   -0.29    0.66
  -1 -17   0   -0.22    1.09
   1  17   0    0.59    0.73
  -2 -17   0   56.83    5.35
  -2 -17   0   51.82    5.65
  -2 -17   0   51.59    5.18
  -2 -17   0   50.25    5.21
  -3 -17   0   38.85    3.90
   7 -18   0    1.02    0.61
   6 -18   0    5.09    1.08
   6 -18   0    3.12    0.83
   6 -18   0    1.96    0.92
   5 -18   0   55.85    5.52
   5 -18   0   54.32    5.49
   4 -18   0    7.23    1.25
   4 -18   0    4.01    1.04
   4 -18   0    3.94    1.21
   3 -18   0    4.87    1.63
  -3  18   0    2.30    0.81
   2 -18   0    5.71    1.28
  -2  18   0    2.23    0.70
   1 -18   0    8.34    1.48
   1 -18   0    8.55    1.44
   0 -18   0    1.68    0.79
   0 -18   0    0.14    0.52
   0 -18   0    1.27    0.60
   0  18   0   -0.08    0.61
  -1 -18   0   21.34    2.36
  -1 -18   0   23.94    2.47
  -1 -18   1   18.74    2.04
  -1 -18   1   18.15    2.04
   0  18  -1    0.20    0.59
   0 -18   1    0.16    1.03
   0 -18   1   -1.56    0.95
  -1  18  -1   19.89    2.17
  -2  18  -1   10.09    1.39
   3 -18   1    2.25    0.89
   3 -18   1    3.28    0.81
   3 -18   1    2.06    0.75
   4 -18   1    3.48    1.06
   4 -18   1    2.13    1.32
   4 -18   1    0.81    0.71
   4 -18   1   -0.35    0.96
   5 -18   1    5.15    1.02
   5 -18   1    5.04    1.04
   5 -18   1    9.31    1.47
   6 -18   1   19.89    2.48
   6 -18   1   24.12    2.64
   4  17  -1    7.29    1.36
  -4 -17   1    8.00    1.22
  -4 -17   1    6.72    1.12
   3  17  -1    9.76    1.69
  -3 -17   1   14.17    1.80
  -3 -17   1   13.70    2.11
  -3 -17   1   11.66    1.57
  -2 -17   1   20.78    2.83
  -2 -17   1   17.93    2.06
  -2 -17   1   19.62    2.20
   1  17  -1    8.59    1.55
  -1 -17   1    9.58    1.46
  -1 -17   1    7.78    1.76
   0  17  -1   10.26    1.61
   0  17  -1    9.57    1.64
   0 -17   1   12.95    1.73
   0 -17   1   13.23    1.70
  -1  17  -1    9.30    1.66
  -1  17  -1   10.25    1.56
   1 -17   1   12.10    1.72
   1 -17   1   15.48    1.92
   1 -17   1   12.55    1.67
   1 -17   1    8.27    1.87
  -2  17  -1    7.98    1.43
  -2  17  -1    8.47    1.42
   2 -17   1   10.81    1.64
   2 -17   1   10.61    2.15
   2 -17   1   11.24    1.47
  -3  17  -1   55.68    6.02
   3 -17   1   63.61    6.13
   3 -17   1   63.90    6.36
  -4  17  -1    1.94    0.73
  -4  17  -1    2.42    0.76
   4 -17   1    2.04    0.95
   4 -17   1    0.78    1.38
   4 -17   1    4.31    1.03
   4 -17   1    3.43    1.03
  -5  17  -1    0.08    0.66
  -5  17  -1    0.71    1.01
   5 -17   1    2.28    1.32
   5 -17   1    0.71    0.86
   5 -17   1    2.44    1.19
   5 -17   1    1.40    0.88
   5 -17   1    0.25    0.85
   6 -17   1   55.05    5.89
   6 -17   1   55.56    5.41
   6 -17   1   48.44    5.40
  -7  17  -1    2.84    1.10
  -7  17  -1   -0.41    0.78
   7 -17   1   -1.85    0.96
   7 -17   1    1.06    1.09
   7 -17   1    1.11    0.97
  -8  17  -1   14.57    2.02
  -8  17  -1   17.91    2.24
   8 -17   1   21.58    2.49
   8 -17   1   19.13    2.25
  -9  17  -1   27.56    3.51
   9 -17   1   35.86    3.41
   6  16  -1    5.18    1.22
   5  16  -1   13.63    2.31
  -5 -16   1   16.86    1.82
   4  16  -1   13.69    2.15
  -4 -16   1   13.79    1.82
  -4 -16   1   15.82    1.88
  -4 -16   1   13.75    1.79
   3  16  -1   12.82    1.97
  -3 -16   1   14.89    1.72
  -3 -16   1   15.53    2.11
  -3 -16   1   18.31    2.57
  -3 -16   1   11.75    1.83
   2  16  -1    2.23    0.96
  -2 -16   1    1.61    1.20
  -2 -16   1    3.18    0.88
  -2 -16   1    3.34    1.04
   1  16  -1    6.50    1.27
   1  16  -1    9.36    1.55
  -1 -16   1    7.12    1.21
  -1 -16   1    5.60    1.65
  -1 -16   1    9.45    1.40
   0  16  -1   11.29    1.70
   0  16  -1    9.07    1.75
   0 -16   1   14.63    2.00
   0 -16   1    9.90    1.68
   0 -16   1   11.87    1.79
   0 -16   1   11.79    1.83
  -1  16  -1    6.96    1.30
  -1  16  -1    9.93    1.50
   1 -16   1    9.46    1.57
   1 -16   1    9.70    1.71
   1 -16   1   11.11    1.68
   1 -16   1    4.18    1.70
   1 -16   1    7.75    2.49
   1 -16   1    8.55    1.35
  -2  16  -1    8.73    1.49
  -2  16  -1    8.29    1.48
   2 -16   1    8.39    1.59
   2 -16   1    9.16    1.66
   2 -16   1   12.46    1.84
   2 -16   1   10.09    1.74
   2 -16   1   12.45    2.42
  -3  16  -1   13.39    1.90
  -3  16  -1   14.81    1.91
  -3  16  -1   11.70    2.26
   3 -16   1   16.89    2.17
   3 -16   1   16.28    2.29
   3 -16   1   18.66    2.41
   3 -16   1   13.72    2.06
   3 -16   1   13.77    2.65
   3 -16   1   17.05    2.23
  -4  16  -1   23.42    2.60
  -4  16  -1   23.40    2.70
   4 -16   1   20.43    2.78
   4 -16   1   24.89    2.92
   4 -16   1   26.54    3.04
   4 -16   1   21.12    2.80
   4 -16   1   22.61    2.77
   4 -16   1   30.60    4.20
  -5  16  -1   23.06    3.19
  -5  16  -1   31.10    3.28
  -5  16  -1   29.94    3.18
   5 -16   1   26.59    3.35
   5 -16   1   34.33    3.55
   5 -16   1   32.72    3.42
   5 -16   1   32.17    3.49
  -6  16  -1    0.61    1.06
  -6  16  -1    1.41    0.87
  -6  16  -1    2.35    0.78
   6 -16   1    2.99    1.08
   6 -16   1    0.65    1.04
   6 -16   1    0.75    0.99
  -7  16  -1    9.42    1.35
  -7  16  -1    6.91    1.32
  -7  16  -1   11.67    1.95
   7 -16   1    5.82    1.37
   7 -16   1    8.06    1.43
  -8  16  -1    8.07    1.22
  -8  16  -1    5.73    1.12
   8 -16   1    8.25    1.90
   8 -16   1    6.92    1.29
  -9  16  -1    3.70    0.73
  -9  16  -1    5.85    0.96
   9 -16   1    2.23    1.16
   9 -16   1    4.35    1.11
 -10  16  -1    2.72    0.98
 -10  16  -1    2.81    0.63
  10 -16   1    2.78    1.16
  10 -16   1    2.06    0.99
  10 -16   1    1.94    1.09
   7  15  -1    6.97    2.07
   7  15  -1   11.33    1.44
  -7 -15   1   12.88    1.52
  -7 -15   1    8.68    1.50
   6  15  -1    7.91    1.32
   6  15  -1    5.96    1.91
  -6 -15   1    7.78    1.29
  -6 -15   1    7.93    1.11
   5  15  -1   52.82    5.68
   5  15  -1   47.50    5.88
  -5 -15   1   59.64    5.70
  -5 -15   1   64.68    5.74
  -5 -15   1   59.62    5.69
   4  15  -1    0.83    0.74
   4  15  -1    0.65    1.14
  -4 -15   1    0.66    0.62
  -4 -15   1    0.53    1.28
  -4 -15   1    0.13    0.66
  -4 -15   1    1.36    0.83
   3  15  -1    2.40    1.08
   3  15  -1    2.64    0.89
  -3 -15   1    3.40    1.01
  -3 -15   1    3.19    0.87
  -3 -15   1    2.01    1.07
   2  15  -1   27.85    3.07
   2  15  -1   21.70    2.95
  -2 -15   1   29.31    3.08
  -2 -15   1   24.53    2.85
  -2 -15   1   14.08    5.09
  -2 -15   1   26.12    2.95
   1  15  -1   35.61    4.60
  -1 -15   1   43.78    4.64
  -1 -15   1   48.64    5.85
  -1 -15   1   53.29    4.89
   0  15  -1   14.78    2.69
   0  15  -1   20.63    2.39
   0 -15   1   19.65    2.39
   0 -15   1   13.46    2.27
   0 -15   1   14.50    2.54
   0 -15   1   19.91    2.45
   0 -15   1   17.92    2.19
  -1  15  -1   27.36    2.83
  -1  15  -1   21.94    2.75
   1 -15   1   22.14    2.91
   1 -15   1   24.12    2.90
   1 -15   1   21.57    3.44
   1 -15   1   27.81    3.00
   1 -15   1   20.21    2.78
  -2  15  -1   33.56    3.45
  -2  15  -1   28.82    3.45
   2 -15   1   29.02    3.59
   2 -15   1   34.15    3.56
   2 -15   1   34.16    3.70
   2 -15   1   34.28    3.67
   2 -15   1   33.12    3.97
   2 -15   1   26.15    3.39
  -3  15  -1   16.92    2.25
  -3  15  -1   20.13    2.25
   3 -15   1   17.14    2.49
   3 -15   1   16.47    2.54
   3 -15   1   19.74    2.71
   3 -15   1   14.60    2.46
   3 -15   1   16.57    2.66
  -4  15  -1    1.69    0.79
  -4  15  -1    1.17    0.85
  -4  15  -1    2.03    1.70
  -4  15  -1    2.72    1.51
   4 -15   1    0.87    1.18
   4 -15   1    0.71    1.13
   4 -15   1    1.03    1.85
  -5  15  -1   16.01    2.63
  -5  15  -1   21.01    2.73
  -5  15  -1   18.19    2.47
   5 -15   1   21.13    2.58
   5 -15   1   22.24    3.82
   5 -15   1   18.28    2.63
  -6  15  -1    5.81    1.09
  -6  15  -1    9.80    1.66
  -6  15  -1    8.96    1.47
  -6  15  -1    3.88    1.19
   6 -15   1    5.99    1.46
   6 -15   1    6.91    1.31
   6 -15   1    7.77    1.43
   6 -15   1    5.92    1.38
   6 -15   1    7.17    2.70
  -7  15  -1    4.49    0.87
  -7  15  -1    4.19    1.10
  -7  15  -1    4.97    1.18
   7 -15   1    8.34    3.65
   7 -15   1    2.64    1.25
   7 -15   1    1.96    1.24
   7 -15   1    3.60    1.33
  -8  15  -1    3.48    0.80
  -8  15  -1    4.84    1.00
  -8  15  -1    4.55    1.19
  -8  15  -1    3.41    0.58
   8 -15   1    4.84    1.31
   8 -15   1    2.48    1.14
   8 -15   1    6.67    1.58
   8 -15   1    3.02    1.28
  -9  15  -1    4.67    0.98
  -9  15  -1    4.44    0.71
  -9  15  -1    6.30    1.12
   9 -15   1    5.20    1.39
   9 -15   1    3.49    1.21
   9 -15   1    3.03    1.33
 -10  15  -1   40.19    4.16
 -10  15  -1   43.17    4.39
 -10  15  -1   44.57    4.27
 -11  15  -1    8.27    0.91
 -11  15  -1    9.02    1.37
  11 -15   1    5.26    1.47
  11 -15   1    7.55    1.46
   8  14  -1   52.97    5.41
  -8 -14   1   54.83    5.27
  -8 -14   1   51.57    5.24
   7  14  -1    4.34    1.21
   7  14  -1    6.23    0.99
   7  14  -1    4.28    1.62
   7  14  -1    6.21    2.44
  -7 -14   1    7.18    1.03
  -7 -14   1    6.13    0.96
   6  14  -1    4.04    0.94
   6  14  -1    5.60    1.65
   6  14  -1    7.95    2.24
   6  14  -1    5.05    1.32
  -6 -14   1    6.84    1.16
  -6 -14   1    4.48    1.12
  -6 -14   1    7.16    1.25
   5  14  -1    6.11    1.66
   5  14  -1    8.92    1.46
   5  14  -1    8.52    1.76
  -5 -14   1    7.89    1.39
  -5 -14   1    8.81    1.47
  -5 -14   1   10.96    1.51
   4  14  -1    3.06    1.30
   4  14  -1   -0.64    1.58
   4  14  -1    3.07    0.87
  -4 -14   1    1.95    0.99
  -4 -14   1    3.83    1.22
  -4 -14   1    3.93    0.97
   3  14  -1   20.96    4.01
   3  14  -1   28.19    3.37
  -3 -14   1   27.51    3.07
  -3 -14   1   28.83    3.11
   2  14  -1   21.19    2.50
   2  14  -1   17.13    2.65
   2  14  -1   21.61    2.77
  -2 -14   1   18.96    2.49
  -2 -14   1   20.22    2.48
  -2 -14   1   15.98    3.33
  -2 -14   1   18.80    2.70
  -2 -14   1   24.99    2.77
   1  14  -1    3.40    1.22
   1  14  -1    6.23    1.54
   1  14  -1    6.09    1.23
  -1 -14   1    3.51    1.34
  -1 -14   1    4.96    2.95
  -1 -14   1    5.35    1.05
  -1 -14   1    4.15    1.25
  -1 -14   1    2.09    1.43
  -1 -14   1    1.89    2.28
  -1 -14   1    3.86    1.43
  -1 -14   1    4.14    1.28
   0  14  -1   33.75    3.95
   0 -14   1   35.45    4.08
   0 -14   1   39.04    4.95
   0 -14   1   32.04    3.66
  -1  14  -1   38.27    4.18
  -1  14  -1   41.97    4.20
   1 -14   1   37.82    4.21
   1 -14   1   30.73    4.15
   1 -14   1   44.21    4.28
   1 -14   1   38.17    4.91
   1 -14   1   45.12    4.35
   1 -14   1   38.08    4.36
   1 -14   1   32.51    3.99
  -2  14  -1    5.83    1.16
  -2  14  -1    3.22    1.42
  -2  14  -1    3.12    1.09
   2 -14   1    4.14    0.91
   2 -14   1    4.60    1.28
   2 -14   1    8.40    2.30
   2 -14   1    4.36    1.43
   2 -14   1    3.24    1.25
   2 -14   1    2.44    1.40
  -3  14  -1    5.21    1.14
  -3  14  -1    3.68    1.30
  -3  14  -1    6.21    1.22
   3 -14   1    5.23    1.56
   3 -14   1    4.90    1.47
   3 -14   1    4.57    1.23
   3 -14   1    6.06    2.32
   3 -14   1    3.31    1.28
  -4  14  -1   14.46    2.50
   4 -14   1   10.02    1.94
   4 -14   1   16.55    3.04
   4 -14   1   11.25    2.20
   4 -14   1   13.44    2.17
  -5  14  -1   23.42    2.58
  -5  14  -1   19.72    2.73
  -5  14  -1   19.73    2.24
   5 -14   1   17.42    2.55
   5 -14   1   18.25    2.67
   5 -14   1   17.54    2.95
   5 -14   1   18.02    2.70
  -6  14  -1   18.71    2.45
  -6  14  -1   18.37    1.91
   6 -14   1   14.07    2.37
   6 -14   1   15.88    2.34
   6 -14   1   18.04    2.59
  -7  14  -1   46.52    4.74
  -7  14  -1   46.98    4.18
  -7  14  -1   41.85    4.65
   7 -14   1   42.58    4.77
   7 -14   1   32.89    4.54
   7 -14   1   53.41    5.77
   7 -14   1   34.45    4.47
  -8  14  -1   33.78    3.17
  -8  14  -1   28.05    2.81
   8 -14   1   27.01    4.49
   8 -14   1   24.54    3.33
   8 -14   1   25.24    3.75
   8 -14   1   23.74    3.24
  -9  14  -1   18.86    2.27
  -9  14  -1   18.18    1.90
  -9  14  -1   20.67    2.09
   9 -14   1   13.18    2.56
   9 -14   1   14.88    2.46
 -10  14  -1    4.84    1.01
 -10  14  -1    3.28    0.74
 -10  14  -1    3.84    0.57
  10 -14   1    1.12    1.38
  10 -14   1    4.75    1.29
  10 -14   1    3.85    1.36
 -11  14  -1    0.34    0.73
 -11  14  -1   -0.38    0.28
 -11  14  -1   -0.41    0.54
  11 -14   1    0.80    1.14
  11 -14   1   -1.80    2.05
 -12  14  -1    1.58    0.31
 -12  14  -1    1.32    0.66
  12 -14   1    2.42    1.74
   9  13  -1   34.87    4.23
   9  13  -1   39.22    4.04
   9  13  -1   46.05    4.19
  -9 -13   1   38.97    3.97
  -9 -13   1   39.10    3.95
   8  13  -1    3.71    0.80
   8  13  -1    1.68    1.11
   8  13  -1    3.61    0.98
  -8 -13   1    2.55    0.63
  -8 -13   1    1.97    0.70
   7  13  -1    2.75    1.14
   7  13  -1    3.58    1.81
   7  13  -1    3.38    1.27
   7  13  -1    3.55    0.83
  -7 -13   1    3.07    0.76
  -7 -13   1    4.05    0.87
   6  13  -1    7.72    1.58
   6  13  -1    9.74    2.03
   6  13  -1   10.34    1.53
   6  13  -1    8.83    1.62
  -6 -13   1   10.33    1.48
  -6 -13   1    9.39    1.48
  -6 -13   1    8.43    1.57
   5  13  -1    1.55    0.94
   5  13  -1   -0.10    1.81
   5  13  -1    1.51    1.12
  -5 -13   1   -1.17    0.87
  -5 -13   1    0.54    1.20
  -5 -13   1    0.71    0.78
   4  13  -1    5.98    1.66
   4  13  -1    6.60    1.58
   4  13  -1    9.95    1.89
   4  13  -1   10.36    1.61
   4  13  -1    8.13    2.44
  -4 -13   1    9.19    1.42
  -4 -13   1   10.04    1.67
  -4 -13   1    8.06    1.41
   3  13  -1    1.17    1.37
   3  13  -1    0.47    1.48
  -3 -13   1    0.66    1.21
  -3 -13   1    0.47    2.45
  -3 -13   1    0.01    1.02
  -3 -13   1    0.80    0.98
   2  13  -1   13.11    1.82
   2  13  -1   10.32    1.83
   2  13  -1   13.44    2.29
  -2 -13   1    9.95    1.87
  -2 -13   1    9.87    1.74
  -2 -13   1   11.64    2.01
  -2 -13   1    8.20    2.02
  -2 -13   1   10.72    1.71
  -2 -13   1   12.62    3.15
   1  13  -1    3.40    1.27
   1  13  -1    0.93    0.97
   1  13  -1    0.38    1.08
  -1 -13   1    0.52    1.35
  -1 -13   1    2.56    0.90
  -1 -13   1    2.12    1.04
  -1 -13   1    2.01    1.94
  -1 -13   1    3.67    1.35
  -1 -13   1    0.29    1.00
  -1 -13   1    0.66    1.10
   0  13  -1   13.69    2.01
   0  13  -1    5.72    1.90
   0  13  -1    9.65    1.61
   0  13  -1    7.41    1.46
   0 -13   1    8.46    1.59
   0 -13   1    7.93    1.55
   0 -13   1   12.07    1.94
   0 -13   1    8.58    1.93
   0 -13   1   10.09    1.81
   0 -13   1    8.97    1.40
   0 -13   1    8.59    1.54
   0 -13   1    6.95    1.96
  -1  13  -1   19.81    2.45
  -1  13  -1   14.36    3.01
  -1  13  -1   24.84    2.67
   1 -13   1   18.53    2.69
   1 -13   1   18.90    2.81
   1 -13   1   23.51    2.65
   1 -13   1   20.03    2.83
   1 -13   1   14.72    2.18
   1 -13   1   22.15    2.62
  -2  13  -1    8.21    1.38
  -2  13  -1    4.52    1.53
  -2  13  -1    6.71    1.24
   2 -13   1    8.97    1.48
   2 -13   1    5.35    1.47
   2 -13   1    4.57    1.35
   2 -13   1    8.51    1.75
   2 -13   1    6.58    1.41
  -3  13  -1    2.75    0.77
  -3  13  -1    3.88    1.07
  -3  13  -1    3.33    1.26
  -3  13  -1    4.20    1.06
  -3  13  -1    4.01    1.61
   3 -13   1    4.08    1.42
   3 -13   1    5.14    1.25
   3 -13   1    3.06    1.26
   3 -13   1    3.92    1.03
   3 -13   1    6.19    1.73
   3 -13   1    3.06    1.28
  -4  13  -1   25.17    3.05
  -4  13  -1   22.98    2.45
  -4  13  -1   26.04    2.90
   4 -13   1   17.30    3.13
   4 -13   1   20.89    2.92
   4 -13   1   19.69    2.96
   4 -13   1   20.38    2.65
  -5  13  -1    5.64    1.46
  -5  13  -1    5.45    1.25
  -5  13  -1    7.50    1.17
  -5  13  -1    6.81    1.34
  -5  13  -1    4.77    0.88
   5 -13   1    2.82    1.49
   5 -13   1    7.35    1.79
   5 -13   1    7.06    2.29
   5 -13   1    6.51    1.19
   5 -13   1    2.35    1.63
   5 -13   1    3.86    1.35
  -6  13  -1    6.99    1.40
  -6  13  -1    7.57    1.32
  -6  13  -1   11.11    1.61
  -6  13  -1    8.23    1.13
   6 -13   1    4.67    1.42
   6 -13   1    4.84    1.25
   6 -13   1   12.32    2.91
   6 -13   1   10.21    2.02
   6 -13   1    3.83    1.78
   6 -13   1    2.22    1.65
   7 -13   1   38.45    3.97
   7 -13   1   34.88    4.04
   7 -13   1   35.02    4.43
   7 -13   1   34.97    4.35
  -8  13  -1    0.51    0.75
  -8  13  -1    0.36    0.87
  -8  13  -1   -0.42    0.41
  -8  13  -1   -0.32    1.45
   8 -13   1    0.61    2.52
   8 -13   1   -2.88    1.62
   8 -13   1    0.00    1.11
   8 -13   1    1.24    1.02
  -9  13  -1    0.71    0.86
   9 -13   1    0.74    1.04
   9 -13   1    0.56    1.17
   9 -13   1   -1.00    1.47
 -10  13  -1   22.09    2.25
 -10  13  -1   21.16    2.40
 -10  13  -1   19.84    2.03
  10 -13   1   15.83    2.68
  10 -13   1   13.47    2.61
  10 -13   1   20.09    3.32
 -11  13  -1    1.53    0.39
 -11  13  -1    3.01    0.97
 -11  13  -1    1.47    0.64
  11 -13   1    0.02    1.65
  11 -13   1    1.18    1.28
 -12  13  -1    3.84    0.55
 -12  13  -1    5.10    1.06
 -12  13  -1    3.37    0.71
  12 -13   1    5.07    1.38
  12 -13   1    3.04    1.84
 -13  13  -1    0.71    0.49
 -13  13  -1    1.98    0.40
 -13  13  -1    1.39    0.97
  10  12  -1   -0.61    0.84
  10  12  -1   -1.16    1.13
  10  12  -1    0.45    0.64
 -10 -12   1    0.44    0.42
 -10 -12   1    1.19    0.54
   9  12  -1   25.50    3.28
   9  12  -1   26.76    3.12
   9  12  -1   33.04    3.22
  -9 -12   1   30.98    3.05
  -9 -12   1   30.73    3.10
   8  12  -1   13.44    2.07
   8  12  -1   21.07    2.18
   8  12  -1   10.52    4.80
   8  12  -1   14.49    2.34
   8  12  -1   15.73    2.36
  -8 -12   1   18.37    2.06
  -8 -12   1   18.33    1.95
   7  12  -1    1.04    0.78
   7  12  -1    2.29    1.02
   7  12  -1    1.80    0.99
   7  12  -1    3.15    2.06
  -7 -12   1    2.22    0.75
  -7 -12   1    1.76    0.80
  -7 -12   1   -1.25    1.47
   6  12  -1   72.89    8.42
   6  12  -1   82.94    8.93
   6  12  -1   76.07    8.30
   6  12  -1   98.92    8.45
  -6 -12   1   86.30    8.40
  -6 -12   1   85.96    8.33
  -6 -12   1   88.80    8.38
   5  12  -1   31.98    5.56
   5  12  -1   21.31    2.79
   4  12  -1    2.33    1.07
   4  12  -1    0.81    2.00
   4  12  -1    4.27    1.07
   4  12  -1    1.74    1.68
   4  12  -1    3.43    1.30
  -4 -12   1    3.29    3.37
  -4 -12   1    3.08    1.06
  -4 -12   1    3.48    1.07
  -4 -12   1    1.78    1.08
   3  12  -1    0.56    1.44
   3  12  -1   -0.64    0.86
   3  12  -1    1.80    1.42
   3  12  -1    0.64    1.48
   3  12  -1    1.20    1.25
  -3 -12   1   -1.22    1.83
  -3 -12   1    0.44    0.98
  -3 -12   1   -0.74    0.95
  -3 -12   1    2.33    1.14
  -3 -12   1   -1.34    1.21
  -3 -12   1    0.78    2.44
  -3 -12   1    0.47    0.92
   2  12  -1   -0.76    1.22
   2  12  -1    1.10    0.84
   2  12  -1    1.20    1.60
   2  12  -1   -0.64    1.17
  -2 -12   1    0.43    0.93
  -2 -12   1    0.17    1.28
  -2 -12   1    0.60    0.85
  -2 -12   1    0.36    0.94
  -2 -12   1   -0.67    1.05
  -2 -12   1    0.37    1.06
  -2 -12   1    2.81    2.38
   1  12  -1   26.60    3.17
   1  12  -1   27.75    3.31
   1  12  -1   29.76    2.99
  -1 -12   1   23.52    3.07
  -1 -12   1   32.96    3.34
  -1 -12   1   25.27    3.08
  -1 -12   1   24.65    3.35
  -1 -12   1   22.72    3.03
  -1 -12   1   28.34    3.35
  -1 -12   1   31.26    3.24
  -1 -12   1   22.11    2.82
   0  12  -1   51.14    4.99
   0  12  -1   46.75    4.88
   0 -12   1   49.20    5.27
   0 -12   1   38.52    4.91
   0 -12   1   40.59    4.90
   0 -12   1   46.71    4.91
   0 -12   1   48.46    4.93
   0 -12   1   50.85    4.86
  -1  12  -1   16.19    2.93
  -1  12  -1   20.06    2.38
  -1  12  -1   21.32    2.49
   1 -12   1   17.89    2.48
   1 -12   1   18.72    2.68
   1 -12   1   19.68    2.50
   1 -12   1   18.09    2.53
  -2  12  -1   33.19    4.09
  -2  12  -1   25.88    2.92
  -2  12  -1   28.55    3.43
   2 -12   1   25.41    3.21
   2 -12   1   28.17    3.26
   2 -12   1   29.97    3.09
   2 -12   1   24.88    3.31
  -3  12  -1    5.34    1.32
  -3  12  -1    7.29    1.16
  -3  12  -1    3.67    0.85
  -3  12  -1    6.73    1.62
  -3  12  -1    5.96    1.11
   3 -12   1    4.67    1.36
   3 -12   1    4.18    1.02
   3 -12   1    4.04    1.24
   3 -12   1    4.42    1.34
  -4  12  -1   21.33    2.48
  -4  12  -1   23.72    2.67
  -4  12  -1   20.42    2.10
   4 -12   1   16.76    2.30
   4 -12   1   15.44    2.71
   4 -12   1   12.25    2.65
   4 -12   1   16.05    2.76
  -5  12  -1    7.22    1.38
  -5  12  -1    5.51    1.20
  -5  12  -1    5.25    0.89
  -5  12  -1    8.68    1.44
   5 -12   1    3.96    1.08
   5 -12   1    6.67    1.60
   5 -12   1    3.98    1.73
   5 -12   1    4.98    1.36
  -6  12  -1    4.71    1.02
  -6  12  -1    3.11    1.04
  -6  12  -1    2.96    1.15
  -6  12  -1    3.69    0.71
  -6  12  -1    6.24    1.35
   6 -12   1    1.40    1.20
   6 -12   1    4.38    1.95
   6 -12   1    1.43    1.53
   6 -12   1    2.43    1.82
   6 -12   1    4.75    1.66
   6 -12   1    2.46    0.95
  -7  12  -1   -0.40    0.53
  -7  12  -1    0.51    0.97
  -7  12  -1    0.88    0.92
  -7  12  -1    0.70    0.98
  -7  12  -1   -1.26    1.34
   7 -12   1   -1.08    2.32
   7 -12   1    1.85    1.74
   7 -12   1   -0.62    0.82
   7 -12   1   -1.09    1.12
   7 -12   1    3.47    1.88
   7 -12   1   -0.43    1.79
  -8  12  -1    6.87    1.30
  -8  12  -1    7.37    1.39
  -8  12  -1    9.09    1.08
  -8  12  -1    9.54    2.27
  -8  12  -1    9.13    1.54
   8 -12   1    5.14    1.24
   8 -12   1    4.84    2.25
   8 -12   1    4.89    1.45
   8 -12   1    8.92    3.79
  -9  12  -1   -1.97    2.16
  -9  12  -1    1.13    0.94
  -9  12  -1    0.05    0.49
  -9  12  -1   -0.52    0.42
  -9  12  -1    0.68    0.79
   9 -12   1    0.69    1.21
   9 -12   1   -1.53    2.19
   9 -12   1   -0.70    0.94
 -10  12  -1   -0.01    0.43
  10 -12   1    1.52    1.06
  10 -12   1   -0.06    1.24
  10 -12   1    0.62    1.91
 -11  12  -1   30.00    3.19
 -11  12  -1   37.38    3.60
 -11  12  -1   33.75    3.20
 -11  12  -1   31.52    3.35
  11 -12   1   21.63    4.44
 -12  12  -1    7.50    0.89
 -12  12  -1    6.05    1.14
 -12  12  -1    9.56    1.64
  12 -12   1    5.76    1.58
  12 -12   1    5.01    1.50
 -13  12  -1   11.91    1.81
 -13  12  -1   11.77    1.52
 -13  12  -1   12.56    1.29
  11  11  -1    4.04    1.31
  11  11  -1   10.52    1.64
  11  11  -1    5.59    1.11
  11  11  -1    4.85    1.01
 -11 -11   1    7.90    1.01
 -11 -11   1    7.39    1.16
 -11 -11   1    8.03    1.12
  10  11  -1   -0.90    1.54
  10  11  -1    3.16    1.05
  10  11  -1    2.88    0.89
  10  11  -1    2.88    1.45
  10  11  -1    1.67    0.74
 -10 -11   1    3.22    0.66
 -10 -11   1    3.04    0.75
   9  11  -1   65.55    6.84
   9  11  -1   76.27    6.97
   9  11  -1   58.04    6.91
   9  11  -1   69.89    7.01
  -9 -11   1   74.86    6.84
  -9 -11   1   70.58    6.88
   8  11  -1   -0.77    0.93
   8  11  -1   -0.06    0.97
   8  11  -1    0.59    0.89
  -8 -11   1    0.61    1.22
  -8 -11   1    0.96    0.93
   7  11  -1    0.51    1.29
   7  11  -1    1.80    1.02
   7  11  -1    2.40    0.86
   7  11  -1    1.34    0.95
   7  11  -1    1.41    0.96
   7  11  -1    0.19    2.43
  -7 -11   1    1.69    0.74
  -7 -11   1    1.77    0.88
  -7 -11   1    1.55    1.16
   6  11  -1    2.19    2.27
   6  11  -1    1.27    0.98
   6  11  -1   -0.10    1.11
   6  11  -1    2.43    0.89
   6  11  -1    2.16    0.95
   6  11  -1    1.42    0.99
  -6 -11   1    1.88    0.89
  -6 -11   1    0.98    0.88
  -6 -11   1    0.73    0.95
  -6 -11   1    2.18    1.48
   5  11  -1   62.81    5.85
   5  11  -1   61.69    5.93
   5  11  -1   58.41    5.84
   5  11  -1   59.38    5.94
   5  11  -1   54.80    6.64
  -5 -11   1   54.32    5.89
  -5 -11   1   54.20    6.00
  -5 -11   1   55.47    5.90
   4  11  -1   10.11    2.15
   4  11  -1    5.18    1.10
   4  11  -1    6.24    1.15
   4  11  -1    6.66    1.27
   4  11  -1    6.97    1.89
  -4 -11   1    3.07    2.76
  -4 -11   1    5.92    1.29
  -4 -11   1    3.17    2.18
  -4 -11   1    5.00    1.15
  -4 -11   1    5.31    1.16
   3  11  -1   19.47    3.04
   3  11  -1   16.88    2.66
   3  11  -1   22.75    2.63
   3  11  -1   21.37    2.46
   3  11  -1   20.25    2.37
  -3 -11   1   20.12    2.50
  -3 -11   1   24.19    2.69
  -3 -11   1   17.77    3.18
  -3 -11   1   19.49    2.46
  -3 -11   1   18.48    2.46
  -3 -11   1   17.30    2.89
  -3 -11   1   17.79    2.51
   2  11  -1   69.18    6.91
   2  11  -1   58.46    6.77
   2  11  -1   78.24    6.62
  -2 -11   1   67.66    6.80
  -2 -11   1   68.32    6.54
  -2 -11   1   66.26    6.65
  -2 -11   1   58.05    6.63
  -2 -11   1   61.41    6.69
   1  11  -1   -0.97    1.64
   1  11  -1    2.19    1.09
   1  11  -1    1.08    1.55
   1  11  -1    1.71    1.17
  -1 -11   1    2.33    1.02
  -1 -11   1    1.62    0.98
  -1 -11   1    0.81    1.03
  -1 -11   1    1.69    0.92
  -1 -11   1    1.92    0.66
  -1 -11   1    3.05    0.96
  -1 -11   1    1.86    1.27
  -1 -11   1    0.67    0.95
   0  11  -1   27.10    3.39
   0 -11   1   35.18    3.11
   0 -11   1   26.05    3.76
   0 -11   1   32.37    3.19
   0 -11   1   24.95    3.17
   0 -11   1   21.41    3.36
  -1  11  -1   12.46    2.00
  -1  11  -1    7.89    1.78
   1 -11   1   10.25    1.45
   1 -11   1    7.78    1.44
  -2  11  -1   10.95    2.11
   2 -11   1    9.81    1.71
   2 -11   1   14.55    2.16
   2 -11   1   10.74    1.87
   2 -11   1   10.35    1.54
  -3  11  -1    1.73    1.13
  -3  11  -1    1.79    0.74
  -3  11  -1    2.20    1.32
  -3  11  -1    1.56    0.79
   3 -11   1    1.90    1.00
   3 -11   1    2.20    1.28
   3 -11   1    2.84    1.45
   3 -11   1    3.28    1.05
   3 -11   1   -0.29    1.27
   3 -11   1    1.80    0.76
  -4  11  -1   58.48    5.24
  -4  11  -1   56.73    4.91
   4 -11   1   43.66    5.92
   4 -11   1   40.29    5.37
   4 -11   1   47.25    4.98
   4 -11   1   42.79    5.10
  -5  11  -1  223.50   22.76
  -5  11  -1  212.19   22.74
  -5  11  -1  224.82   22.63
   5 -11   1  281.50   22.94
  -6  11  -1    1.36    0.81
  -6  11  -1    2.28    1.03
  -6  11  -1    4.59    1.27
  -6  11  -1    1.83    0.56
  -6  11  -1    1.20    0.66
  -6  11  -1    2.08    0.95
   6 -11   1    2.25    1.93
   6 -11   1    0.80    1.19
   6 -11   1    1.88    1.52
   6 -11   1   -0.49    0.75
   6 -11   1    1.66    1.31
   6 -11   1    1.24    1.79
  -7  11  -1   16.69    2.12
  -7  11  -1   14.75    1.76
  -7  11  -1   21.65    2.83
  -7  11  -1   16.74    2.26
  -7  11  -1   16.56    1.82
   7 -11   1    8.67    2.87
   7 -11   1   12.65    2.62
   7 -11   1   12.29    2.03
   7 -11   1   15.54    2.76
  -8  11  -1   48.65    4.63
  -8  11  -1   44.19    4.53
  -8  11  -1   45.34    4.29
  -8  11  -1   43.23    4.28
   8 -11   1   33.71    4.67
   8 -11   1   41.18    5.79
   8 -11   1   38.97    5.06
  -9  11  -1   30.28    3.47
  -9  11  -1   34.65    3.61
  -9  11  -1   30.27    3.17
  -9  11  -1   30.14    3.22
 -10  11  -1    2.27    0.54
 -10  11  -1    2.20    0.86
 -10  11  -1    2.21    0.55
 -10  11  -1    1.13    1.03
  10 -11   1    0.92    1.33
  10 -11   1    2.06    1.06
 -11  11  -1   11.52    1.22
 -11  11  -1   10.50    1.35
 -11  11  -1   12.24    1.80
 -11  11  -1    9.84    1.54
  11 -11   1    6.94    1.58
  11 -11   1    7.16    1.99
 -12  11  -1   -0.35    0.35
 -12  11  -1   -0.03    0.94
 -12  11  -1    0.23    0.34
 -12  11  -1   -0.03    0.62
  12 -11   1    0.89    1.44
  12 -11   1   -1.76    1.22
 -13  11  -1    7.29    0.88
 -13  11  -1    6.88    0.87
 -13  11  -1    6.36    1.26
 -13  11  -1    6.15    1.03
  13 -11   1    8.85    1.78
 -14  11  -1    2.28    0.58
 -14  11  -1    4.00    0.99
 -14  11  -1    2.60    0.40
  12  10  -1   11.10    2.30
  12  10  -1   15.93    2.32
  12  10  -1   14.67    2.18
  12  10  -1   13.18    1.90
 -12 -10   1   13.43    1.75
 -12 -10   1   15.79    1.65
  11  10  -1   -0.50    0.82
  11  10  -1    0.38    0.67
  11  10  -1    1.71    1.06
  11  10  -1    0.04    0.95
 -11 -10   1    0.89    0.63
 -11 -10   1    0.29    0.47
 -11 -10   1   -0.09    0.51
  10  10  -1    7.72    1.37
  10  10  -1    7.75    1.40
  10  10  -1   10.03    1.64
  10  10  -1    5.19    1.16
  10  10  -1    2.98    1.61
 -10 -10   1    7.25    1.07
 -10 -10   1    5.99    1.03
   9  10  -1    1.51    1.58
   9  10  -1    1.21    1.03
   9  10  -1    1.15    0.85
   9  10  -1    0.03    1.14
   9  10  -1    1.50    1.19
  -9 -10   1    1.06    0.68
  -9 -10   1    2.01    0.92
   8  10  -1   18.84    2.57
   8  10  -1   17.73    2.24
   8  10  -1   19.31    2.42
   8  10  -1   19.79    2.37
   8  10  -1   20.19    2.40
  -8 -10   1   17.41    2.18
  -8 -10   1   17.17    2.30
   7  10  -1    6.47    3.21
   7  10  -1   11.80    2.07
   7  10  -1    8.52    1.49
   7  10  -1    9.10    1.65
   7  10  -1    8.46    1.53
  -7 -10   1    4.47    1.96
  -7 -10   1    6.69    1.32
  -7 -10   1    9.26    1.47
  -7 -10   1    9.34    1.49
   6  10  -1   35.20    3.46
   6  10  -1   29.21    5.26
   6  10  -1   35.79    3.54
   6  10  -1   32.47    3.43
   6  10  -1   36.96    3.63
   6  10  -1   31.38    3.64
  -6 -10   1   30.37    3.90
  -6 -10   1   31.12    3.60
  -6 -10   1   28.67    3.50
   5  10  -1    2.30    0.83
   5  10  -1    1.66    0.78
   5  10  -1    2.74    1.01
   5  10  -1    2.65    0.99
   5  10  -1   -1.70    1.93
  -5 -10   1    0.18    1.00
  -5 -10   1    2.22    1.16
  -5 -10   1    2.78    0.84
  -5 -10   1    1.62    0.92
   4  10  -1  186.18   17.79
   4  10  -1  173.21   18.09
   4  10  -1  199.27   17.71
   4  10  -1  154.38   18.02
   4  10  -1  208.50   17.73
   4  10  -1  210.39   17.74
  -4 -10   1  163.55   18.01
  -4 -10   1  160.59   17.77
  -4 -10   1  199.15   17.81
  -4 -10   1  172.07   17.79
  -4 -10   1  182.81   17.93
   3  10  -1   94.43    8.49
   3  10  -1   81.56    8.76
  -3 -10   1   90.04    8.38
  -3 -10   1   80.04    8.17
  -3 -10   1   87.89    8.42
  -3 -10   1   74.85    8.27
  -3 -10   1   84.93    8.16
  -3 -10   1   74.06    8.31
   2  10  -1   26.11    2.87
   2  10  -1   28.56    2.97
   2  10  -1   24.81    3.33
   2  10  -1   27.90    3.07
   2  10  -1   27.88    2.98
  -2 -10   1   25.39    2.95
  -2 -10   1   24.84    2.87
  -2 -10   1   27.05    3.10
  -2 -10   1   27.90    3.06
  -2 -10   1   21.29    2.95
   1  10  -1  101.19   10.22
   1  10  -1  119.55   10.37
  -1 -10   1  104.72   10.31
  -1 -10   1  106.13   10.18
  -1 -10   1   90.91   10.18
  -1 -10   1   99.97   10.22
   0 -10   1   83.38    9.65
   0 -10   1  110.49    9.91
   0 -10   1  105.39    9.57
   0 -10   1   99.31    9.66
   0 -10   1   90.90    9.59
  -1  10  -1   -0.65    0.78
  -1  10  -1    0.32    1.12
  -1  10  -1    0.29    0.91
  -1  10  -1    1.12    1.76
  -1  10  -1   -0.42    0.63
  -1  10  -1    1.35    1.40
   1 -10   1    0.76    0.65
   1 -10   1    0.77    0.69
   1 -10   1    0.63    0.82
   1 -10   1    0.41    0.49
   1 -10   1   -0.53    1.04
   1 -10   1    0.49    1.10
  -2  10  -1   84.21    7.47
   2 -10   1   78.04    7.67
   2 -10   1   67.06    7.72
   2 -10   1   72.92    7.54
   2 -10   1   76.53    7.49
  -3  10  -1    1.37    1.35
  -3  10  -1   -0.47    0.60
  -3  10  -1    1.95    1.11
  -3  10  -1    0.80    0.80
  -3  10  -1    0.51    0.82
  -3  10  -1    0.45    0.78
   3 -10   1    0.39    0.69
   3 -10   1   -0.13    0.74
   3 -10   1   -0.80    0.79
   3 -10   1    0.61    0.61
   3 -10   1    0.86    1.62
   3 -10   1   -0.20    1.35
  -4  10  -1   29.50    3.33
  -4  10  -1   28.89    3.39
  -4  10  -1   30.60    3.12
  -4  10  -1   31.75    3.01
   4 -10   1   26.49    3.87
   4 -10   1   24.16    3.24
   4 -10   1   30.05    4.11
  -5  10  -1   32.86    3.39
  -5  10  -1   33.51    3.32
  -5  10  -1   37.51    3.43
  -5  10  -1   30.60    3.56
  -5  10  -1   27.21    3.63
  -5  10  -1   34.72    3.55
   5 -10   1   23.12    4.09
   5 -10   1   37.24    3.67
   5 -10   1   35.79    3.53
   5 -10   1   25.51    3.35
   5 -10   1   26.30    4.75
  -6  10  -1   15.44    1.78
  -6  10  -1   17.03    2.14
  -6  10  -1   14.92    1.94
  -6  10  -1   15.27    1.75
  -6  10  -1   16.87    2.13
   6 -10   1   12.85    1.95
   6 -10   1   14.11    2.70
   6 -10   1   14.33    2.41
   6 -10   1   18.56    2.34
   6 -10   1   16.07    2.37
  -7  10  -1    1.41    1.54
  -7  10  -1    0.92    0.53
  -7  10  -1    2.09    0.94
  -7  10  -1    1.73    0.91
  -7  10  -1    1.35    0.87
  -7  10  -1    0.75    0.76
  -7  10  -1    0.96    0.58
   7 -10   1    1.67    1.36
   7 -10   1    1.27    1.31
   7 -10   1    2.70    1.44
  -8  10  -1    2.07    0.98
  -8  10  -1    3.01    0.62
  -8  10  -1    4.35    2.30
  -8  10  -1    1.27    1.01
  -8  10  -1    3.82    0.92
  -8  10  -1    2.00    0.59
   8 -10   1    3.18    1.83
   8 -10   1    3.89    2.05
   8 -10   1    1.95    0.88
  -9  10  -1    3.85    1.16
  -9  10  -1    3.88    0.66
  -9  10  -1    1.84    0.98
  -9  10  -1    3.22    0.64
   9 -10   1    3.59    1.03
   9 -10   1    1.86    1.44
  10 -10   1    4.29    1.46
  10 -10   1    2.22    1.05
 -11  10  -1   12.01    1.88
 -11  10  -1   13.84    2.16
 -11  10  -1   11.39    1.41
 -11  10  -1   14.46    1.44
  11 -10   1    8.82    1.99
 -12  10  -1   21.57    2.76
 -12  10  -1   27.39    2.50
 -12  10  -1   23.95    2.50
 -12  10  -1   23.71    2.95
 -13  10  -1    0.22    0.32
 -13  10  -1   -0.83    1.01
 -13  10  -1   -0.54    0.58
 -13  10  -1    0.39    0.31
  13 -10   1    1.93    1.37
  13 -10   1   -0.92    1.53
 -14  10  -1   -0.06    0.53
 -14  10  -1    1.18    1.28
 -14  10  -1    0.34    0.28
  12   9  -1   10.67    1.92
  12   9  -1    6.88    1.37
  12   9  -1    7.61    1.40
  12   9  -1    9.81    1.75
  12   9  -1    5.54    1.26
 -12  -9   1    6.48    1.25
 -12  -9   1    9.10    1.11
 -12  -9   1    8.98    1.16
  11   9  -1   -0.10    0.83
  11   9  -1    2.01    0.80
  11   9  -1    3.00    1.28
  11   9  -1    1.18    0.95
  11   9  -1    0.15    1.05
 -11  -9   1    0.74    0.51
 -11  -9   1    0.65    0.65
  10   9  -1    4.46    1.27
  10   9  -1    2.87    1.16
  10   9  -1    3.55    0.99
  10   9  -1    3.08    0.96
  10   9  -1    5.69    1.63
 -10  -9   1    3.55    0.74
 -10  -9   1    3.18    0.86
   9   9  -1    0.85    0.89
   9   9  -1    0.60    0.88
   9   9  -1    1.91    0.83
   9   9  -1    1.55    1.02
   9   9  -1    2.80    1.19
  -9  -9   1   -0.20    0.79
  -9  -9   1    0.83    0.62
   8   9  -1  143.39   12.97
   8   9  -1  134.26   13.05
   8   9  -1  141.44   12.90
  -8  -9   1  118.72   12.94
  -8  -9   1  123.84   12.90
   7   9  -1    6.35    0.97
   7   9  -1    6.12    1.18
   7   9  -1   -1.44    3.48
   7   9  -1    4.06    1.29
   7   9  -1    6.90    1.03
  -7  -9   1    5.34    1.05
  -7  -9   1    1.36    1.58
  -7  -9   1    5.73    1.22
  -7  -9   1    4.41    1.09
   6   9  -1    9.14    1.57
   6   9  -1    9.56    1.47
   6   9  -1    8.08    3.03
  -6  -9   1    5.31    1.20
  -6  -9   1    6.21    1.58
  -6  -9   1    8.13    1.29
  -6  -9   1    8.99    1.42
   5   9  -1   32.15    5.32
   5   9  -1   37.30    4.30
   5   9  -1   43.88    4.18
   5   9  -1   44.62    4.09
   5   9  -1   46.72    4.14
  -5  -9   1   40.85    4.28
  -5  -9   1   38.08    4.24
  -5  -9   1   34.29    4.17
   4   9  -1  103.09    9.02
   4   9  -1  101.60    8.97
   4   9  -1   84.68    9.07
   4   9  -1   89.82    9.63
   4   9  -1  105.32    8.99
  -4  -9   1   83.47    9.07
  -4  -9   1   96.49    9.10
  -4  -9   1   87.94    9.08
  -4  -9   1   75.83    9.04
  -4  -9   1   90.25    9.24
   3   9  -1    5.43    1.78
   3   9  -1    3.87    2.22
   3   9  -1    7.69    1.14
   3   9  -1    8.02    1.05
   3   9  -1    7.74    1.22
   3   9  -1    7.44    1.36
   3   9  -1    7.89    1.98
  -3  -9   1    6.80    1.27
  -3  -9   1    7.46    1.23
  -3  -9   1    7.03    1.15
  -3  -9   1    5.04    1.23
  -3  -9   1    7.22    1.23
  -3  -9   1    8.18    1.38
  -3  -9   1    6.64    1.22
   2   9  -1    6.49    1.04
   2   9  -1    1.20    1.98
   2   9  -1    8.11    1.18
   2   9  -1    6.78    1.16
   2   9  -1    4.69    1.43
   2   9  -1    6.23    1.67
   2   9  -1    7.61    1.11
  -2  -9   1    5.42    1.34
  -2  -9   1    7.24    1.02
  -2  -9   1    7.15    1.54
  -2  -9   1    4.58    0.86
  -2  -9   1    6.96    1.29
  -2  -9   1    3.82    1.19
  -2  -9   1    4.91    1.08
  -2  -9   1    7.36    1.19
   1   9  -1    1.31    0.59
   1   9  -1    2.46    1.12
   1   9  -1    2.06    1.39
   1   9  -1    0.68    1.34
   1   9  -1    2.54    1.01
   1   9  -1    0.11    0.98
   1   9  -1    1.01    0.87
  -1  -9   1    1.77    0.76
  -1  -9   1    0.76    1.05
  -1  -9   1   -1.68    1.22
  -1  -9   1    0.67    1.01
  -1  -9   1    1.01    0.46
   0   9  -1   65.96    7.46
   0  -9   1   78.40    7.52
   0  -9   1   83.83    7.48
   0  -9   1   85.60    7.63
   0  -9   1   66.64    7.60
  -1   9  -1    8.88    1.52
  -1   9  -1   14.14    2.11
   1  -9   1    9.48    1.56
   1  -9   1    7.63    1.71
   1  -9   1   12.65    1.42
   1  -9   1   12.05    2.03
  -2   9  -1    1.68    0.95
  -2   9  -1    2.01    0.68
  -2   9  -1    2.66    0.86
  -2   9  -1    0.75    1.23
  -2   9  -1    1.39    0.95
   2  -9   1    0.34    0.56
   2  -9   1    3.40    1.53
   2  -9   1    1.80    0.55
   2  -9   1    1.01    0.80
   2  -9   1    0.75    1.24
  -3   9  -1    2.24    0.72
  -3   9  -1    2.34    1.33
  -3   9  -1    2.69    0.94
  -3   9  -1    3.08    1.22
  -3   9  -1    1.24    0.80
  -3   9  -1    4.42    0.98
   3  -9   1    1.01    0.64
   3  -9   1    0.75    1.40
   3  -9   1    1.37    1.10
   3  -9   1    2.99    0.68
   3  -9   1    2.90    0.66
  -4   9  -1    4.96    0.97
  -4   9  -1    6.11    1.22
  -4   9  -1    6.51    1.34
  -4   9  -1    5.29    1.09
  -4   9  -1    5.83    1.08
  -4   9  -1    5.45    0.86
  -4   9  -1    5.61    1.29
   4  -9   1    3.87    0.88
   4  -9   1    6.07    1.07
   4  -9   1    6.50    0.97
   4  -9   1    4.15    1.09
   4  -9   1    3.54    1.79
  -5   9  -1   11.28    1.88
  -5   9  -1    9.96    1.52
  -5   9  -1    8.75    1.73
  -5   9  -1    9.14    1.74
  -5   9  -1    8.93    1.42
  -5   9  -1   11.49    1.64
  -5   9  -1    7.32    1.15
  -5   9  -1    9.66    1.26
   5  -9   1    6.88    2.39
   5  -9   1    7.06    1.48
   5  -9   1   10.21    1.63
   5  -9   1    9.37    1.38
  -6   9  -1    1.22    1.40
  -6   9  -1    0.38    0.61
  -6   9  -1    0.07    0.84
  -6   9  -1    1.62    0.68
  -6   9  -1    1.34    0.61
  -6   9  -1    0.60    0.86
  -6   9  -1    0.61    0.48
  -6   9  -1    0.38    0.85
   6  -9   1    1.04    1.18
   6  -9   1    0.87    0.81
   6  -9   1    0.98    1.00
  -7   9  -1    2.68    0.80
  -7   9  -1    1.65    0.52
  -7   9  -1    1.45    0.80
  -7   9  -1    1.60    0.88
  -7   9  -1    0.97    0.84
  -7   9  -1   -0.32    1.84
  -7   9  -1    0.84    0.88
   7  -9   1    2.11    1.30
   7  -9   1    1.02    1.37
   7  -9   1    0.84    0.78
   7  -9   1    1.51    1.01
  -8   9  -1   22.35    2.36
  -8   9  -1   20.67    2.65
  -8   9  -1   25.66    2.37
  -8   9  -1   20.72    2.68
  -8   9  -1   24.78    2.60
  -8   9  -1   21.43    2.77
   8  -9   1   16.89    2.90
   8  -9   1   24.42    3.38
   8  -9   1   27.97    3.79
  -9   9  -1   64.38    6.62
  -9   9  -1   63.32    6.32
  -9   9  -1   59.86    6.52
  -9   9  -1   71.68    6.31
  -9   9  -1   73.90    6.55
   9  -9   1   53.46    6.46
 -10   9  -1   47.77    5.16
 -10   9  -1   46.82    4.90
 -10   9  -1   54.79    4.90
 -10   9  -1   44.09    5.51
 -10   9  -1   52.27    5.38
 -11   9  -1    0.16    0.41
 -11   9  -1    1.32    0.86
 -11   9  -1    0.81    0.44
 -11   9  -1   -1.16    1.13
  11  -9   1    1.25    0.97
  11  -9   1    0.35    1.55
 -12   9  -1    0.62    0.40
 -12   9  -1   -0.51    1.28
 -12   9  -1   -1.34    1.43
  12  -9   1    0.69    1.54
  12  -9   1   -0.66    1.06
 -13   9  -1    3.98    0.96
 -13   9  -1    4.97    0.72
 -13   9  -1    2.67    1.29
 -13   9  -1    5.92    0.69
  13  -9   1    1.42    1.35
 -14   9  -1    1.70    1.24
 -14   9  -1    2.10    0.41
 -14   9  -1    3.38    0.51
 -14   9  -1    1.97    0.75
  14  -9   1    4.51    2.22
 -15   9  -1    0.85    0.30
 -15   9  -1    0.20    0.64
 -15   9  -1    0.85    0.32
  13   8  -1    1.18    0.68
  13   8  -1    2.53    1.42
  13   8  -1    1.60    1.40
  13   8  -1    3.52    1.02
  13   8  -1    2.30    1.08
 -13  -8   1    1.29    0.44
 -13  -8   1    1.59    0.57
  12   8  -1   10.97    1.72
  12   8  -1   13.18    2.23
  12   8  -1    8.51    1.58
  12   8  -1    9.77    1.46
  12   8  -1    7.94    1.58
 -12  -8   1    8.91    1.22
 -12  -8   1    9.43    1.42
 -12  -8   1    9.57    1.25
  11   8  -1   38.31    4.43
  11   8  -1   43.83    4.26
  11   8  -1   49.75    4.52
  11   8  -1   40.19    4.45
  11   8  -1   42.90    4.22
 -11  -8   1   40.25    4.14
 -11  -8   1   33.13    4.07
 -11  -8   1   37.01    4.03
  10   8  -1   16.28    2.11
  10   8  -1   17.07    2.41
  10   8  -1   17.44    2.62
  10   8  -1   17.54    2.16
  10   8  -1   16.96    2.26
 -10  -8   1   13.75    2.04
 -10  -8   1   16.94    1.93
   9   8  -1    7.13    1.18
   9   8  -1    9.99    1.81
   9   8  -1    7.21    1.31
   9   8  -1    8.85    1.30
   9   8  -1    7.60    1.61
  -9  -8   1    5.75    1.17
  -9  -8   1    7.40    1.26
  -9  -8   1    4.22    1.16
  -9  -8   1    7.78    1.27
   8   8  -1   -0.34    0.68
   8   8  -1   -0.09    0.61
   8   8  -1   -0.29    0.89
   8   8  -1    0.62    1.17
  -8  -8   1   -0.25    0.67
  -8  -8   1   -0.16    0.78
  -8  -8   1   -0.24    0.82
  -8  -8   1   -0.13    0.77
   7   8  -1   25.53    2.59
   7   8  -1   24.74    2.82
   7   8  -1   28.28    2.69
   7   8  -1   27.41    3.00
  -7  -8   1   25.19    3.36
  -7  -8   1   25.50    2.76
  -7  -8   1   18.91    2.84
  -7  -8   1   20.83    2.75
  -7  -8   1   22.28    2.70
   6   8  -1  456.37   45.14
   6   8  -1  530.17   45.05
   6   8  -1  520.20   45.10
  -6  -8   1  420.21   45.07
  -6  -8   1  488.13   45.33
  -6  -8   1  459.21   45.11
  -6  -8   1  406.18   45.10
   5   8  -1   26.57    2.68
   5   8  -1   27.65    2.56
   5   8  -1   25.96    2.50
   5   8  -1   24.26    3.92
   5   8  -1   22.49    2.77
  -5  -8   1   23.56    2.87
  -5  -8   1   25.30    2.85
  -5  -8   1   21.63    3.07
  -5  -8   1   20.91    2.96
  -5  -8   1   20.60    2.64
  -5  -8   1   20.98    2.70
   4   8  -1   51.19    4.71
   4   8  -1   53.77    4.83
   4   8  -1   52.86    4.75
   4   8  -1   51.30    5.99
   4   8  -1   44.27    4.91
  -4  -8   1   43.67    4.83
  -4  -8   1   46.98    4.91
  -4  -8   1   43.27    4.88
  -4  -8   1   43.50    4.84
  -4  -8   1   46.46    4.93
  -4  -8   1   47.93    4.97
   3   8  -1    4.61    0.77
   3   8  -1    5.37    0.95
   3   8  -1    5.26    1.06
   3   8  -1    2.02    1.41
   3   8  -1    5.27    1.95
  -3  -8   1    5.08    1.20
  -3  -8   1    3.19    0.70
  -3  -8   1    4.14    1.09
  -3  -8   1    3.70    1.09
  -3  -8   1    5.07    0.82
  -3  -8   1    4.03    1.02
  -3  -8   1    5.29    0.87
   2   8  -1  105.19   10.64
   2   8  -1  113.31   10.40
  -2  -8   1   91.25   10.43
  -2  -8   1  115.07   10.39
   1   8  -1  106.53    9.86
  -1  -8   1   92.58    9.70
  -1  -8   1  104.73    9.67
  -1  -8   1   92.67    9.83
   0   8  -1  191.24   20.84
   0  -8   1  224.71   20.87
   0  -8   1  233.49   20.86
   1  -8   1  331.04   32.27
   1  -8   1  340.00   32.30
  -2   8  -1   36.13    3.66
  -2   8  -1   38.47    3.64
   2  -8   1   37.18    3.78
   2  -8   1   39.13    3.91
  -3   8  -1   15.93    1.74
  -3   8  -1   19.40    1.99
  -3   8  -1   21.81    2.20
   3  -8   1   15.21    2.16
   3  -8   1   18.60    2.92
   3  -8   1   15.77    1.89
  -4   8  -1    6.93    1.43
  -4   8  -1    6.96    0.91
  -4   8  -1   10.56    1.63
  -4   8  -1    8.55    1.45
  -4   8  -1    8.41    1.47
  -4   8  -1    7.83    1.20
  -4   8  -1    8.23    1.41
   4  -8   1    6.43    2.17
   4  -8   1   11.39    1.76
   4  -8   1    7.29    1.17
   4  -8   1    8.74    1.16
   4  -8   1    7.61    1.11
  -5   8  -1   20.12    2.46
  -5   8  -1   18.07    2.13
  -5   8  -1   14.93    2.14
  -5   8  -1   13.51    1.67
  -5   8  -1   17.01    1.82
  -5   8  -1   15.36    1.99
  -5   8  -1   16.55    1.87
  -5   8  -1   12.65    2.22
   5  -8   1   16.63    1.88
   5  -8   1   14.93    2.44
   5  -8   1   16.91    1.89
   5  -8   1   15.85    1.83
  -6   8  -1    8.73    1.33
  -6   8  -1    7.48    1.13
  -6   8  -1   13.45    2.02
  -6   8  -1    8.90    1.43
  -6   8  -1    9.68    1.20
  -6   8  -1    7.34    1.40
  -6   8  -1    9.39    1.24
  -6   8  -1    9.15    1.44
   6  -8   1    9.27    1.43
   6  -8   1    6.72    1.72
   6  -8   1   10.11    1.32
  -7   8  -1   17.24    1.85
  -7   8  -1   16.08    2.22
  -7   8  -1   19.11    2.25
  -7   8  -1   14.54    1.91
  -7   8  -1   17.64    2.24
  -7   8  -1   18.06    2.10
  -7   8  -1   18.86    1.84
   7  -8   1   18.94    2.36
   7  -8   1   18.11    2.80
   7  -8   1   15.82    2.13
   7  -8   1   14.13    2.07
  -8   8  -1   30.50    3.03
  -8   8  -1   31.72    3.40
  -8   8  -1   30.67    3.22
  -8   8  -1   32.22    3.01
  -8   8  -1   26.83    3.20
  -8   8  -1   28.39    3.31
   8  -8   1   27.70    3.86
   8  -8   1   27.84    3.22
   8  -8   1   31.01    3.73
   8  -8   1   30.83    3.54
  -9   8  -1   26.49    2.94
  -9   8  -1   27.53    2.60
  -9   8  -1   26.40    3.15
  -9   8  -1   26.29    2.62
  -9   8  -1   25.83    3.00
  -9   8  -1   22.57    2.93
   9  -8   1   21.66    2.91
   9  -8   1   24.53    3.59
 -10   8  -1    4.05    1.40
 -10   8  -1    4.66    1.18
 -10   8  -1    5.43    0.85
 -10   8  -1    3.12    1.51
 -10   8  -1    6.17    0.88
  10  -8   1    2.56    1.00
  10  -8   1    4.09    1.69
 -11   8  -1   24.18    2.28
 -11   8  -1   22.66    3.54
 -11   8  -1   21.08    3.00
 -11   8  -1   18.70    3.15
 -11   8  -1   22.59    2.34
  11  -8   1   18.95    3.26
  11  -8   1   16.32    2.58
 -12   8  -1   -0.06    0.35
 -12   8  -1    0.49    1.46
 -12   8  -1    0.28    0.38
 -12   8  -1    1.14    0.85
 -12   8  -1    0.42    0.73
  12  -8   1   -0.01    1.46
  12  -8   1   -0.83    1.01
 -13   8  -1    3.75    0.55
 -13   8  -1    2.65    0.88
 -13   8  -1    3.45    1.36
 -13   8  -1    2.93    0.50
  13  -8   1    3.14    1.58
  13  -8   1    1.90    1.21
 -14   8  -1   86.16    7.58
 -14   8  -1   76.73    7.95
 -14   8  -1   79.73    7.58
 -14   8  -1   69.25    7.72
 -15   8  -1    1.03    0.27
 -15   8  -1    0.07    0.64
 -15   8  -1    1.78    0.34
  14   7  -1   -1.42    1.15
  14   7  -1   -0.38    0.96
  14   7  -1    0.16    0.96
 -14  -7   1   -1.08    0.45
  13   7  -1   17.96    3.02
  13   7  -1   24.54    3.38
  13   7  -1   20.23    2.88
  13   7  -1   25.63    3.26
  13   7  -1   20.95    2.60
 -13  -7   1   24.05    2.40
 -13  -7   1   20.71    2.29
  12   7  -1    7.04    1.22
  12   7  -1    4.01    1.37
  12   7  -1    7.05    1.32
  12   7  -1    7.89    1.60
  12   7  -1    7.56    1.32
 -12  -7   1    6.68    1.22
 -12  -7   1    4.86    1.16
 -12  -7   1    6.42    1.09
 -12  -7   1    6.56    1.20
 -12  -7   1    7.17    1.02
  11   7  -1    4.94    1.40
  11   7  -1    3.57    1.00
  11   7  -1    4.99    2.00
  11   7  -1    6.13    1.21
 -11  -7   1    5.71    1.12
 -11  -7   1    5.98    1.35
  10   7  -1    0.05    0.75
  10   7  -1   -0.35    0.73
  10   7  -1    0.13    1.07
 -10  -7   1    0.03    1.28
 -10  -7   1   -0.05    1.05
 -10  -7   1    0.76    0.79
   9   7  -1    1.13    1.31
   9   7  -1    1.28    0.77
   9   7  -1    1.79    0.73
   9   7  -1    1.55    1.06
  -9  -7   1    2.24    0.83
  -9  -7   1    1.60    0.87
  -9  -7   1    1.28    0.76
  -9  -7   1    2.25    0.78
  -9  -7   1    2.17    1.15
   8   7  -1    1.66    0.62
   8   7  -1    1.22    0.94
   8   7  -1    1.33    1.07
   8   7  -1    0.80    1.17
  -8  -7   1    1.45    1.15
  -8  -7   1    1.11    0.80
  -8  -7   1    1.71    0.85
  -8  -7   1    0.54    0.66
  -8  -7   1    1.80    0.71
   7   7  -1   54.28    4.99
   7   7  -1   47.30    5.31
   7   7  -1   54.82    5.06
   7   7  -1   53.08    5.12
  -7  -7   1   53.39    5.12
  -7  -7   1   46.69    5.51
  -7  -7   1   45.33    5.08
  -7  -7   1   47.88    5.04
  -7  -7   1   45.18    5.15
   6   7  -1  348.73   28.56
   6   7  -1  288.09   28.64
   6   7  -1  323.29   28.59
  -6  -7   1  261.95   28.55
  -6  -7   1  307.08   28.59
  -6  -7   1  285.28   28.58
  -6  -7   1  259.22   28.63
   5   7  -1  175.77   18.61
   5   7  -1  210.10   18.57
   5   7  -1  166.34   19.20
   5   7  -1  214.67   18.50
  -5  -7   1  198.82   18.59
  -5  -7   1  181.18   18.57
  -5  -7   1  186.23   18.58
  -5  -7   1  215.34   18.61
  -5  -7   1  173.46   18.57
   4   7  -1   13.95    1.76
   4   7  -1   10.54    1.71
   4   7  -1   15.54    1.43
  -4  -7   1   14.79    1.62
  -4  -7   1   12.19    1.59
  -4  -7   1   10.26    1.75
  -4  -7   1   12.41    1.85
  -4  -7   1   10.90    1.96
   3   7  -1   25.17    2.47
   3   7  -1   23.49    2.42
  -3  -7   1   23.89    2.50
  -3  -7   1   23.96    2.49
   2   7  -1   96.79    8.82
  -2  -7   1   87.06    8.83
  -2  -7   1   88.99    8.83
   1   7  -1   47.47    4.42
  -1  -7   1   38.09    4.35
  -1  -7   1   43.01    4.27
   0   7  -1  172.13   18.57
   0  -7   1  214.95   18.64
  -1   7  -1    4.20    0.57
  -1   7  -1    5.35    1.01
  -1   7  -1    6.37    0.65
   1  -7   1    4.36    0.97
   1  -7   1    7.02    0.78
  -2   7  -1    7.99    0.79
  -2   7  -1    7.72    0.83
   2  -7   1    8.07    1.43
   2  -7   1    7.51    1.01
  -3   7  -1   57.60    6.25
   3  -7   1   74.96    6.36
   3  -7   1   59.57    6.32
   3  -7   1   58.14    6.49
   3  -7   1   74.98    6.37
   3  -7   1   63.29    6.75
  -4   7  -1  144.06   15.23
   4  -7   1  148.93   15.42
   4  -7   1  176.74   15.32
   4  -7   1  149.21   15.50
   4  -7   1  161.53   15.75
   4  -7   1  169.09   15.30
  -5   7  -1    0.38    0.50
  -5   7  -1    0.96    0.77
  -5   7  -1    0.20    0.85
  -5   7  -1    1.73    0.95
   5  -7   1    1.11    0.59
   5  -7   1    2.33    1.73
   5  -7   1    4.28    1.47
   5  -7   1    1.18    0.54
   5  -7   1    1.80    0.51
  -6   7  -1   38.33    4.56
  -6   7  -1   45.69    4.34
  -6   7  -1   38.55    4.33
  -6   7  -1   43.14    4.58
  -6   7  -1   41.74    4.47
  -6   7  -1   45.03    4.58
  -6   7  -1   44.94    4.35
   6  -7   1   43.12    4.96
   6  -7   1   46.90    4.46
   6  -7   1   45.68    4.43
   6  -7   1   48.97    4.42
  -7   7  -1    1.60    0.49
  -7   7  -1    1.98    0.88
  -7   7  -1    1.62    0.84
  -7   7  -1    1.16    0.58
  -7   7  -1    2.00    0.92
  -7   7  -1    3.43    0.98
  -7   7  -1    1.57    0.46
   7  -7   1    0.29    0.74
   7  -7   1    3.17    0.89
   7  -7   1    1.42    0.74
   7  -7   1    1.94    1.55
  -8   7  -1    7.82    1.32
  -8   7  -1    7.21    1.25
  -8   7  -1    6.87    1.43
  -8   7  -1   10.51    1.65
  -8   7  -1    7.43    0.98
   8  -7   1    7.24    1.46
   8  -7   1    6.29    1.54
   8  -7   1   10.45    1.90
   8  -7   1    7.81    1.48
  -9   7  -1   95.70    9.35
  -9   7  -1   84.10    9.24
  -9   7  -1   84.77    9.22
  -9   7  -1   99.49    9.27
  -9   7  -1   92.58    9.07
  -9   7  -1   93.26    9.07
   9  -7   1   99.81    9.52
   9  -7   1   99.62    9.19
 -10   7  -1    3.58    1.07
 -10   7  -1    2.60    0.57
 -10   7  -1    2.14    0.79
 -10   7  -1    2.88    1.31
 -10   7  -1    2.07    1.26
 -10   7  -1    2.77    1.33
 -10   7  -1    2.42    0.52
  10  -7   1    3.28    2.36
  10  -7   1    1.24    0.87
 -11   7  -1   17.98    1.89
 -11   7  -1   22.01    2.97
 -11   7  -1   14.61    2.39
 -11   7  -1   18.23    2.10
 -11   7  -1   19.27    1.92
 -11   7  -1   16.79    2.74
  11  -7   1   12.94    2.18
 -12   7  -1    3.58    1.16
 -12   7  -1    4.61    1.58
 -12   7  -1    6.29    0.90
 -12   7  -1    6.37    0.82
 -12   7  -1    5.56    1.11
  12  -7   1    3.97    1.58
 -13   7  -1   62.35    5.54
 -13   7  -1   55.74    5.47
 -13   7  -1   62.51    5.48
 -13   7  -1   47.71    5.69
 -13   7  -1   46.52    6.05
 -14   7  -1   30.61    2.80
 -14   7  -1   24.39    3.04
 -14   7  -1   27.61    2.79
 -14   7  -1   29.13    3.91
 -15   7  -1    0.61    0.62
 -15   7  -1   -0.04    0.28
 -15   7  -1    0.35    0.26
  14   6  -1   32.88    3.88
  14   6  -1   32.67    3.97
  14   6  -1   26.77    4.69
 -14  -6   1   43.01    3.67
 -14  -6   1   41.60    3.84
  13   6  -1   61.29    6.75
  13   6  -1   69.11    6.76
  13   6  -1   64.65    6.70
  13   6  -1   63.69    7.00
 -13  -6   1   75.95    6.58
 -13  -6   1   61.81    6.48
 -13  -6   1   68.90    6.50
 -13  -6   1   64.73    6.57
  12   6  -1   58.44    5.58
  12   6  -1   57.95    5.61
  12   6  -1   58.45    5.83
  12   6  -1   57.98    5.71
 -12  -6   1   47.52    5.37
 -12  -6   1   55.83    5.48
 -12  -6   1   55.17    5.49
 -12  -6   1   53.69    5.38
 -12  -6   1   49.31    5.41
  11   6  -1  135.05   11.87
  11   6  -1  127.71   11.62
  11   6  -1  122.64   11.64
  11   6  -1  133.27   11.75
  11   6  -1  100.88   11.80
 -11  -6   1  105.71   11.49
 -11  -6   1  126.54   11.59
 -11  -6   1   99.96   11.48
 -11  -6   1  112.46   11.58
 -11  -6   1  122.62   11.64
  10   6  -1   28.54    4.16
  10   6  -1   39.24    3.90
  10   6  -1   35.47    3.49
 -10  -6   1   26.80    3.39
 -10  -6   1   31.78    3.43
 -10  -6   1   37.49    3.54
 -10  -6   1   34.30    3.61
 -10  -6   1   30.27    3.56
   9   6  -1   15.79    1.82
   9   6  -1   19.11    2.65
   9   6  -1   16.86    2.02
   9   6  -1   18.98    2.38
  -9  -6   1   16.04    1.97
  -9  -6   1   13.03    1.87
  -9  -6   1   13.92    2.10
  -9  -6   1   12.56    1.95
   8   6  -1   10.67    1.76
   8   6  -1   11.55    1.84
   8   6  -1   11.60    1.40
   8   6  -1   11.74    1.55
  -8  -6   1    7.63    1.47
  -8  -6   1   10.98    1.49
  -8  -6   1   11.34    1.56
  -8  -6   1   10.70    1.58
   7   6  -1   18.43    1.90
   7   6  -1   16.27    1.79
   7   6  -1   18.69    2.60
   7   6  -1   16.60    2.23
  -7  -6   1   13.67    2.38
  -7  -6   1   17.18    1.98
  -7  -6   1   11.84    2.80
  -7  -6   1   14.99    1.90
  -7  -6   1   15.73    1.98
   6   6  -1    2.14    0.51
   6   6  -1    2.61    0.59
   6   6  -1    2.01    1.21
   6   6  -1    2.67    0.98
  -6  -6   1    2.02    0.74
  -6  -6   1    2.14    0.72
  -6  -6   1    2.44    0.84
  -6  -6   1    1.78    0.79
  -6  -6   1    1.44    1.23
   5   6  -1   45.19    4.37
   5   6  -1   47.18    4.19
   5   6  -1   41.54    4.56
  -5  -6   1   41.41    4.28
  -5  -6   1   41.79    4.35
  -5  -6   1   37.66    4.31
  -5  -6   1   42.28    4.30
  -5  -6   1   42.26    4.36
   4   6  -1  100.85    9.90
   4   6  -1  107.90    9.92
  -4  -6   1  101.07    9.94
  -4  -6   1   99.88    9.94
   3   6  -1   88.28    8.14
   3   6  -1   81.33    8.11
  -3  -6   1   84.15    8.15
  -3  -6   1   81.88    8.14
   2   6  -1    0.47    0.25
   2   6  -1    0.10    0.51
  -2  -6   1    0.18    0.24
  -2  -6   1    0.66    0.30
  -2  -6   1    0.75    0.29
  -2  -6   1    0.50    0.66
   1   6  -1   20.93    2.11
  -1  -6   1   21.04    2.13
  -1  -6   1   21.29    2.12
   0  -6   1  216.55   20.51
   0  -6   1  209.56   20.54
  -1   6  -1   89.72    8.32
  -1   6  -1   79.91    8.14
  -2   6  -1    4.54    0.54
  -2   6  -1    4.70    0.48
   2  -6   1    6.10    0.68
   2  -6   1    5.17    0.74
   2  -6   1    4.23    1.06
  -3   6  -1    9.62    1.12
   3  -6   1   10.39    1.65
   3  -6   1   12.66    1.23
   3  -6   1   10.69    1.29
   3  -6   1   12.08    1.23
  -4   6  -1   17.40    2.04
   4  -6   1   22.09    2.13
   4  -6   1   20.84    2.12
   4  -6   1   23.64    2.67
  -5   6  -1   15.81    1.83
   5  -6   1   17.93    1.91
   5  -6   1   19.18    2.73
   5  -6   1   20.76    1.98
   5  -6   1   17.90    1.90
  -6   6  -1   34.04    3.72
  -6   6  -1   33.36    3.67
  -6   6  -1   34.32    3.47
  -6   6  -1   34.14    3.48
  -6   6  -1   33.11    3.46
   6  -6   1   35.99    3.51
   6  -6   1   38.24    3.53
  -7   6  -1   14.72    1.71
  -7   6  -1   19.15    2.28
  -7   6  -1   14.18    2.10
  -7   6  -1   16.05    1.76
  -7   6  -1   14.40    2.09
  -7   6  -1   17.51    1.80
   7  -6   1   14.60    1.90
   7  -6   1   19.43    1.90
   7  -6   1   14.99    1.91
  -8   6  -1   34.29    4.00
  -8   6  -1   41.49    4.05
  -8   6  -1   41.68    3.97
  -8   6  -1   35.13    3.75
  -8   6  -1   37.00    3.77
  -8   6  -1   39.22    4.15
  -8   6  -1   33.21    3.87
   8  -6   1   42.88    3.90
  -9   6  -1    0.36    1.10
  -9   6  -1   -0.21    0.39
  -9   6  -1    0.28    0.81
  -9   6  -1   -1.14    0.78
  -9   6  -1    2.39    0.91
  -9   6  -1    0.07    0.36
  -9   6  -1   -1.34    1.10
   9  -6   1    1.20    1.60
   9  -6   1    0.34    0.74
 -10   6  -1    4.62    0.81
 -10   6  -1    4.80    1.63
 -10   6  -1    5.56    0.90
 -10   6  -1    6.43    1.54
 -10   6  -1    4.33    1.20
 -10   6  -1    5.81    0.96
  10  -6   1    4.22    1.79
  10  -6   1    5.95    1.06
 -11   6  -1    4.68    0.78
 -11   6  -1    4.50    1.76
 -11   6  -1    2.84    0.60
 -11   6  -1    4.68    1.79
 -11   6  -1    2.70    0.75
 -11   6  -1    3.04    1.16
  11  -6   1    0.42    1.52
  11  -6   1    0.54    0.87
 -12   6  -1   58.52    5.88
 -12   6  -1   61.80    6.56
 -12   6  -1   62.10    5.82
 -12   6  -1   62.92    5.82
 -12   6  -1   58.45    6.13
 -12   6  -1   44.42    6.91
 -13   6  -1   37.36    3.96
 -13   6  -1   35.68    3.70
 -13   6  -1   31.59    4.56
 -13   6  -1   37.89    3.68
 -13   6  -1   36.65    3.64
 -14   6  -1    0.59    0.79
 -14   6  -1    0.14    0.49
 -14   6  -1   -0.13    0.32
 -14   6  -1   -0.15    0.30
  14  -6   1   -0.72    1.09
  14  -6   1    1.19    1.36
 -15   6  -1    6.86    0.79
 -15   6  -1    4.95    1.04
 -15   6  -1    6.52    0.78
  15   5  -1    2.23    0.82
 -15  -5   1    2.66    0.47
  14   5  -1   14.64    2.97
  14   5  -1   12.25    3.40
  14   5  -1   19.47    3.05
  14   5  -1   17.55    2.59
  14   5  -1   18.83    3.64
 -14  -5   1   23.25    2.12
 -14  -5   1   22.82    2.23
 -14  -5   1   20.50    2.25
  13   5  -1   21.93    2.70
  13   5  -1   17.39    3.12
  13   5  -1   19.66    2.57
  13   5  -1   19.95    2.73
 -13  -5   1   22.93    2.31
 -13  -5   1   19.36    2.18
 -13  -5   1   20.52    2.20
 -13  -5   1   21.05    2.30
  12   5  -1   30.72    3.69
  12   5  -1   28.43    3.24
  12   5  -1   29.10    3.27
 -12  -5   1   29.42    3.51
 -12  -5   1   26.03    2.99
 -12  -5   1   24.89    3.64
 -12  -5   1   31.91    3.09
  11   5  -1  157.45   15.94
  11   5  -1  158.74   15.90
  11   5  -1  174.53   16.15
 -11  -5   1  164.09   15.97
  10   5  -1   16.39    1.87
  10   5  -1   18.15    2.55
  10   5  -1   13.54    2.36
 -10  -5   1   12.85    1.79
 -10  -5   1   15.39    2.02
 -10  -5   1   12.70    1.96
 -10  -5   1   15.96    1.83
 -10  -5   1   16.17    1.93
   9   5  -1    1.22    1.15
   9   5  -1    0.75    0.56
   9   5  -1    0.96    1.46
   9   5  -1    0.85    0.82
  -9  -5   1   -0.16    0.79
  -9  -5   1    0.78    0.71
  -9  -5   1    0.54    0.55
  -9  -5   1    1.72    0.71
  -9  -5   1    1.03    0.60
   8   5  -1    5.13    1.24
   8   5  -1    4.61    0.77
   8   5  -1    3.80    0.88
   8   5  -1    5.81    1.61
  -8  -5   1    6.10    1.09
  -8  -5   1    3.58    0.74
   7   5  -1   95.05    9.29
   7   5  -1   99.52    9.12
   7   5  -1   96.68    8.93
   7   5  -1   93.84    8.89
  -7  -5   1   89.41    8.97
  -7  -5   1   92.66    8.99
  -7  -5   1   90.41    8.94
  -7  -5   1   75.50    9.01
   6   5  -1   97.23    9.17
   6   5  -1   95.86    9.32
   6   5  -1   91.65    9.43
  -6  -5   1   94.52    9.26
  -6  -5   1   89.88    9.23
  -6  -5   1   98.19    9.28
   5   5  -1   38.60    3.56
   5   5  -1   41.69    3.61
  -5  -5   1   35.36    3.62
  -5  -5   1   30.48    3.51
  -5  -5   1   35.32    3.61
   4   5  -1    0.29    0.24
   4   5  -1    0.61    0.41
  -4  -5   1    0.20    0.25
  -4  -5   1    0.64    0.38
  -4  -5   1    0.01    0.33
   3   5  -1  149.50   14.24
  -3  -5   1  159.02   14.26
  -3  -5   1  129.60   14.24
  -3  -5   1  154.13   14.26
   2   5  -1  756.01   74.90
  -2  -5   1  806.17   74.92
  -2  -5   1  781.55   74.92
   1   5  -1   94.73    8.33
  -1  -5   1   75.70    8.25
   0   5  -1    6.29    1.00
   0  -5   1    8.27    0.86
   0  -5   1    8.74    0.84
  -1   5  -1   93.86    8.73
  -1   5  -1   78.49    8.84
   1  -5   1   94.62    8.78
   1  -5   1   96.33    8.78
   2  -5   1    3.81    0.90
   2  -5   1    4.00    0.60
   2  -5   1    3.42    0.52
   2  -5   1    3.84    0.48
  -3   5  -1   19.16    2.03
   3  -5   1   22.10    2.09
   3  -5   1   19.60    2.47
   3  -5   1   21.80    2.09
  -4   5  -1   28.83    3.22
   4  -5   1   37.58    3.73
   4  -5   1   36.75    3.32
   4  -5   1   31.47    3.26
   4  -5   1   31.95    3.26
  -5   5  -1   42.42    4.84
   5  -5   1   47.84    4.87
   5  -5   1   47.32    4.86
   5  -5   1   54.03    5.33
   5  -5   1   57.96    4.89
  -6   5  -1   91.95    9.76
   6  -5   1  110.42   10.35
   6  -5   1   92.32    9.76
   6  -5   1   95.75    9.76
   6  -5   1  114.64    9.77
  -7   5  -1    6.32    0.91
  -7   5  -1    4.17    1.10
  -7   5  -1    5.98    0.97
  -7   5  -1    7.02    1.99
  -7   5  -1    7.38    0.99
  -7   5  -1    6.23    1.24
   7  -5   1    7.15    1.05
   7  -5   1    6.90    1.01
   7  -5   1    7.96    1.10
  -8   5  -1    1.76    0.80
  -8   5  -1   -0.03    0.82
  -8   5  -1    0.73    0.44
  -8   5  -1    0.43    1.17
  -8   5  -1   -0.27    1.22
  -8   5  -1    0.03    0.62
  -8   5  -1    0.78    0.41
  -8   5  -1    0.92    0.72
   8  -5   1    0.66    0.65
  -9   5  -1    1.47    0.46
  -9   5  -1    1.45    0.87
  -9   5  -1    1.85    0.91
  -9   5  -1    1.77    0.67
  -9   5  -1    0.55    0.93
  -9   5  -1    2.43    0.49
  -9   5  -1    1.10    1.42
  -9   5  -1    2.20    1.28
   9  -5   1    1.49    1.94
 -10   5  -1    9.81    1.88
 -10   5  -1    9.44    1.25
 -10   5  -1   11.72    1.50
 -10   5  -1   10.99    1.33
 -10   5  -1   12.19    1.97
 -10   5  -1   12.58    2.02
  10  -5   1   11.07    2.06
 -11   5  -1    0.04    0.44
 -11   5  -1    0.54    1.63
 -11   5  -1    0.66    0.43
 -11   5  -1   -0.60    1.63
 -11   5  -1   -0.24    0.58
 -11   5  -1   -0.60    1.00
  11  -5   1    0.11    0.77
  11  -5   1   -1.25    1.42
 -12   5  -1   11.08    1.20
 -12   5  -1    8.55    1.35
 -12   5  -1   11.53    2.66
 -12   5  -1    7.36    2.30
 -12   5  -1    5.14    2.25
  12  -5   1    5.95    1.67
  13  -5   1    8.66    1.69
  13  -5   1   10.28    1.72
 -14   5  -1    6.06    0.98
 -14   5  -1    4.75    1.23
 -14   5  -1    7.23    0.87
 -14   5  -1    7.05    0.83
 -15   5  -1    1.62    0.35
 -15   5  -1    1.06    0.77
 -15   5  -1    2.39    0.39
  15  -5   1    1.30    1.36
 -15  -4   1    7.57    0.92
 -15  -4   1    6.59    1.26
 -15  -4   1    7.48    1.04
  14   4  -1    4.97    1.77
  14   4  -1    6.91    1.36
  14   4  -1    4.19    1.16
  14   4  -1    1.53    2.31
  14   4  -1    4.92    1.27
  14   4  -1    5.63    2.29
 -14  -4   1    2.99    0.60
 -14  -4   1    3.86    0.67
 -14  -4   1    4.74    0.79
  13   4  -1    5.62    1.41
  13   4  -1    4.36    1.18
  13   4  -1    4.59    1.25
  13   4  -1    4.40    1.76
 -13  -4   1    4.33    0.78
 -13  -4   1    3.35    0.81
 -13  -4   1    5.79    0.92
 -13  -4   1    6.10    0.95
 -13  -4   1    6.30    1.02
  12   4  -1   37.18    3.89
  12   4  -1   32.16    3.40
  12   4  -1   27.98    3.77
  12   4  -1   30.94    3.26
 -12  -4   1   30.82    3.17
 -12  -4   1   29.37    3.17
 -12  -4   1   27.03    3.08
 -12  -4   1   26.69    3.04
 -12  -4   1   27.08    3.03
 -12  -4   1   30.67    3.16
  11   4  -1    7.16    2.05
  11   4  -1    8.47    1.75
  11   4  -1    7.74    1.62
  11   4  -1    8.33    1.38
 -11  -4   1    7.16    1.15
 -11  -4   1    7.20    1.51
 -11  -4   1    8.64    1.46
 -11  -4   1    6.95    1.22
 -11  -4   1    6.85    1.08
 -11  -4   1    7.65    1.35
  10   4  -1   66.21    7.75
  10   4  -1   84.11    7.27
 -10  -4   1   71.56    7.27
 -10  -4   1   68.82    7.19
 -10  -4   1   75.80    7.28
 -10  -4   1   71.51    7.26
   9   4  -1   24.20    4.50
   9   4  -1   29.09    3.78
   9   4  -1   32.74    3.16
  -9  -4   1   28.35    3.09
  -9  -4   1   30.55    3.01
  -9  -4   1   26.39    3.08
  -9  -4   1   24.49    2.95
  -9  -4   1   32.90    3.10
   8   4  -1   10.92    2.12
   8   4  -1   11.79    1.87
   8   4  -1   10.43    1.39
  -8  -4   1    6.92    1.25
  -8  -4   1    9.43    1.57
  -8  -4   1    9.76    1.46
  -8  -4   1   11.39    1.37
  -8  -4   1    8.17    1.43
   7   4  -1   91.38    8.38
   7   4  -1   95.61    8.75
   7   4  -1   90.64    8.33
  -7  -4   1   86.86    8.37
  -7  -4   1   83.12    8.41
  -7  -4   1   81.65    8.40
  -7  -4   1   72.47    8.42
   6   4  -1    8.24    1.01
   6   4  -1   10.18    1.20
   5   4  -1   86.56    7.81
   5   4  -1   89.12    7.85
  -5  -4   1   76.43    7.82
  -5  -4   1   75.58    7.81
  -5  -4   1   76.47    7.78
   4   4  -1   49.51    4.90
  -4  -4   1   50.50    4.88
  -4  -4   1   50.15    4.87
   3   4  -1   67.64    6.48
  -3  -4   1   68.32    6.49
  -3  -4   1   65.12    6.50
   1   4  -1  102.40    9.06
  -1  -4   1   84.14    9.01
   0   4  -1  372.49   33.45
   0  -4   1  323.30   33.39
  -1   4  -1   76.47    7.67
  -1   4  -1   84.59    7.79
   1  -4   1   89.37    7.72
   1  -4   1   70.30    7.72
   1  -4   1   68.74    7.79
   1  -4   1   89.92    7.72
   2  -4   1    2.75    0.66
   2  -4   1    3.65    0.52
   2  -4   1    2.33    0.38
   2  -4   1    2.59    0.40
  -3   4  -1   48.74    5.29
   3  -4   1   51.78    5.31
   3  -4   1   52.43    5.31
   3  -4   1   58.90    5.35
   3  -4   1   62.84    5.53
  -4   4  -1   81.19    8.57
   4  -4   1   94.14    8.59
   4  -4   1   82.54    8.58
   4  -4   1  102.05    8.86
   4  -4   1   85.19    8.58
  -5   4  -1    7.21    0.83
   5  -4   1    6.61    0.82
   5  -4   1    6.98    0.85
  -6   4  -1   22.15    2.24
   6  -4   1   21.46    2.24
   6  -4   1   21.72    2.22
  -7   4  -1   -0.63    0.88
  -7   4  -1   -0.06    0.80
  -7   4  -1    0.96    0.43
  -7   4  -1    0.14    0.47
   7  -4   1    0.13    0.22
   7  -4   1    1.11    0.52
   7  -4   1    0.43    0.39
   7  -4   1    0.92    0.52
  -8   4  -1   34.58    3.79
  -8   4  -1   34.30    3.49
  -8   4  -1   35.00    3.48
  -8   4  -1   35.44    4.02
  -8   4  -1   37.74    3.63
  -8   4  -1   34.71    3.63
  -8   4  -1   32.56    3.76
  -9   4  -1    1.57    1.43
  -9   4  -1    1.18    0.60
  -9   4  -1    0.59    0.85
  -9   4  -1    0.87    1.49
  -9   4  -1    0.86    0.89
   9  -4   1    3.18    1.68
   9  -4   1    1.94    0.79
 -10   4  -1    2.24    0.50
 -10   4  -1    1.30    0.46
 -10   4  -1    2.56    1.67
 -10   4  -1    1.65    0.63
 -10   4  -1    1.15    0.99
 -10   4  -1    2.26    1.17
 -10   4  -1    2.28    0.99
  10  -4   1    2.04    0.84
  10  -4   1    3.31    1.62
 -11   4  -1   82.67    7.63
 -11   4  -1   75.14    7.56
 -11   4  -1   76.07    7.78
 -11   4  -1   79.72    7.56
 -11   4  -1   74.63    7.88
 -11   4  -1   81.69    8.10
 -11   4  -1   85.79    8.34
  11  -4   1   65.26    7.91
 -12   4  -1    1.39    2.40
  12  -4   1    4.66    1.33
  12  -4   1    2.82    0.93
 -13   4  -1    6.46    0.87
 -13   4  -1    5.27    0.92
  13  -4   1    2.31    1.29
  13  -4   1    4.52    1.05
 -14   4  -1   96.55    8.56
 -14   4  -1   87.77    8.59
 -14   4  -1   91.39    8.55
 -14   4  -1   75.68    8.74
 -15   4  -1    0.34    0.31
 -15   4  -1   -0.73    0.87
 -15   4  -1   -0.39    0.30
 -15   4  -1    0.50    0.40
  15  -4   1    0.88    1.21
  15   3  -1    9.01    1.65
 -15  -3   1   12.40    1.30
 -15  -3   1   10.94    1.31
 -15  -3   1   12.46    1.42
  14   3  -1    8.52    3.69
  14   3  -1    4.66    1.99
  14   3  -1    6.87    1.52
  14   3  -1    6.44    1.35
 -14  -3   1    7.21    1.18
 -14  -3   1    7.59    1.06
 -14  -3   1    7.68    1.02
  13   3  -1   -0.12    1.29
  13   3  -1    1.47    1.83
  13   3  -1   -0.36    0.93
  13   3  -1    0.72    1.04
  13   3  -1   -0.35    1.58
 -13  -3   1   -0.35    0.72
 -13  -3   1    0.48    0.47
 -13  -3   1    0.30    0.99
 -13  -3   1    0.60    1.83
 -13  -3   1    1.24    1.07
  12   3  -1   31.29    3.65
  12   3  -1   29.12    3.22
  12   3  -1   27.81    3.07
  12   3  -1   27.50    3.98
 -12  -3   1   24.08    2.94
 -12  -3   1   32.18    3.30
 -12  -3   1   22.14    2.88
 -12  -3   1   31.83    3.25
  11   3  -1   19.52    3.03
  11   3  -1   15.59    2.11
  11   3  -1   15.79    2.51
  11   3  -1   14.91    1.79
 -11  -3   1   14.75    1.81
 -11  -3   1   11.87    1.83
 -11  -3   1   11.18    1.60
 -11  -3   1   14.61    1.83
 -11  -3   1   14.34    1.68
 -11  -3   1   10.73    1.72
  10   3  -1    2.18    1.65
  10   3  -1    0.27    0.59
  10   3  -1    2.60    1.88
  10   3  -1    0.02    0.91
 -10  -3   1    0.93    0.56
 -10  -3   1    0.08    0.47
 -10  -3   1    1.28    0.66
 -10  -3   1    0.77    0.66
 -10  -3   1   -0.46    0.67
   9   3  -1    2.17    0.79
   9   3  -1    1.37    2.10
   9   3  -1    1.86    0.56
   9   3  -1    0.57    1.84
  -9  -3   1    1.96    0.59
  -9  -3   1    2.44    0.73
  -9  -3   1    1.46    0.52
  -9  -3   1    1.09    0.71
   8   3  -1   70.16    6.64
   8   3  -1   73.79    7.52
   8   3  -1   75.11    6.71
   8   3  -1   78.14    7.41
  -8  -3   1   63.73    6.71
  -8  -3   1   61.47    6.70
  -8  -3   1   57.49    6.69
  -8  -3   1   70.08    6.66
   7   3  -1    7.26    0.89
   7   3  -1    7.18    1.16
  -7  -3   1    6.08    1.22
  -7  -3   1    6.18    1.22
  -7  -3   1    7.23    1.29
  -7  -3   1    5.57    1.00
  -7  -3   1    7.02    1.00
  -7  -3   1    7.43    1.18
   6   3  -1   25.20    2.64
   6   3  -1   27.73    2.77
  -6  -3   1   27.23    2.72
  -5  -3   1   16.62    1.73
  -5  -3   1   19.13    1.73
  -5  -3   1   16.42    1.76
   4   3  -1   27.15    2.66
  -4  -3   1   29.50    2.68
  -4  -3   1   26.94    2.71
  -4  -3   1   24.54    2.64
  -4  -3   1   27.94    2.67
   3   3  -1   54.70    5.44
  -3  -3   1   56.78    5.44
  -3  -3   1   57.59    5.45
   2   3  -1   78.85    7.95
  -2  -3   1   84.19    7.96
  -2  -3   1   84.96    7.96
  -1  -3   1   92.05    8.72
  -1  -3   1   89.25    8.72
   0   3  -1  121.66   13.50
   0  -3   1  146.05   13.47
   0  -3   1  153.04   13.48
   1  -3   1  412.60   38.42
   1  -3   1  419.67   38.42
   1  -3   1  369.45   38.49
   2  -3   1  126.78   11.69
   2  -3   1  117.13   11.58
   2  -3   1  117.31   11.58
  -3   3  -1   64.27    6.27
   3  -3   1   64.06    6.27
   3  -3   1   66.50    6.27
  -4   3  -1   37.15    3.65
   4  -3   1   36.32    3.63
   4  -3   1   39.81    3.59
   4  -3   1   35.78    3.63
  -5   3  -1   10.20    1.12
   5  -3   1   10.40    1.10
   5  -3   1   10.03    1.08
  -6   3  -1   94.14    9.46
   6  -3   1   98.59    9.42
   6  -3   1   99.76    9.41
  -7   3  -1   40.71    4.18
  -7   3  -1   42.75    4.24
  -7   3  -1   41.91    4.17
  -7   3  -1   39.42    4.43
  -7   3  -1   46.32    4.29
  -8   3  -1    1.26    0.88
  -8   3  -1    1.50    0.46
  -8   3  -1    2.55    0.75
  -8   3  -1    0.98    0.49
  -8   3  -1    2.00    0.67
  -8   3  -1    2.10    1.01
  -8   3  -1    0.23    0.95
  -9   3  -1   13.78    1.48
  -9   3  -1   14.25    2.01
  -9   3  -1   11.92    2.14
  -9   3  -1   12.53    1.49
  -9   3  -1   15.33    1.90
  -9   3  -1   15.56    2.44
  -9   3  -1   13.35    1.63
  -9   3  -1   10.87    2.01
 -10   3  -1   74.28    8.09
 -10   3  -1   75.07    8.03
 -10   3  -1   77.96    7.81
 -10   3  -1   85.02    7.88
 -10   3  -1   92.57    9.93
 -10   3  -1   78.09    7.81
 -10   3  -1   85.75    8.16
 -11   3  -1   35.69    4.22
 -11   3  -1   35.53    3.70
 -11   3  -1   40.05    4.55
 -11   3  -1   42.76    3.82
 -11   3  -1   35.84    4.15
 -11   3  -1   38.62    3.73
  11  -3   1   35.15    4.33
  11  -3   1   31.67    3.87
 -12   3  -1   11.04    2.94
 -12   3  -1   13.91    2.63
 -12   3  -1   11.02    1.68
  12  -3   1   12.02    2.16
  12  -3   1   11.29    1.79
 -13   3  -1    7.73    1.13
 -13   3  -1    6.72    1.13
 -13   3  -1    4.56    0.86
  13  -3   1    4.80    1.11
  13  -3   1    5.12    1.35
 -14   3  -1    8.17    1.53
 -14   3  -1   10.73    1.12
 -14   3  -1   10.54    1.21
 -14   3  -1    8.24    1.10
  14  -3   1    8.12    1.93
 -15   3  -1    0.77    0.42
 -15   3  -1    0.69    0.30
 -15   3  -1    1.46    1.00
 -15   3  -1    0.12    0.29
  15  -3   1   -0.47    1.42
  15  -3   1    2.30    1.11
  16   2  -1   -0.18    0.88
 -16  -2   1    0.27    0.38
 -16  -2   1    0.87    0.43
 -16  -2   1    0.00    0.32
  15   2  -1    7.73    1.65
 -15  -2   1   10.33    1.26
 -15  -2   1   12.06    1.24
 -15  -2   1   11.23    1.36
  14   2  -1    2.83    1.14
  14   2  -1    2.86    1.37
  14   2  -1    2.95    1.18
  14   2  -1    3.25    2.12
 -14  -2   1    1.72    2.03
 -14  -2   1    4.89    0.96
 -14  -2   1    5.20    0.81
 -14  -2   1    3.33    0.62
  13   2  -1   45.38    5.81
  13   2  -1   42.46    6.53
  13   2  -1   47.08    5.39
  13   2  -1   49.75    5.29
 -13  -2   1   50.12    5.10
 -13  -2   1   57.56    5.19
 -13  -2   1   50.46    5.10
 -13  -2   1   60.07    5.22
  12   2  -1    1.57    0.81
  12   2  -1    1.44    1.06
  12   2  -1    1.64    1.95
  12   2  -1    0.11    1.72
 -12  -2   1    0.33    0.70
 -12  -2   1    0.31    0.77
 -12  -2   1    0.76    1.76
 -12  -2   1    0.51    0.50
 -12  -2   1   -0.08    0.57
 -12  -2   1    0.26    1.00
 -12  -2   1    1.77    0.69
  11   2  -1   -0.06    0.68
  11   2  -1    0.02    2.15
  11   2  -1   -0.14    2.01
  11   2  -1    0.34    1.04
 -11  -2   1   -0.39    0.61
 -11  -2   1    0.72    0.58
 -11  -2   1    1.06    0.51
 -11  -2   1    1.19    0.67
 -11  -2   1    1.44    0.68
 -11  -2   1    0.08    0.74
  10   2  -1   69.88    7.90
 -10  -2   1   64.46    6.61
 -10  -2   1   59.53    6.53
 -10  -2   1   73.55    6.66
 -10  -2   1   64.39    6.56
 -10  -2   1   71.46    6.65
 -10  -2   1   66.44    6.54
   9   2  -1    0.13    0.78
  -9  -2   1    1.19    0.83
  -9  -2   1    0.49    0.58
  -9  -2   1    0.73    0.65
  -9  -2   1    0.55    0.61
  -9  -2   1    0.24    0.69
  -9  -2   1    0.19    0.46
   8   2  -1  137.67   12.47
  -8  -2   1  122.98   12.53
  -8  -2   1  134.14   12.48
  -8  -2   1  132.11   12.53
  -8  -2   1  117.44   12.52
   7   2  -1    3.46    0.60
   7   2  -1    4.00    0.85
  -7  -2   1    3.05    0.63
   6   2  -1  195.89   19.54
  -6  -2   1  210.80   19.59
   5   2  -1  201.37   20.07
  -5  -2   1  196.25   20.07
  -5  -2   1  229.85   20.12
   4   2  -1   24.60    2.13
  -4  -2   1   24.15    2.12
  -4  -2   1   18.74    2.11
  -4  -2   1   19.16    2.12
   3   2  -1    1.65    0.32
  -3  -2   1    2.29    0.33
  -3  -2   1    2.17    0.28
  -3  -2   1    1.73    0.34
  -2  -2   1   92.79    9.12
  -2  -2   1   97.08    9.12
  -1  -2   1  128.40   12.53
  -1  -2   1  132.64   12.53
   0   2  -1   11.66    1.11
   0  -2   1    9.74    1.12
   0  -2   1   11.20    1.08
   0  -2   1   11.41    1.09
   1  -2   1  604.65   57.96
   2  -2   1  112.77    9.86
   2  -2   1  110.57    9.86
   2  -2   1   88.49    9.83
   2  -2   1   98.78    9.84
  -3   2  -1    1.11    0.25
   3  -2   1    1.23    0.24
   3  -2   1    1.52    0.18
   3  -2   1    1.37    0.23
   3  -2   1    1.71    0.28
  -4   2  -1   46.89    4.79
   4  -2   1   49.06    4.76
   4  -2   1   52.78    4.76
   4  -2   1   48.20    4.76
  -5   2  -1    0.59    0.31
   5  -2   1    0.54    0.17
   5  -2   1    1.14    0.36
   5  -2   1    0.71    0.21
   5  -2   1    0.32    0.27
  -6   2  -1  108.94   10.98
   6  -2   1  117.72   10.95
  -7   2  -1    5.69    0.81
  -7   2  -1    4.54    0.84
  -7   2  -1    5.76    0.90
  -7   2  -1    4.41    0.74
  -7   2  -1    4.04    0.81
   7  -2   1    5.47    0.92
  -8   2  -1    4.13    0.76
  -8   2  -1    7.36    1.38
  -8   2  -1    7.71    1.28
  -8   2  -1    5.23    0.88
  -8   2  -1    6.47    1.23
  -8   2  -1    5.98    1.09
  -8   2  -1    4.66    0.90
  -8   2  -1    5.26    0.85
  -9   2  -1   45.27    5.38
  -9   2  -1   40.17    4.22
  -9   2  -1   39.79    4.08
  -9   2  -1   39.42    4.28
  -9   2  -1   38.31    4.08
  -9   2  -1   40.50    4.01
  -9   2  -1   39.83    3.93
  -9   2  -1   36.77    4.25
  -9   2  -1   39.40    3.94
 -10   2  -1    5.49    1.52
 -10   2  -1    6.44    1.07
 -10   2  -1    5.49    0.87
 -10   2  -1    4.79    0.78
 -10   2  -1    3.65    1.31
 -10   2  -1    5.94    1.30
 -10   2  -1    5.76    1.05
  10  -2   1    7.60    1.27
  10  -2   1    9.11    1.63
 -11   2  -1    4.06    0.65
 -11   2  -1    3.46    0.78
 -11   2  -1    2.86    0.87
 -11   2  -1    2.91    0.64
 -11   2  -1    4.34    1.37
 -11   2  -1    3.89    1.35
 -11   2  -1    7.34    1.96
  11  -2   1    2.66    0.90
  11  -2   1    5.86    1.48
 -12   2  -1   13.17    3.07
  12  -2   1    7.22    1.55
  12  -2   1    9.62    1.42
 -13   2  -1   30.92    3.33
 -13   2  -1   31.21    3.01
  13  -2   1   24.87    4.14
  13  -2   1   23.61    3.16
 -14   2  -1    3.22    0.53
 -14   2  -1    5.01    0.67
 -14   2  -1    2.94    0.64
 -14   2  -1    3.86    1.25
  14  -2   1    1.81    1.03
  14  -2   1    3.59    1.56
  14  -2   1    1.24    1.16
 -15   2  -1   43.65    4.21
 -15   2  -1   43.47    4.16
 -15   2  -1   41.74    4.16
 -15   2  -1   40.35    4.49
  16   1  -1   -0.59    1.07
  16   1  -1    1.68    1.78
 -16  -1   1    0.22    0.33
 -16  -1   1   -0.17    0.40
 -16  -1   1    0.01    0.44
  15   1  -1    0.84    1.04
  15   1  -1    1.47    1.26
  15   1  -1    2.43    1.54
 -15  -1   1    1.52    0.54
 -15  -1   1    0.94    0.41
 -15  -1   1    2.00    0.45
 -14  -1   1   35.48    3.49
 -14  -1   1   35.83    3.51
 -14  -1   1   29.32    4.24
 -14  -1   1   33.54    3.41
 -14  -1   1   32.66    3.40
  13   1  -1    0.26    0.99
  13   1  -1   -0.13    0.81
  13   1  -1    0.55    2.51
  13   1  -1    1.49    1.95
 -13  -1   1    1.27    1.56
 -13  -1   1   -0.07    0.51
 -13  -1   1    0.48    0.60
 -13  -1   1    1.42    0.62
 -13  -1   1    0.70    0.47
  12   1  -1   94.36    8.77
  12   1  -1   89.92    9.44
  12   1  -1   86.24    9.05
  12   1  -1  107.16    9.93
 -12  -1   1   91.67    8.76
 -12  -1   1   81.98    8.64
 -12  -1   1   87.30    8.73
 -12  -1   1   81.71    8.66
 -12  -1   1   82.99    9.11
 -12  -1   1   91.24    8.72
  11   1  -1  207.39   17.03
 -11  -1   1  176.54   16.93
 -11  -1   1  161.14   16.94
 -11  -1   1  153.06   16.92
 -11  -1   1  174.05   17.01
 -11  -1   1  180.44   17.01
 -11  -1   1  176.98   17.01
 -11  -1   1  174.92   17.22
  10   1  -1    0.25    0.54
  10   1  -1    1.23    0.97
 -10  -1   1   -0.17    0.41
 -10  -1   1    0.26    0.51
 -10  -1   1    1.46    0.95
 -10  -1   1    1.09    0.60
 -10  -1   1    0.58    0.62
 -10  -1   1    0.90    0.60
 -10  -1   1    0.87    0.73
  -9  -1   1   93.72    8.35
  -9  -1   1   85.38    8.33
  -9  -1   1   81.33    8.27
  -9  -1   1   78.95    8.31
  -9  -1   1   76.20    8.24
  -9  -1   1   87.99    8.27
  -9  -1   1   91.40    8.39
   8   1  -1   22.71    2.04
   8   1  -1   22.33    2.40
  -8  -1   1   18.29    2.19
  -8  -1   1   21.80    2.46
  -8  -1   1   18.26    2.25
  -8  -1   1   15.83    2.05
  -8  -1   1   19.49    2.26
   7   1  -1   25.03    2.50
  -7  -1   1   24.93    2.56
   6   1  -1   14.35    1.57
  -6  -1   1   16.70    1.63
   5   1  -1   92.54    9.70
  -5  -1   1  111.14    9.75
  -5  -1   1   99.13    9.70
   4   1  -1  130.49   13.57
  -4  -1   1  144.31   13.59
  -4  -1   1  149.75   13.62
   3   1  -1    2.56    0.28
  -3  -1   1    2.54    0.27
  -3  -1   1    2.05    0.28
  -3  -1   1    1.76    0.24
  -3  -1   1    1.72    0.27
  -3  -1   1    2.05    0.35
   2   1  -1   15.16    1.37
  -2  -1   1   14.41    1.37
  -2  -1   1   14.22    1.36
  -2  -1   1   11.95    1.38
   1   1  -1  456.68   44.60
  -1  -1   1  473.87   44.60
   0   1  -1   60.48    5.78
   0  -1   1   58.61    5.78
   0  -1   1   61.22    5.78
  -1   1  -1   89.26    8.41
  -1   1  -1   96.83    8.40
   1  -1   1   88.86    8.41
   1  -1   1   83.13    8.41
   1  -1   1   79.24    8.40
   1  -1   1   88.08    8.41
   3  -1   1   64.87    6.59
   3  -1   1   72.09    6.58
  -4   1  -1    2.84    0.38
   4  -1   1    3.17    0.33
  -5   1  -1   18.78    1.92
  -6   1  -1  120.23   11.64
  -7   1  -1    8.55    1.17
  -7   1  -1    8.76    1.10
  -7   1  -1    9.01    1.27
  -7   1  -1    8.65    1.24
  -7   1  -1   10.11    1.22
   7  -1   1    7.97    1.21
  -8   1  -1   50.67    4.82
  -8   1  -1   46.71    4.76
  -8   1  -1   46.58    4.77
  -8   1  -1   48.18    4.83
  -8   1  -1   47.49    4.82
  -8   1  -1   52.49    4.94
  -8   1  -1   46.50    4.85
  -8   1  -1   47.99    5.07
   8  -1   1   49.16    5.03
  -9   1  -1   88.97    8.28
  -9   1  -1   78.57    8.10
  -9   1  -1   84.52    8.09
  -9   1  -1   82.62    8.23
  -9   1  -1   80.43    8.10
  -9   1  -1   79.38    8.03
  -9   1  -1   84.79    8.07
  -9   1  -1   82.47    8.03
 -10   1  -1   30.86    3.34
 -10   1  -1   32.59    3.30
 -10   1  -1   34.09    3.33
 -10   1  -1   30.37    3.21
 -10   1  -1   34.04    3.68
 -10   1  -1   29.89    3.22
 -10   1  -1   33.35    3.29
 -10   1  -1   27.23    3.65
 -10   1  -1   34.70    3.81
 -11   1  -1   -2.34    1.18
 -11   1  -1   -2.08    1.15
 -11   1  -1   -0.91    1.90
 -11   1  -1   -0.47    0.47
 -11   1  -1    0.07    0.44
 -11   1  -1    0.04    0.66
 -11   1  -1   -0.01    0.57
  11  -1   1    1.24    0.77
  11  -1   1    0.40    1.20
 -12   1  -1    1.25    0.92
 -12   1  -1   -0.35    2.12
 -12   1  -1    0.79    2.82
  12  -1   1    2.44    0.93
  12  -1   1    2.52    2.31
  12  -1   1    2.47    1.19
 -13   1  -1   15.99    2.52
  13  -1   1   17.27    3.18
  13  -1   1   12.32    2.06
  13  -1   1   12.85    2.26
 -14   1  -1   15.90    1.61
 -14   1  -1   16.10    1.73
 -14   1  -1   14.75    1.60
 -14   1  -1   15.59    2.42
  14  -1   1   11.49    2.13
 -15   1  -1    0.38    0.32
 -15   1  -1    0.49    0.37
 -15   1  -1    1.38    0.36
  15  -1   1    3.43    1.12
  15  -1   1    1.74    1.07
 -16   0   1   11.79    1.32
 -16   0   1   12.56    1.34
 -16   0   1   12.34    1.39
  15   0  -1   -0.44    1.37
 -15   0   1    0.12    0.45
 -15   0   1    0.63    0.37
 -15   0   1    0.07    0.36
 -15   0   1   -0.30    1.67
  14   0  -1   -0.52    1.08
  14   0  -1   -0.17    0.93
  14   0  -1    4.46    1.72
 -14   0   1    0.87    0.56
 -14   0   1    0.53    0.65
 -14   0   1    0.24    0.39
 -14   0   1    0.97    0.47
 -14   0   1    1.18    1.49
  13   0  -1    7.57    1.48
  13   0  -1    7.16    1.29
 -13   0   1    8.72    1.14
 -13   0   1    9.29    1.29
 -13   0   1    4.46    1.62
 -13   0   1    8.69    1.09
 -13   0   1    7.60    1.26
  12   0  -1    4.32    0.94
  12   0  -1    4.78    1.29
  12   0  -1    3.51    2.14
 -12   0   1    4.65    0.91
 -12   0   1    3.92    1.56
 -12   0   1    5.22    0.94
 -12   0   1    7.22    1.20
 -12   0   1    3.72    0.80
 -11   0   1   32.61    3.37
 -11   0   1   31.13    3.26
 -11   0   1   34.45    3.41
 -11   0   1   34.21    3.80
 -11   0   1   30.65    3.39
 -11   0   1   35.95    3.78
 -11   0   1   29.32    3.30
 -10   0   1   94.74    9.93
 -10   0   1   98.39   10.35
 -10   0   1  106.12    9.93
 -10   0   1  103.96   10.02
 -10   0   1  103.32   10.08
 -10   0   1  105.19    9.96
   9   0  -1   24.94    2.22
   9   0  -1   25.35    2.73
  -9   0   1   17.92    2.16
  -9   0   1   21.64    2.33
  -9   0   1   17.50    2.33
  -9   0   1   19.03    2.30
  -9   0   1   21.35    2.26
  -9   0   1   20.73    2.38
  -9   0   1   28.44    3.34
  -9   0   1   20.57    2.36
   8   0  -1   54.25    4.61
  -8   0   1   42.87    4.61
  -8   0   1   49.85    4.76
  -8   0   1   43.03    4.71
  -8   0   1   40.94    4.68
  -8   0   1   54.22    4.77
  -8   0   1   44.12    4.66
   7   0  -1   43.27    4.23
  -7   0   1   43.42    4.30
   6   0  -1   14.00    1.51
  -6   0   1   15.68    1.56
  -5   0   1   23.53    2.35
  -5   0   1   24.39    2.39
   4   0  -1    0.42    0.14
  -4   0   1    0.69    0.22
  -4   0   1    0.64    0.14
   3   0  -1  201.58   22.25
  -3   0   1  261.04   22.27
  -3   0   1  233.70   22.28
   2   0  -1  107.07   10.21
   2   0  -1  107.19   10.24
  -2   0   1  113.24   10.21
  -2   0   1   97.65   10.22
   0   0  -1  382.00   34.67
   0   0   1  341.33   34.67
  -1   0  -1    2.35    0.27
  -1   0  -1    2.01    0.25
  -1   0  -1    2.19    0.25
   1   0   1    2.75    0.25
   1   0   1    2.44    0.25
  -2   0  -1    2.94    0.33
  -2   0  -1    2.98    0.35
   2   0   1    3.42    0.35
  -3   0  -1    2.26    0.27
  -3   0  -1    2.98    0.36
  -3   0  -1    1.96    0.31
   3   0   1    2.59    0.36
  -4   0  -1   69.69    6.73
  -4   0  -1   69.55    6.70
  -5   0  -1    1.39    0.37
   5   0   1    1.62    0.36
   6   0   1   88.02    8.55
  -7   0  -1   11.07    1.43
  -7   0  -1   11.15    1.31
  -7   0  -1    9.92    1.38
  -7   0  -1   12.35    1.48
  -7   0  -1   12.50    1.43
   7   0   1    9.84    1.44
  -8   0  -1   16.06    1.90
  -8   0  -1   13.60    2.35
  -8   0  -1   16.36    1.92
  -8   0  -1   19.03    2.07
  -8   0  -1   15.88    1.80
  -8   0  -1   18.15    1.85
  -8   0  -1   18.44    1.95
  -8   0  -1   16.98    2.01
  -9   0  -1   32.40    3.49
  -9   0  -1   32.08    3.16
  -9   0  -1   28.35    3.58
  -9   0  -1   29.50    3.09
  -9   0  -1   31.17    3.20
 -10   0  -1    0.16    0.58
 -10   0  -1    0.64    1.41
 -10   0  -1    0.48    0.43
 -10   0  -1   -0.30    0.57
 -10   0  -1    0.66    1.11
 -10   0  -1   -0.28    0.58
 -10   0  -1   -0.59    0.51
 -10   0  -1   -0.07    0.47
  10   0   1    0.41    0.68
  10   0   1   -0.60    1.91
  10   0   1    0.87    1.09
 -11   0  -1    1.91    1.38
 -11   0  -1    2.31    0.65
 -11   0  -1    0.45    0.52
 -11   0  -1    0.06    1.27
 -11   0  -1   -0.42    2.07
 -11   0  -1    0.74    0.70
 -11   0  -1    1.29    0.50
 -11   0  -1    2.59    0.81
  11   0   1    1.52    1.15
  11   0   1    0.03    2.38
  11   0   1    1.57    0.82
  11   0   1    0.08    2.22
 -12   0  -1    1.13    0.46
 -12   0  -1   -0.62    1.32
 -12   0  -1    2.71    1.48
 -12   0  -1    1.30    0.65
 -12   0  -1    0.27    0.44
 -12   0  -1    0.80    0.65
  12   0   1    0.96    1.13
  12   0   1    1.12    0.87
  12   0   1    2.32    1.89
 -13   0  -1   -0.19    0.49
 -13   0  -1    0.93    0.47
 -13   0  -1    1.25    0.42
 -13   0  -1   -0.74    1.23
  13   0   1    1.48    1.45
  13   0   1   -0.06    1.05
  13   0   1   -0.09    0.96
 -14   0  -1   25.62    3.14
 -14   0  -1   24.16    2.51
 -14   0  -1   24.31    2.59
 -14   0  -1   25.78    2.52
 -15   0  -1  182.62   15.47
 -15   0  -1  141.68   15.54
 -15   0  -1  155.96   15.41
 -15   0  -1  159.52   15.40
  16  -1  -1   18.71    3.01
 -16   1   1   14.51    1.57
 -16   1   1   15.57    1.65
 -16   1   1   13.93    1.56
  15  -1  -1    4.79    1.22
 -15   1   1    8.32    1.10
 -15   1   1    7.72    0.98
 -15   1   1    8.10    0.95
 -15   1   1    3.90    1.66
  14  -1  -1    0.32    0.85
  14  -1  -1    0.48    1.78
 -14   1   1    1.62    1.33
 -14   1   1    1.20    0.48
 -14   1   1    1.21    0.57
 -14   1   1    0.32    0.64
 -14   1   1    0.58    0.63
  13  -1  -1   21.94    2.83
  13  -1  -1   17.55    2.48
 -13   1   1   21.20    2.43
 -13   1   1   19.26    3.05
 -13   1   1   20.25    2.49
 -13   1   1   25.38    2.42
 -13   1   1   21.57    2.25
  12  -1  -1   19.73    2.74
  12  -1  -1   17.78    2.12
 -12   1   1   19.78    2.12
 -12   1   1   14.44    2.80
 -12   1   1   17.73    2.12
 -12   1   1   16.75    1.97
 -12   1   1   16.64    1.93
  11  -1  -1    1.99    1.20
  11  -1  -1    0.33    1.35
 -11   1   1    0.42    0.59
 -11   1   1    2.21    1.13
 -11   1   1    1.14    1.18
 -11   1   1    0.57    0.55
 -11   1   1    1.83    0.73
 -11   1   1    2.40    1.84
 -10   1   1  120.35   11.21
 -10   1   1  115.13   11.28
 -10   1   1  121.20   11.14
 -10   1   1  107.60   11.10
 -10   1   1  105.32   11.27
  -9   1   1   43.04    4.40
  -9   1   1   40.79    4.53
  -9   1   1   46.90    4.58
  -9   1   1   45.17    4.84
  -9   1   1   49.05    4.54
  -9   1   1   42.17    4.48
  -9   1   1   45.67    4.76
  -9   1   1   45.19    4.44
   8  -1  -1    0.51    0.39
  -8   1   1    0.07    0.58
  -8   1   1    0.50    0.58
  -8   1   1    0.41    0.46
  -8   1   1    0.22    0.44
   7  -1  -1  172.78   16.78
  -7   1   1  176.57   16.85
   6  -1  -1    2.36    0.25
   6  -1  -1    2.25    0.25
  -6   1   1    1.43    0.36
  -5   1   1    1.00    0.25
  -4   1   1   76.52    7.94
  -4   1   1   87.94    7.93
  -3   1   1  135.10   11.81
  -3   1   1  110.54   11.81
   2  -1  -1    3.77    0.42
   2  -1  -1    3.57    0.38
   2  -1  -1    3.28    0.45
  -2   1   1    4.41    0.40
  -2   1   1    3.46    0.41
   1  -1  -1  123.54   11.79
   1  -1  -1  137.68   11.79
   1  -1  -1  111.98   11.82
  -1   1   1  119.99   11.82
  -1   1   1  119.24   11.79
  -1   1   1  124.67   11.79
   0  -1  -1  212.68   20.25
   0  -1  -1  207.53   20.24
   0  -1  -1  225.09   20.25
   0   1   1  198.96   20.24
  -1  -1  -1    1.52    0.23
  -1  -1  -1    1.58    0.20
   1   1   1    1.76    0.20
  -2  -1  -1    5.66    0.59
  -2  -1  -1    5.38    0.56
  -3  -1  -1   12.50    1.40
  -3  -1  -1   15.13    1.37
  -4  -1  -1  156.86   15.17
  -4  -1  -1  158.89   15.19
  -5  -1  -1    3.76    0.52
  -6  -1  -1  198.67   23.19
   6   1   1  255.74   23.21
   6   1   1  268.24   23.17
  -7  -1  -1    0.66    0.66
  -7  -1  -1   -0.53    0.59
  -7  -1  -1    0.26    0.46
  -7  -1  -1    0.03    0.56
  -7  -1  -1    1.28    0.57
  -7  -1  -1    0.36    0.57
   7   1   1    0.82    0.61
   7   1   1    1.62    0.73
   7   1   1    0.80    0.42
  -8  -1  -1   56.08    5.92
  -8  -1  -1   64.20    5.99
  -8  -1  -1   61.13    5.98
  -8  -1  -1   59.99    5.94
  -8  -1  -1   56.75    6.19
  -8  -1  -1   57.95    5.91
  -8  -1  -1   62.74    5.99
  -8  -1  -1   63.99    6.09
  -9  -1  -1   22.44    2.78
  -9  -1  -1   27.48    2.81
  -9  -1  -1   28.59    3.23
  -9  -1  -1   27.72    2.84
  -9  -1  -1   28.13    2.85
  -9  -1  -1   28.84    3.24
   9   1   1   29.53    4.58
 -10  -1  -1    0.63    0.54
 -10  -1  -1    0.13    0.49
 -10  -1  -1    1.02    0.59
 -10  -1  -1   -0.15    0.57
 -10  -1  -1   -0.12    0.58
 -10  -1  -1   -0.32    0.42
 -10  -1  -1    1.13    1.23
 -10  -1  -1    0.20    1.43
  10   1   1   -0.38    0.67
  10   1   1    0.35    1.07
  10   1   1   -0.48    1.60
  10   1   1    2.40    2.03
  10   1   1    1.90    2.00
 -11  -1  -1   37.92    4.05
 -11  -1  -1   32.00    4.55
 -11  -1  -1   36.93    4.00
 -11  -1  -1   37.80    4.10
 -11  -1  -1   36.92    3.99
 -11  -1  -1   42.02    4.10
 -11  -1  -1   43.22    4.13
 -11  -1  -1   34.52    5.42
  11   1   1   39.80    4.18
  11   1   1   44.08    4.40
  11   1   1   51.81    5.28
  11   1   1   49.61    4.98
 -12  -1  -1   11.13    1.40
 -12  -1  -1   12.49    2.04
 -12  -1  -1   12.89    1.52
 -12  -1  -1   11.76    1.40
 -12  -1  -1   14.19    1.57
  12   1   1    6.01    2.58
  12   1   1    8.10    2.12
  12   1   1   13.04    3.30
  12   1   1    9.48    1.77
  12   1   1    9.80    1.88
 -13  -1  -1  112.99   10.51
 -13  -1  -1  103.04   10.82
 -14  -1  -1    0.38    0.46
 -14  -1  -1    0.30    0.36
 -14  -1  -1   -0.10    1.24
 -14  -1  -1   -0.35    0.32
  14   1   1    0.64    1.13
  14   1   1    1.04    1.12
  14   1   1    0.40    1.18
 -15  -1  -1   16.68    3.47
 -15  -1  -1   20.82    2.17
 -15  -1  -1   21.88    2.16
 -15  -1  -1   20.24    2.09
 -16   2   1   31.18    3.14
 -16   2   1   32.10    3.21
 -16   2   1   31.59    3.12
 -15   2   1   99.12   10.14
 -15   2   1  111.87   10.15
 -15   2   1  112.44   10.21
 -15   2   1   94.46   10.45
  14  -2  -1    3.97    1.01
  14  -2  -1    4.70    1.34
 -14   2   1    4.91    1.34
  13  -2  -1    0.80    0.79
  13  -2  -1    2.39    1.31
 -13   2   1   -3.83    2.22
 -13   2   1   -0.13    0.73
 -13   2   1    0.06    1.05
  12  -2  -1   16.24    1.80
  12  -2  -1   14.83    2.65
 -12   2   1   11.47    1.78
 -12   2   1   13.01    1.54
 -12   2   1   10.89    2.27
 -12   2   1   15.27    1.76
 -12   2   1   12.67    2.34
 -12   2   1   12.91    1.59
 -11   2   1   63.52    6.24
 -11   2   1   65.72    6.18
 -11   2   1   69.10    6.47
 -11   2   1   59.22    6.43
 -11   2   1   61.66    6.22
 -11   2   1   55.03    6.81
 -11   2   1   62.42    6.15
 -10   2   1   50.10    5.24
 -10   2   1   58.91    5.39
 -10   2   1   53.17    5.54
 -10   2   1   55.25    5.49
 -10   2   1   47.43    5.27
  -9   2   1   19.92    2.48
  -9   2   1   19.94    2.11
  -9   2   1   22.47    2.55
  -9   2   1   19.05    1.97
  -9   2   1   14.81    2.22
  -9   2   1   20.41    2.26
  -9   2   1   19.27    2.03
  -9   2   1   16.03    2.07
   8  -2  -1   31.94    2.85
   8  -2  -1   31.48    3.72
  -8   2   1   26.82    2.84
  -8   2   1   25.86    2.91
  -8   2   1   27.01    2.89
   7  -2  -1    1.53    0.91
  -7   2   1    1.07    0.40
   6  -2  -1  238.02   20.44
   6  -2  -1  196.56   20.18
  -6   2   1  196.62   20.22
   5  -2  -1   31.00    2.88
  -5   2   1   23.71    2.67
  -4   2   1   32.32    3.16
   3  -2  -1    0.13    0.07
   3  -2  -1    0.23    0.24
  -3   2   1    0.15    0.14
   2  -2  -1    6.81    0.78
   2  -2  -1    6.63    0.74
  -2   2   1    6.97    0.69
   1  -2  -1    0.30    0.07
   1  -2  -1    0.09    0.10
   1  -2  -1    0.09    0.17
   1  -2  -1    0.29    0.11
   1  -2  -1    0.27    0.08
   1  -2  -1    0.05    0.10
  -1   2   1    0.19    0.09
  -1   2   1    0.06    0.12
   0  -2  -1   11.96    1.37
   0  -2  -1   13.92    1.39
   0  -2  -1   14.36    1.37
   0   2   1   16.16    1.38
  -1  -2  -1  218.84   22.85
  -1  -2  -1  274.40   22.86
  -1  -2  -1  219.05   22.87
   1   2   1  240.86   22.87
  -2  -2  -1   11.94    1.12
  -2  -2  -1   10.60    1.16
  -3  -2  -1   38.91    3.87
  -3  -2  -1   40.49    3.85
  -4  -2  -1   52.61    5.06
  -4  -2  -1   51.21    5.02
  -5  -2  -1    1.32    0.35
  -5  -2  -1    1.87    0.43
   5   2   1    2.25    0.38
   5   2   1    3.40    0.62
  -6  -2  -1  104.72   12.19
   6   2   1  138.44   12.22
   6   2   1  135.16   12.18
  -7  -2  -1    4.88    0.84
  -7  -2  -1    7.43    1.07
  -7  -2  -1    4.98    0.96
  -7  -2  -1    5.80    0.95
  -7  -2  -1    6.27    1.20
  -7  -2  -1    6.59    1.05
  -7  -2  -1    6.30    1.15
   7   2   1    6.65    0.87
  -8  -2  -1   -0.21    0.57
  -8  -2  -1    0.23    0.48
  -8  -2  -1    0.81    0.59
  -8  -2  -1   -0.06    0.50
  -8  -2  -1    0.61    0.86
  -8  -2  -1   -0.46    1.07
  -8  -2  -1   -0.02    0.58
   8   2   1    4.96    2.28
   8   2   1    2.90    1.98
   8   2   1   -0.44    0.70
  -9  -2  -1   24.88    2.45
  -9  -2  -1   20.26    3.15
  -9  -2  -1   20.40    2.32
  -9  -2  -1   21.65    2.36
  -9  -2  -1   20.03    2.89
  -9  -2  -1   19.25    2.36
  -9  -2  -1   26.45    2.47
  -9  -2  -1   21.95    2.45
   9   2   1   30.50    3.91
 -10  -2  -1  166.35   14.34
 -10  -2  -1  138.62   14.25
 -10  -2  -1  160.65   14.34
 -10  -2  -1  148.88   14.26
 -10  -2  -1  134.91   14.26
 -10  -2  -1  134.76   14.43
 -10  -2  -1  151.41   14.33
  10   2   1  143.09   14.71
 -11  -2  -1   94.54    9.59
 -11  -2  -1  100.83    9.54
 -11  -2  -1  105.27    9.60
 -11  -2  -1   84.96    9.86
 -11  -2  -1  107.97    9.63
 -11  -2  -1   93.22    9.53
 -11  -2  -1   91.20    9.53
  11   2   1  101.63   10.09
  11   2   1  100.99    9.68
 -12  -2  -1   49.28    4.33
 -12  -2  -1   46.89    4.30
 -12  -2  -1   44.28    4.22
 -12  -2  -1   39.91    4.87
 -12  -2  -1   44.95    4.22
  12   2   1   36.39    5.07
  12   2   1   37.45    5.24
  12   2   1   35.56    4.55
  12   2   1   35.62    4.47
 -13  -2  -1   -0.11    0.49
 -13  -2  -1    0.10    0.39
 -13  -2  -1    0.46    0.41
 -13  -2  -1   -1.08    1.33
  13   2   1   -1.64    1.04
  13   2   1    1.71    1.54
  13   2   1    0.62    1.20
  13   2   1   -0.34    2.36
  13   2   1    0.80    1.56
 -14  -2  -1   16.58    1.73
 -14  -2  -1   15.36    1.69
 -14  -2  -1   15.12    2.74
 -14  -2  -1   16.82    1.83
 -15  -2  -1    2.71    0.78
 -15  -2  -1    3.74    0.75
 -15  -2  -1    3.61    0.53
  15   2   1    3.14    0.99
  15   2   1    0.56    1.16
 -16   3   1    0.42    0.37
 -16   3   1    0.17    1.56
 -16   3   1    0.51    0.32
 -16   3   1    0.14    0.31
 -15   3   1   12.60    1.92
 -15   3   1   14.29    1.42
 -15   3   1   10.94    1.37
 -15   3   1   12.82    1.50
  14  -3  -1    4.46    1.39
  14  -3  -1    3.74    1.00
 -14   3   1    4.63    1.37
  13  -3  -1    4.51    1.52
 -13   3   1    4.58    1.12
 -13   3   1    4.68    1.65
  12  -3  -1   24.46    2.60
 -12   3   1   21.02    3.02
 -12   3   1   23.30    2.43
 -12   3   1   21.92    2.48
 -12   3   1   25.66    3.33
 -12   3   1   23.73    2.68
 -12   3   1   23.70    2.55
  11  -3  -1    1.40    0.74
 -11   3   1    0.28    0.57
 -11   3   1    0.55    1.00
 -11   3   1    0.79    0.41
 -11   3   1   -0.52    0.48
 -11   3   1   -0.07    0.95
 -11   3   1    0.68    0.79
 -10   3   1  173.20   17.50
 -10   3   1  181.51   17.43
 -10   3   1  191.29   17.50
 -10   3   1  184.15   17.54
 -10   3   1  170.68   17.43
  -9   3   1   23.96    2.54
  -9   3   1   23.76    2.42
  -9   3   1   19.35    2.72
  -9   3   1   23.22    2.45
  -9   3   1   25.35    2.55
  -9   3   1   22.93    2.89
  -9   3   1   26.03    3.53
  -9   3   1   24.60    2.85
  -8   3   1    7.62    1.01
  -8   3   1    8.60    1.60
  -8   3   1    6.33    1.18
  -8   3   1    7.99    1.10
   7  -3  -1   54.86    5.22
   7  -3  -1   46.16    4.73
   7  -3  -1   46.90    4.99
  -7   3   1   46.32    4.75
   6  -3  -1  104.82   10.28
   6  -3  -1  117.83   10.56
  -6   3   1   97.80   10.29
   5  -3  -1   35.33    3.43
   4  -3  -1   28.10    2.76
  -4   3   1   28.70    2.78
   3  -3  -1    7.46    0.67
   3  -3  -1    7.68    0.89
   3  -3  -1    5.75    0.64
  -3   3   1    5.36    0.68
   2  -3  -1  214.86   23.55
   2  -3  -1  281.40   23.47
  -2   3   1  264.08   23.57
  -2   3   1  218.01   23.46
  -1   3   1  681.33   65.40
   0  -3  -1  225.98   22.61
   0  -3  -1  232.12   22.60
   0  -3  -1  224.23   22.59
   0   3   1  259.81   22.61
  -1  -3  -1    3.44    0.47
  -1  -3  -1    3.62    0.41
  -1  -3  -1    3.30    0.45
  -1  -3  -1    4.12    0.40
   1   3   1    4.12    0.43
  -2  -3  -1   41.93    3.87
  -2  -3  -1   37.80    3.86
  -3  -3  -1   -0.10    0.20
  -3  -3  -1    0.12    0.14
  -3  -3  -1    0.12    0.18
  -3  -3  -1    0.46    0.23
   3   3   1   -0.11    0.21
   5   3   1   98.10    9.52
  -6  -3  -1   14.62    1.87
  -6  -3  -1   14.50    1.83
  -6  -3  -1   17.23    1.89
  -6  -3  -1   15.85    1.79
   6   3   1   18.24    1.82
  -7  -3  -1    6.50    1.31
  -7  -3  -1    8.41    1.27
  -7  -3  -1    8.19    1.32
  -7  -3  -1    7.54    1.40
  -7  -3  -1    8.66    1.41
  -7  -3  -1    9.97    1.38
   7   3   1   16.92    2.81
   7   3   1   11.84    1.91
   7   3   1   10.30    1.18
   7   3   1   11.56    1.33
  -8  -3  -1    2.79    0.70
  -8  -3  -1    5.13    1.16
  -8  -3  -1    3.98    0.81
  -8  -3  -1    3.99    0.84
  -8  -3  -1    5.13    0.87
  -8  -3  -1    3.30    0.80
  -8  -3  -1    6.09    1.23
   8   3   1    6.68    1.62
   8   3   1    8.20    1.98
   8   3   1    5.11    0.95
   8   3   1    4.33    0.77
  -9  -3  -1   16.32    1.96
  -9  -3  -1   21.98    2.11
  -9  -3  -1   16.73    1.97
  -9  -3  -1   14.97    2.06
  -9  -3  -1   16.93    2.08
  -9  -3  -1   16.71    2.65
  -9  -3  -1   13.79    2.47
   9   3   1   18.25    3.35
   9   3   1   18.53    2.18
   9   3   1   22.43    2.72
   9   3   1   20.51    2.33
   9   3   1   20.84    2.98
 -10  -3  -1   10.19    1.42
 -10  -3  -1    8.69    1.31
 -10  -3  -1    7.76    1.67
 -10  -3  -1   10.13    1.30
 -10  -3  -1   10.48    1.50
 -10  -3  -1    9.56    1.25
 -10  -3  -1    6.64    1.38
  10   3   1   12.76    2.03
  10   3   1    9.00    1.46
  10   3   1   10.47    1.98
  10   3   1    9.78    1.74
  10   3   1    9.73    2.13
 -11  -3  -1    1.68    1.12
  11   3   1    0.15    0.98
  11   3   1   -0.36    0.79
  11   3   1   -0.39    1.46
 -12  -3  -1   29.23    2.70
 -12  -3  -1   27.63    2.79
 -12  -3  -1   20.47    3.74
  12   3   1   16.16    4.43
  12   3   1   17.94    3.71
  12   3   1   30.89    4.03
  12   3   1   23.42    3.09
  12   3   1   27.36    3.87
  12   3   1   27.55    3.07
 -13  -3  -1   46.05    3.92
 -13  -3  -1   42.36    4.61
 -13  -3  -1   39.66    3.90
  13   3   1   32.12    4.40
  13   3   1   30.91    4.94
  13   3   1   34.37    6.70
 -14  -3  -1    3.83    0.85
 -14  -3  -1    5.49    1.93
 -14  -3  -1    5.82    0.92
 -14  -3  -1    5.62    0.76
  14   3   1    4.50    1.13
  14   3   1    3.37    2.32
  14   3   1    2.69    1.20
 -16   4   1    0.21    0.28
 -16   4   1   -0.55    1.22
 -16   4   1    0.12    0.32
 -16   4   1   -0.28    0.38
 -15   4   1   10.89    1.29
 -15   4   1   10.41    1.19
 -15   4   1   10.32    1.68
 -15   4   1   10.26    1.25
  14  -4  -1    3.60    1.93
  14  -4  -1    2.45    1.21
 -14   4   1    2.35    1.25
 -13   4   1   33.47    3.71
 -13   4   1   34.97    3.50
  12  -4  -1    5.04    1.00
 -12   4   1    1.03    2.26
 -12   4   1    5.69    1.72
 -12   4   1    5.87    0.93
 -12   4   1    5.89    1.02
 -12   4   1    6.52    1.43
 -12   4   1    7.35    1.17
 -11   4   1  150.17   16.04
 -11   4   1  171.92   15.88
 -11   4   1  168.19   16.06
 -11   4   1  156.44   15.93
 -11   4   1  171.06   15.93
 -11   4   1  168.13   15.87
 -10   4   1   62.27    6.01
 -10   4   1   54.08    5.99
 -10   4   1   62.42    5.92
  -9   4   1   20.52    2.78
  -9   4   1   12.63    2.11
  -9   4   1   15.31    1.89
  -9   4   1   16.30    1.70
  -9   4   1   16.06    1.82
  -9   4   1   14.26    2.22
  -9   4   1   15.47    1.74
   8  -4  -1   27.27    2.82
  -8   4   1   29.15    2.81
  -8   4   1   28.25    2.79
  -8   4   1   25.45    2.95
  -8   4   1   26.54    3.08
   7  -4  -1   99.14    9.62
   7  -4  -1  102.35    9.63
   7  -4  -1  106.07   10.06
  -7   4   1   90.70    9.62
   6  -4  -1   12.85    1.45
   6  -4  -1   15.20    1.54
   6  -4  -1   16.58    2.04
  -6   4   1   14.57    1.50
   5  -4  -1   20.40    1.90
   5  -4  -1   21.41    2.20
   5  -4  -1   15.66    1.82
  -5   4   1   18.21    1.86
   4  -4  -1  157.82   16.09
   4  -4  -1  184.41   16.32
   4  -4  -1  175.24   16.10
  -4   4   1  153.96   16.12
   3  -4  -1    1.95    0.20
   3  -4  -1    1.80    0.51
   3  -4  -1    1.83    0.26
  -3   4   1    1.52    0.51
  -3   4   1    1.34    0.20
  -3   4   1    1.27    0.24
   2  -4  -1    2.66    0.32
   2  -4  -1    2.56    0.28
   2  -4  -1    2.04    0.52
   2  -4  -1    3.00    0.54
  -2   4   1    2.76    0.34
  -2   4   1    2.57    0.65
  -2   4   1    2.20    0.32
   1  -4  -1    0.52    0.11
   1  -4  -1    0.40    0.16
   1  -4  -1    0.23    0.27
   0  -4  -1  140.79   12.73
   0  -4  -1  144.11   12.75
   0   4   1  112.37   12.83
  -1  -4  -1   49.41    4.39
  -1  -4  -1   42.59    4.41
  -1  -4  -1   43.55    4.39
  -1  -4  -1   40.26    4.40
   1   4   1   51.19    4.41
  -2  -4  -1   68.36    6.40
  -2  -4  -1   57.32    6.42
  -2  -4  -1   74.86    6.44
   2   4   1   66.02    6.45
  -3  -4  -1  203.36   21.02
  -3  -4  -1  237.06   21.03
  -3  -4  -1  194.53   21.01
  -3  -4  -1  240.34   21.03
  -4  -4  -1  420.21   45.01
  -4  -4  -1  490.73   45.01
  -4  -4  -1  496.05   45.00
  -5  -4  -1    3.78    0.68
  -5  -4  -1    5.28    0.77
   5   4   1    4.42    0.81
  -6  -4  -1   33.93    3.31
  -6  -4  -1   31.96    3.27
  -6  -4  -1   28.94    3.23
  -6  -4  -1   29.03    3.29
  -6  -4  -1   30.28    3.36
  -6  -4  -1   32.32    3.38
   6   4   1   39.72    3.86
  -7  -4  -1    2.14    0.70
  -7  -4  -1    2.85    0.89
  -7  -4  -1    2.81    0.73
  -7  -4  -1    2.57    0.65
  -7  -4  -1    3.17    0.86
  -7  -4  -1    2.05    1.02
  -7  -4  -1    1.46    0.66
   7   4   1    3.55    1.28
   7   4   1    3.96    0.75
   7   4   1    3.70    1.55
   7   4   1    3.41    0.97
  -8  -4  -1    0.01    1.11
  -8  -4  -1   -0.12    0.93
  -8  -4  -1    0.30    0.60
  -8  -4  -1    0.38    0.56
  -8  -4  -1   -0.60    0.57
  -8  -4  -1    0.07    0.52
   8   4   1    0.17    0.51
   8   4   1   -0.26    0.74
   8   4   1   -0.27    2.36
  -9  -4  -1    3.63    0.82
  -9  -4  -1    3.29    0.70
  -9  -4  -1    0.96    1.20
  -9  -4  -1    5.54    0.92
  -9  -4  -1    3.32    0.71
  -9  -4  -1    3.92    0.83
   9   4   1    5.29    1.39
   9   4   1    3.62    1.67
   9   4   1    3.07    0.79
 -10  -4  -1   21.48    2.23
 -10  -4  -1   18.04    2.12
 -10  -4  -1   19.51    2.18
 -10  -4  -1   15.77    2.04
 -10  -4  -1   13.30    2.34
 -10  -4  -1   16.57    1.99
 -10  -4  -1   16.16    2.01
  10   4   1   18.75    2.88
  10   4   1   22.43    2.39
  10   4   1   22.98    2.82
  10   4   1   14.58    2.59
  10   4   1   18.45    2.22
 -11  -4  -1    0.31    0.66
 -11  -4  -1    0.56    0.78
 -11  -4  -1    0.36    0.52
 -11  -4  -1    1.45    1.53
 -11  -4  -1    0.03    0.54
 -11  -4  -1   -1.28    0.59
  11   4   1    0.36    0.87
  11   4   1    0.14    0.94
  11   4   1    0.92    1.31
  11   4   1    0.57    1.48
  11   4   1   -0.22    1.41
 -12  -4  -1   -0.70    0.40
 -12  -4  -1    0.76    0.55
 -12  -4  -1    0.75    0.60
 -12  -4  -1   -0.39    1.52
 -12  -4  -1    1.23    0.59
 -12  -4  -1    0.11    0.52
  12   4   1    0.99    1.33
  12   4   1   -0.86    1.67
  12   4   1   -1.19    1.75
  12   4   1    1.48    1.17
  12   4   1   -1.10    0.94
  12   4   1    0.47    1.08
 -13  -4  -1    5.75    0.86
 -13  -4  -1    7.12    1.79
 -13  -4  -1    4.10    0.66
 -13  -4  -1    4.45    0.71
  13   4   1    4.41    1.20
  13   4   1    6.57    1.47
  13   4   1    1.85    1.48
  13   4   1    4.61    1.26
  13   4   1    1.91    1.71
  13   4   1    2.82    2.54
 -14  -4  -1    6.98    1.11
  14   4   1    5.89    1.67
  14   4   1    8.12    1.34
  14   4   1    4.36    1.03
 -16   5   1    1.70    0.39
 -16   5   1    0.01    1.31
 -16   5   1    1.66    0.57
 -16   5   1    1.16    0.35
 -15   5   1   67.41    7.14
 -15   5   1   67.33    6.92
 -15   5   1   73.95    6.89
 -15   5   1   73.84    6.88
 -14   5   1    0.95    0.43
 -14   5   1    0.54    0.95
 -14   5   1    0.62    0.62
 -14   5   1    1.04    0.53
  13  -5  -1   -0.02    0.91
 -13   5   1    2.73    0.66
 -13   5   1    2.18    2.19
 -13   5   1    2.85    0.61
 -13   5   1    1.58    1.11
 -13   5   1    1.36    0.49
 -12   5   1   56.98    5.33
 -12   5   1   56.52    5.26
 -12   5   1   51.83    5.59
 -12   5   1   49.95    5.75
 -12   5   1   48.37    5.21
  11  -5  -1  154.37   17.01
 -11   5   1  203.35   17.16
 -11   5   1  158.52   17.01
 -11   5   1  187.16   16.92
 -11   5   1  170.90   16.85
 -11   5   1  174.02   16.86
 -10   5   1   39.46    4.29
 -10   5   1   40.81    4.07
 -10   5   1   38.87    4.39
 -10   5   1   39.01    4.20
 -10   5   1   43.40    4.56
 -10   5   1   43.07    4.05
  -9   5   1    3.71    0.77
  -9   5   1    3.08    0.57
  -9   5   1    2.40    0.62
  -9   5   1    4.63    1.27
  -9   5   1    3.97    0.89
  -9   5   1    2.17    0.95
   8  -5  -1    1.33    0.67
   8  -5  -1    0.28    0.68
  -8   5   1   -0.75    0.81
  -8   5   1    0.73    0.82
  -8   5   1    0.73    1.02
  -8   5   1    1.29    0.49
  -8   5   1   -0.24    0.51
  -8   5   1    0.62    0.45
   7  -5  -1    8.25    1.12
   7  -5  -1    9.38    1.12
   7  -5  -1    8.81    2.23
  -7   5   1    8.16    1.03
   6  -5  -1  283.99   27.15
   6  -5  -1  295.67   26.85
  -6   5   1  257.63   26.81
   5  -5  -1   12.24    1.39
   5  -5  -1   13.19    1.25
   4  -5  -1    3.66    0.43
   4  -5  -1    4.20    0.57
  -4   5   1    2.54    0.45
   3  -5  -1   67.32    6.26
   3  -5  -1   68.48    6.24
   3  -5  -1   63.95    6.29
   3  -5  -1   59.45    6.47
   2  -5  -1    0.17    0.30
   2  -5  -1    0.11    0.16
   2  -5  -1    0.23    0.46
   2  -5  -1   -0.05    0.09
  -2   5   1    0.25    0.16
  -2   5   1    0.12    0.45
  -2   5   1    0.32    0.15
   1  -5  -1  232.68   21.51
   1  -5  -1  223.93   21.49
  -1   5   1  215.26   21.64
   0  -5  -1   10.87    1.09
   0  -5  -1    9.54    1.14
   0  -5  -1   11.00    1.05
   0   5   1   10.00    1.33
  -1  -5  -1    3.01    0.45
  -1  -5  -1    1.95    0.41
  -1  -5  -1    4.01    0.48
  -1  -5  -1    2.24    0.36
   1   5   1    3.42    0.40
  -2  -5  -1    6.24    0.66
  -2  -5  -1    4.76    0.63
  -2  -5  -1    5.75    0.70
   2   5   1    6.13    0.68
  -3  -5  -1   17.01    1.65
  -3  -5  -1   14.70    1.52
   3   5   1   12.65    1.50
  -4  -5  -1   35.31    3.83
  -4  -5  -1   34.79    3.85
   4   5   1   41.83    3.81
   4   5   1   42.37    3.85
  -5  -5  -1    2.55    0.70
  -5  -5  -1    2.81    0.62
  -5  -5  -1    1.68    0.74
  -5  -5  -1    2.49    0.75
  -5  -5  -1    1.68    0.52
   5   5   1    3.13    0.69
   5   5   1    5.10    1.03
   5   5   1    4.11    0.62
   5   5   1    3.10    1.22
  -6  -5  -1   21.26    2.39
  -6  -5  -1   17.10    2.16
  -6  -5  -1   17.63    2.44
  -6  -5  -1   17.27    2.22
  -6  -5  -1   15.17    2.43
  -6  -5  -1   20.97    2.24
   6   5   1   24.05    2.60
   6   5   1   22.40    2.12
   6   5   1   22.68    2.20
   6   5   1   23.73    2.79
  -7  -5  -1   19.77    2.50
  -7  -5  -1   18.72    2.37
  -7  -5  -1   20.32    2.30
  -7  -5  -1   18.09    2.25
  -7  -5  -1   16.72    2.42
   7   5   1   21.49    2.92
   7   5   1   24.02    2.63
   7   5   1   22.92    2.18
  -8  -5  -1    4.63    0.94
  -8  -5  -1    5.48    1.19
  -8  -5  -1    4.97    0.87
  -8  -5  -1    4.86    0.87
  -8  -5  -1    6.04    1.09
  -8  -5  -1    7.78    1.17
   8   5   1    2.80    1.48
   8   5   1    5.85    1.28
   8   5   1    5.25    1.06
   8   5   1    6.20    1.09
   8   5   1    7.68    1.48
  -9  -5  -1   56.68    6.49
  -9  -5  -1   64.60    6.37
  -9  -5  -1   59.76    6.27
  -9  -5  -1   68.06    6.36
  -9  -5  -1   54.55    6.24
  -9  -5  -1   57.26    6.32
   9   5   1   59.49    6.81
   9   5   1   66.43    6.34
   9   5   1   74.61    6.70
   9   5   1   70.21    6.44
   9   5   1   69.19    6.61
 -10  -5  -1   20.30    2.24
 -10  -5  -1   20.86    2.38
 -10  -5  -1   17.31    2.24
 -10  -5  -1   15.16    2.64
 -10  -5  -1   24.88    2.86
  10   5   1   23.53    2.92
  10   5   1   16.26    2.87
  10   5   1   23.60    2.54
  10   5   1   22.90    2.48
  10   5   1   21.07    2.96
 -11  -5  -1   90.60    8.04
 -11  -5  -1   77.92    7.95
 -11  -5  -1   68.48    8.02
 -11  -5  -1   80.42    8.06
  11   5   1   79.47    8.12
  11   5   1   86.31    8.45
  11   5   1   90.03    8.33
  11   5   1   81.05    8.16
 -12  -5  -1   -0.33    0.56
 -12  -5  -1    0.96    1.66
 -12  -5  -1   -0.16    0.46
 -12  -5  -1    0.61    0.53
 -12  -5  -1    1.10    0.70
 -12  -5  -1    0.67    0.54
  12   5   1    0.01    0.94
  12   5   1    0.63    1.25
  12   5   1    1.19    1.18
  12   5   1    0.02    1.02
  12   5   1   -0.83    1.53
  12   5   1    1.34    1.77
 -13  -5  -1   15.97    1.83
 -13  -5  -1   15.71    1.65
  13   5   1   13.17    2.21
  13   5   1   14.80    2.35
  13   5   1   18.30    2.63
  13   5   1   13.53    2.78
 -14  -5  -1   56.38    4.86
  14   5   1   45.37    5.18
  14   5   1   45.45    5.13
 -16   6   1    4.38    0.65
 -16   6   1    3.30    0.56
 -16   6   1    3.10    1.63
 -15   6   1    6.94    1.03
 -15   6   1    5.55    0.89
 -15   6   1    7.04    0.84
 -15   6   1    6.96    1.40
 -14   6   1   15.07    1.77
 -14   6   1   13.52    2.12
 -14   6   1   16.70    1.66
 -14   6   1   15.26    1.70
  13  -6  -1    0.38    1.03
 -13   6   1    2.07    1.73
 -13   6   1    0.05    0.61
 -13   6   1   -0.42    1.00
 -13   6   1    0.14    0.47
 -13   6   1    0.99    0.42
  12  -6  -1    2.03    0.99
 -12   6   1    3.54    0.80
 -12   6   1    3.66    1.61
 -12   6   1    3.61    0.66
 -12   6   1    2.08    0.58
 -12   6   1    4.21    1.67
 -12   6   1    3.02    1.15
  11  -6  -1   40.22    4.64
 -11   6   1   42.26    4.57
 -11   6   1   46.10    4.36
 -11   6   1   39.46    4.22
 -11   6   1   42.41    4.26
 -11   6   1   45.21    4.77
 -10   6   1   53.48    5.03
 -10   6   1   48.76    4.66
 -10   6   1   47.03    4.63
 -10   6   1   42.82    4.86
 -10   6   1   43.01    4.78
  -9   6   1  119.68   12.81
  -9   6   1  140.37   12.87
  -9   6   1  114.04   12.72
  -9   6   1  147.66   12.84
  -9   6   1  135.22   12.76
  -9   6   1  135.17   12.68
  -9   6   1  127.37   12.67
   8  -6  -1    1.40    0.74
  -8   6   1    0.70    0.52
  -8   6   1    1.96    1.03
  -8   6   1    1.23    0.53
  -8   6   1    2.96    0.86
  -8   6   1    1.99    1.02
  -8   6   1    0.95    0.52
   7  -6  -1    0.35    0.52
   7  -6  -1   -0.58    0.54
   7  -6  -1   -0.23    0.96
  -7   6   1    1.16    0.97
  -7   6   1   -0.69    0.50
  -7   6   1    0.09    0.35
  -7   6   1    0.94    0.94
   6  -6  -1    9.53    2.19
  -6   6   1   10.88    1.15
   5  -6  -1   16.70    1.80
  -4   6   1   23.51    2.32
   3  -6  -1  111.73   10.23
   3  -6  -1  116.90   10.21
   3  -6  -1  109.11   10.52
   3  -6  -1   99.05   10.25
  -3   6   1   97.81   10.23
  -3   6   1  103.16   10.22
   2  -6  -1    0.46    0.32
   2  -6  -1    1.43    0.35
   2  -6  -1    0.77    0.24
   2  -6  -1    0.61    0.17
  -2   6   1    0.50    0.54
   1  -6  -1    6.04    0.64
   1  -6  -1    5.59    0.69
  -1   6   1    6.90    1.06
   0  -6  -1  200.43   20.61
   0  -6  -1  229.99   20.60
   0  -6  -1  222.79   20.57
   0   6   1  203.36   20.75
  -1  -6  -1   20.26    2.02
  -1  -6  -1   20.59    2.06
  -2  -6  -1    1.98    0.36
  -2  -6  -1    3.63    0.55
  -2  -6  -1    2.12    0.43
   2   6   1    2.89    0.47
  -3  -6  -1   24.19    2.59
  -3  -6  -1   23.46    2.66
  -3  -6  -1   27.64    2.67
  -3  -6  -1   28.47    2.66
  -4  -6  -1   40.70    4.84
  -4  -6  -1   47.82    4.84
  -4  -6  -1   51.26    4.85
  -4  -6  -1   51.20    4.92
  -4  -6  -1   43.74    4.86
  -4  -6  -1   45.99    4.86
   4   6   1   57.62    4.76
   4   6   1   48.37    5.02
  -5  -6  -1   39.93    4.05
  -5  -6  -1   38.45    4.15
  -5  -6  -1   42.91    4.07
  -5  -6  -1   37.32    4.01
  -5  -6  -1   35.95    4.05
   5   6   1   43.87    4.28
  -6  -6  -1   25.32    3.38
  -6  -6  -1   26.03    2.97
  -6  -6  -1   23.34    3.10
  -6  -6  -1   24.92    3.10
  -6  -6  -1   28.42    3.01
   6   6   1   29.41    3.32
   6   6   1   32.03    2.94
   6   6   1   33.22    3.21
   6   6   1   33.23    3.03
  -7  -6  -1   41.36    4.78
  -7  -6  -1   45.53    4.95
  -7  -6  -1   41.21    4.75
  -7  -6  -1   51.08    4.82
   7   6   1   50.38    4.93
   7   6   1   54.91    4.86
   7   6   1   52.44    4.77
   7   6   1   42.67    5.06
  -8  -6  -1    7.96    1.26
  -8  -6  -1    5.97    1.02
  -8  -6  -1    5.30    1.16
  -8  -6  -1    6.22    1.17
  -8  -6  -1    5.52    1.04
  -8  -6  -1    5.44    1.19
   8   6   1    6.46    1.54
   8   6   1    7.41    1.34
   8   6   1    5.17    0.96
   8   6   1    7.82    1.56
   8   6   1    7.16    1.33
  -9  -6  -1   27.45    3.32
  -9  -6  -1   32.46    3.48
  -9  -6  -1   30.91    3.28
  -9  -6  -1   34.53    3.77
  -9  -6  -1   26.74    3.29
   9   6   1   36.22    3.77
   9   6   1   33.85    3.93
   9   6   1   31.59    3.43
   9   6   1   31.96    3.36
   9   6   1   32.62    3.70
 -10  -6  -1   30.79    3.08
 -10  -6  -1   31.05    3.24
 -10  -6  -1   26.90    3.12
 -10  -6  -1   27.71    3.09
  10   6   1   29.34    3.25
  10   6   1   28.71    3.57
  10   6   1   29.77    3.59
  10   6   1   30.86    3.30
 -11  -6  -1    1.45    0.52
 -11  -6  -1    1.51    0.75
 -11  -6  -1    1.42    0.53
 -11  -6  -1    0.35    0.62
 -11  -6  -1    2.94    0.69
  11   6   1    1.57    1.27
  11   6   1    0.40    1.08
  11   6   1    1.55    1.52
  11   6   1    0.42    0.90
  11   6   1    1.26    1.09
 -12  -6  -1   20.84    2.13
 -12  -6  -1   21.03    2.23
 -12  -6  -1   20.31    2.06
 -12  -6  -1   20.88    3.77
 -12  -6  -1   18.07    2.06
  12   6   1   14.81    2.48
  12   6   1   17.67    2.58
  12   6   1   15.58    3.18
  12   6   1   19.13    2.76
  12   6   1   22.80    3.05
 -13  -6  -1    4.87    0.63
  13   6   1    1.32    2.15
  13   6   1    5.21    1.88
  13   6   1    2.94    0.88
 -16   7   1   -0.34    1.43
 -16   7   1    1.11    0.31
 -16   7   1    0.57    0.29
 -15   7   1    8.40    1.62
 -15   7   1   11.34    1.19
 -15   7   1   10.43    1.22
 -15   7   1   11.83    1.46
  14  -7  -1    6.70    1.69
 -14   7   1    7.72    2.03
 -14   7   1    7.55    1.26
 -14   7   1    6.65    1.33
 -14   7   1    9.37    1.01
 -14   7   1    8.39    1.05
  13  -7  -1   16.21    2.72
 -13   7   1   20.62    3.24
 -13   7   1   23.27    2.29
 -13   7   1   23.64    2.24
 -13   7   1   19.38    2.67
  12  -7  -1   14.87    2.20
 -12   7   1   18.95    2.70
 -12   7   1   16.29    1.77
 -12   7   1   13.76    2.32
 -12   7   1   16.67    1.84
 -12   7   1   15.39    2.03
  11  -7  -1  103.33    9.17
 -11   7   1   99.94    9.15
 -11   7   1  103.89    9.37
 -11   7   1   83.53    9.25
 -11   7   1   91.05    9.05
 -11   7   1   88.22    9.06
 -11   7   1   82.14    9.24
  10  -7  -1    1.79    0.85
 -10   7   1   -0.07    0.42
 -10   7   1    1.00    0.84
 -10   7   1    0.63    0.45
 -10   7   1   -0.72    0.98
 -10   7   1   -0.60    0.86
 -10   7   1   -0.57    0.89
   9  -7  -1   23.89    2.90
   9  -7  -1   22.16    3.54
  -9   7   1   22.00    2.49
  -9   7   1   23.49    2.39
   8  -7  -1   57.04    5.32
   8  -7  -1   52.40    5.33
   8  -7  -1   61.61    5.26
  -8   7   1   53.70    5.18
  -8   7   1   52.77    5.39
  -8   7   1   49.88    5.36
  -8   7   1   45.30    5.16
  -8   7   1   44.43    5.18
  -8   7   1   57.89    5.35
   7  -7  -1  170.99   15.86
   7  -7  -1  167.76   15.83
  -7   7   1  168.31   15.89
  -7   7   1  174.26   15.83
  -7   7   1  170.57   15.76
  -7   7   1  158.49   15.89
  -7   7   1  156.41   15.76
  -7   7   1  140.72   15.74
   6  -7  -1   -0.48    0.51
   6  -7  -1   -0.13    0.52
  -6   7   1    1.97    0.80
  -6   7   1    0.98    0.80
  -6   7   1   -0.54    0.91
  -6   7   1    0.49    0.36
   5  -7  -1    7.63    1.71
   5  -7  -1    8.55    0.97
  -5   7   1    5.59    0.81
   4  -7  -1   31.93    3.10
   4  -7  -1   34.95    3.67
  -4   7   1   27.77    3.04
   3  -7  -1   11.37    1.19
   3  -7  -1   10.69    1.21
   3  -7  -1    9.81    1.09
   3  -7  -1   11.57    1.62
   2  -7  -1   76.09    8.33
   2  -7  -1   90.64    8.25
   2  -7  -1   90.65    8.22
   2  -7  -1   76.08    8.26
  -2   7   1   92.14    8.27
   1  -7  -1    1.74    0.29
   1  -7  -1    1.99    0.38
   1  -7  -1    0.39    0.67
  -1   7   1    1.76    0.74
  -1   7   1    2.09    0.38
   0  -7  -1   97.69    9.18
   0  -7  -1   99.53    9.22
   0   7   1   88.07    9.42
  -1  -7  -1   18.81    2.09
  -1  -7  -1   19.52    2.05
  -1  -7  -1   22.71    2.09
   1   7   1   16.74    2.47
   1   7   1   24.03    2.11
  -2  -7  -1    3.90    0.64
  -2  -7  -1    3.06    0.49
  -2  -7  -1    2.85    0.59
   2   7   1    2.57    1.17
   2   7   1    3.90    0.69
  -3  -7  -1   11.09    1.36
  -3  -7  -1    9.34    1.43
  -3  -7  -1   10.71    1.50
  -3  -7  -1   11.75    1.49
  -3  -7  -1   10.12    1.66
  -3  -7  -1   10.11    1.69
  -3  -7  -1   10.57    1.63
   3   7   1   14.21    1.32
   3   7   1   11.30    1.89
   3   7   1   13.84    1.61
   3   7   1   13.98    1.40
  -4  -7  -1   25.88    2.91
  -4  -7  -1   23.35    2.93
  -4  -7  -1   25.92    2.84
  -4  -7  -1   28.06    2.91
  -4  -7  -1   21.94    2.83
  -4  -7  -1   22.90    2.80
  -4  -7  -1   26.85    3.00
   4   7   1   18.81    3.90
   4   7   1   31.48    2.74
   4   7   1   26.21    3.00
   4   7   1   31.43    2.88
  -5  -7  -1    2.77    0.86
  -5  -7  -1    4.12    0.91
  -5  -7  -1    4.21    0.90
  -5  -7  -1    5.44    1.02
  -5  -7  -1    3.62    1.00
   5   7   1    6.78    1.05
   5   7   1    0.00    3.23
   5   7   1    5.02    0.94
   5   7   1    4.65    1.14
   5   7   1    6.04    0.87
  -6  -7  -1    1.00    0.80
  -6  -7  -1    0.78    0.59
  -6  -7  -1    1.34    0.69
  -6  -7  -1    0.49    0.66
  -6  -7  -1    2.33    0.85
  -6  -7  -1    1.04    0.82
   6   7   1    0.09    3.53
   6   7   1    1.66    0.91
   6   7   1   -0.32    0.98
   6   7   1    0.88    0.69
   6   7   1    1.85    0.84
   6   7   1    1.00    0.56
  -7  -7  -1   76.75    8.92
  -7  -7  -1   86.38    8.97
  -7  -7  -1   84.41    8.90
  -7  -7  -1   91.35    8.94
  -7  -7  -1   89.50    9.04
   7   7   1  101.46    8.98
   7   7   1   90.41    9.14
   7   7   1   99.22    8.91
   7   7   1   98.70    9.01
  -8  -7  -1   19.47    2.37
  -8  -7  -1   22.52    2.79
  -8  -7  -1   16.25    2.45
  -8  -7  -1   17.32    2.68
   8   7   1   23.79    2.79
   8   7   1   24.67    2.71
   8   7   1   22.86    2.51
   8   7   1   20.21    2.98
   8   7   1   22.41    2.39
  -9  -7  -1    5.96    1.40
   9   7   1    3.55    0.95
   9   7   1    1.94    0.90
   9   7   1    2.67    1.19
 -10  -7  -1   -0.30    0.61
 -10  -7  -1    1.13    1.63
 -10  -7  -1    0.31    0.59
 -10  -7  -1   -0.12    0.90
  10   7   1   -1.37    0.81
  10   7   1   -0.46    0.93
  10   7   1   -1.27    1.94
  10   7   1   -0.38    1.15
  10   7   1   -1.41    1.05
 -11  -7  -1   -0.14    0.55
 -11  -7  -1   -0.36    0.92
 -11  -7  -1   -0.37    0.46
  11   7   1   -0.38    0.91
  11   7   1    0.39    0.91
  11   7   1    0.27    1.21
  11   7   1    0.53    1.31
  11   7   1    1.03    1.13
  11   7   1   -1.33    1.18
 -12  -7  -1   74.86    6.88
 -12  -7  -1   70.15    6.88
 -12  -7  -1   73.16    6.93
  12   7   1   65.62    7.22
  12   7   1   67.86    7.06
 -13  -7  -1   26.61    2.52
  13   7   1   25.92    3.04
  13   7   1   19.15    2.93
 -16   8   1   -0.64    0.39
 -16   8   1   -1.16    0.67
 -16   8   1   -0.25    0.31
 -15   8   1   10.30    1.11
 -15   8   1    7.64    1.42
 -15   8   1    9.63    1.13
 -14   8   1    2.68    0.90
 -14   8   1    1.21    1.55
 -14   8   1    2.27    0.50
 -14   8   1    2.19    0.45
  13  -8  -1   -0.66    1.36
 -13   8   1    0.13    0.52
 -13   8   1    0.16    0.93
  12  -8  -1   51.99    5.39
  11  -8  -1   35.89    4.30
 -11   8   1   47.50    4.56
 -11   8   1   45.46    4.13
 -11   8   1   40.17    4.14
 -11   8   1   37.00    4.40
 -10   8   1    4.55    1.19
 -10   8   1    3.72    0.66
 -10   8   1    3.95    0.71
 -10   8   1    4.61    1.06
 -10   8   1    2.69    1.04
   9  -8  -1   21.41    3.37
   9  -8  -1   24.33    3.16
   9  -8  -1   25.52    2.77
  -9   8   1   24.46    2.86
  -9   8   1   26.10    2.93
  -9   8   1   22.84    2.73
  -9   8   1   25.94    2.57
  -9   8   1   26.30    2.60
   8  -8  -1    5.08    0.99
   8  -8  -1    6.64    1.36
  -8   8   1    8.48    1.42
  -8   8   1    3.60    1.06
  -8   8   1    4.76    0.78
  -8   8   1    4.63    0.88
  -8   8   1    7.70    2.67
  -8   8   1    5.87    1.02
   7  -8  -1    7.24    1.29
   7  -8  -1    8.28    1.26
   7  -8  -1    8.44    1.35
  -7   8   1    9.94    1.61
  -7   8   1    8.08    1.13
  -7   8   1    7.09    1.18
  -7   8   1    6.68    1.07
  -7   8   1    8.04    1.33
  -7   8   1    7.03    1.31
   6  -8  -1    1.56    0.59
   6  -8  -1    5.33    1.54
   6  -8  -1    0.92    0.74
   6  -8  -1    0.62    0.64
  -6   8   1    2.31    0.85
  -6   8   1    0.93    1.28
  -6   8   1    1.57    0.98
  -6   8   1    1.82    0.64
  -6   8   1    2.36    0.93
   5  -8  -1   18.34    2.44
   5  -8  -1   16.17    1.85
  -5   8   1   15.87    2.28
  -5   8   1   14.39    1.77
  -5   8   1   21.13    2.30
  -5   8   1   20.59    2.13
  -5   8   1   17.76    1.96
   4  -8  -1   17.84    2.25
   4  -8  -1   15.93    2.90
   4  -8  -1   18.48    1.90
   3  -8  -1   58.48    5.66
   3  -8  -1   53.34    5.55
  -3   8   1   58.08    5.49
   2  -8  -1    7.19    1.26
   2  -8  -1    6.70    1.00
   2  -8  -1    7.33    0.97
  -2   8   1    8.57    1.02
   1  -8  -1  123.56   11.61
   1  -8  -1   99.68   11.61
   1  -8  -1  122.67   11.57
  -1   8   1  134.87   11.92
   0  -8  -1    2.04    0.39
   0  -8  -1    3.74    0.60
   0  -8  -1    2.87    0.72
   0  -8  -1    2.36    0.49
   0   8   1    4.29    1.39
   0   8   1    2.57    0.50
   0   8   1    2.51    1.12
  -1  -8  -1    3.71    0.69
  -1  -8  -1    2.53    0.95
  -1  -8  -1    3.57    1.00
  -1  -8  -1    4.38    0.74
  -1  -8  -1    3.31    1.05
  -1  -8  -1    4.37    0.76
  -1  -8  -1    3.74    0.85
   1   8   1    1.81    1.31
   1   8   1    4.47    0.74
   1   8   1    6.23    1.57
   1   8   1    5.25    1.03
   1   8   1    5.07    1.04
   1   8   1    5.41    1.01
  -2  -8  -1   13.77    1.63
  -2  -8  -1   11.62    1.84
  -2  -8  -1   12.44    1.89
  -2  -8  -1   11.92    1.57
  -2  -8  -1   12.42    1.46
  -2  -8  -1    9.56    1.80
  -2  -8  -1   15.63    2.00
   2   8   1   16.64    1.83
   2   8   1   12.99    1.86
   2   8   1   13.78    1.59
   2   8   1   11.43    1.78
   2   8   1   13.32    1.46
   2   8   1   11.45    2.24
  -3  -8  -1  100.92    9.89
  -3  -8  -1   87.35    9.78
  -3  -8  -1   90.83    9.77
  -3  -8  -1  104.17    9.92
  -3  -8  -1  101.35    9.88
  -3  -8  -1   86.30    9.85
   3   8   1  110.10    9.78
   3   8   1  117.37    9.82
   3   8   1  106.11    9.91
   3   8   1   89.99   10.35
   3   8   1  112.46    9.86
  -4  -8  -1   38.72    4.43
  -4  -8  -1   35.82    4.49
  -4  -8  -1   38.83    4.24
  -4  -8  -1   35.79    4.20
  -4  -8  -1   35.41    4.19
  -4  -8  -1   42.61    4.29
   4   8   1   48.17    4.14
   4   8   1   46.53    4.17
   4   8   1   35.10    5.43
   4   8   1   41.46    4.32
   4   8   1   48.34    4.24
  -5  -8  -1   20.50    2.53
  -5  -8  -1   20.41    2.66
  -5  -8  -1   20.17    2.59
   5   8   1   25.46    2.49
   5   8   1   21.41    3.74
   5   8   1   26.67    2.74
   5   8   1   21.12    2.79
   5   8   1   24.68    2.66
   5   8   1   26.97    2.57
  -6  -8  -1    3.04    0.92
  -6  -8  -1    2.68    0.76
  -6  -8  -1    3.08    0.86
  -6  -8  -1    2.32    0.84
   6   8   1    1.79    1.09
   6   8   1    4.45    1.01
   6   8   1    4.09    1.09
   6   8   1    3.66    0.87
   6   8   1    5.09    2.99
  -7  -8  -1   10.93    1.73
  -7  -8  -1    9.20    1.66
  -7  -8  -1   11.60    1.62
  -7  -8  -1   13.63    2.02
   7   8   1   14.64    2.03
   7   8   1   13.23    1.60
   7   8   1   13.29    1.72
   7   8   1   12.42    1.91
   7   8   1   10.54    1.96
  -8  -8  -1    8.53    1.23
  -8  -8  -1    5.14    1.34
  -8  -8  -1    6.75    1.21
   8   8   1    6.41    1.31
   8   8   1    6.88    1.55
   8   8   1    7.89    1.35
   8   8   1    5.90    1.19
   8   8   1    6.39    1.41
  -9  -8  -1    0.23    0.68
  -9  -8  -1    1.13    0.60
   9   8   1    1.78    1.05
   9   8   1    1.48    0.85
   9   8   1    1.32    1.06
   9   8   1    1.01    1.23
   9   8   1    0.23    0.98
 -10  -8  -1    7.89    1.27
 -10  -8  -1    9.17    1.18
  10   8   1   11.22    2.09
  10   8   1    8.17    1.59
  10   8   1    9.10    1.68
  10   8   1    9.69    1.66
  10   8   1    6.09    1.57
 -11  -8  -1    0.66    0.47
 -11  -8  -1    0.84    0.49
 -11  -8  -1    0.43    0.54
  11   8   1    1.44    1.44
  11   8   1    2.21    1.46
  11   8   1    0.53    1.07
  11   8   1   -0.18    0.75
  11   8   1    1.73    0.97
  11   8   1    2.41    1.27
 -12  -8  -1   21.62    2.30
 -12  -8  -1   24.91    2.35
 -12  -8  -1   21.75    2.33
  12   8   1   23.25    2.75
  12   8   1   22.10    3.07
  12   8   1   19.20    2.78
  12   8   1   20.83    2.88
  12   8   1   23.23    2.53
 -16   9   1   14.06    1.49
 -16   9   1   15.42    1.77
 -16   9   1   13.97    1.47
 -15   9   1    1.40    1.99
 -15   9   1   -0.38    0.70
 -15   9   1    0.57    0.35
 -14   9   1   -0.78    1.25
 -14   9   1    0.19    0.36
 -14   9   1   -0.36    0.36
 -14   9   1   -1.02    0.69
 -13   9   1   52.39    4.78
 -13   9   1   44.41    4.77
 -13   9   1   44.45    5.01
 -13   9   1   53.19    5.21
  12  -9  -1    3.24    1.14
 -12   9   1    1.40    0.48
 -12   9   1    0.59    1.12
 -12   9   1    0.10    0.46
 -12   9   1    2.26    0.92
 -11   9   1  156.32   15.77
 -11   9   1  178.11   15.77
 -11   9   1  170.80   16.02
 -11   9   1  147.37   15.93
  10  -9  -1   16.18    2.28
 -10   9   1   20.61    2.08
 -10   9   1   15.88    2.39
 -10   9   1   19.49    2.09
 -10   9   1   22.71    2.62
   9  -9  -1    8.69    1.62
   9  -9  -1    7.51    2.10
  -9   9   1    9.75    1.25
  -9   9   1    9.71    1.78
  -9   9   1    8.51    1.62
  -9   9   1    8.77    1.27
  -9   9   1   13.22    2.95
  -9   9   1    9.52    1.73
   8  -9  -1   26.19    3.12
   8  -9  -1   30.98    3.89
   8  -9  -1   31.74    3.43
   8  -9  -1   29.01    3.56
  -8   9   1   27.85    3.29
  -8   9   1   32.97    3.10
  -8   9   1   25.12    3.14
  -8   9   1   31.50    3.04
  -8   9   1   31.81    3.31
   7  -9  -1   15.68    2.28
   7  -9  -1   16.34    2.55
   7  -9  -1   12.45    1.87
   7  -9  -1   14.86    2.05
  -7   9   1   16.92    1.96
  -7   9   1   15.24    2.09
  -7   9   1   17.43    2.08
  -7   9   1   16.19    1.77
   6  -9  -1   44.22    4.27
  -6   9   1   38.66    4.13
  -6   9   1   36.75    4.18
  -6   9   1   37.61    3.96
  -6   9   1   40.69    4.17
   5  -9  -1   44.82    4.76
  -5   9   1   52.89    4.79
  -5   9   1   45.98    5.00
   4  -9  -1   38.02    4.28
   4  -9  -1   39.22    4.15
  -4   9   1   42.97    4.54
  -4   9   1   46.68    4.22
  -3   9   1   88.78    8.17
  -3   9   1   76.98    8.35
  -3   9   1   66.88    8.24
  -3   9   1   92.07    8.09
   2  -9  -1   18.45    1.88
   2  -9  -1   14.90    2.72
   2  -9  -1   14.12    2.01
   2  -9  -1   18.30    1.89
   2  -9  -1   15.34    2.49
   1  -9  -1   53.40    5.03
   1  -9  -1   44.94    5.05
   1  -9  -1   50.76    5.19
   1  -9  -1   47.31    4.99
  -1   9   1   55.43    5.08
  -1   9   1   52.27    5.53
   0  -9  -1   34.93    3.14
   0  -9  -1   22.63    3.09
   0  -9  -1   26.98    2.81
   0  -9  -1   25.45    2.84
   0  -9  -1   32.13    3.28
   0   9   1   24.39    3.60
   0   9   1   28.33    3.46
   0   9   1   30.22    2.99
  -1  -9  -1   15.04    2.07
  -1  -9  -1   17.89    1.77
  -1  -9  -1   15.85    1.66
  -1  -9  -1   11.53    2.24
  -1  -9  -1   15.53    2.00
   1   9   1    9.73    2.20
   1   9   1   15.29    2.58
   1   9   1   16.29    2.58
  -2  -9  -1   40.73    4.88
  -2  -9  -1   46.98    4.84
  -2  -9  -1   41.49    4.71
  -2  -9  -1   46.14    4.86
  -2  -9  -1   44.83    4.72
  -2  -9  -1   47.64    4.90
  -2  -9  -1   40.37    4.85
   2   9   1   53.91    4.78
   2   9   1   52.32    4.86
   2   9   1   55.80    4.89
   2   9   1   44.96    5.29
   2   9   1   56.07    4.90
   2   9   1   48.91    4.90
  -3  -9  -1   12.98    1.82
  -3  -9  -1   15.14    1.98
  -3  -9  -1   14.26    2.39
  -3  -9  -1   13.10    2.18
  -3  -9  -1   13.77    1.88
  -3  -9  -1   14.16    1.97
  -3  -9  -1   18.77    2.24
  -3  -9  -1   15.16    1.98
   3   9   1   16.04    2.55
   3   9   1   16.85    2.03
   3   9   1   13.84    3.38
   3   9   1   17.55    1.86
   3   9   1   15.15    1.98
   3   9   1   16.93    1.91
   3   9   1   16.80    1.98
  -4  -9  -1  130.75   14.75
  -4  -9  -1  136.31   14.83
  -4  -9  -1  134.00   14.82
   4   9   1  165.94   14.81
   4   9   1  169.01   14.83
   4   9   1  174.70   14.92
   4   9   1  148.62   14.88
   4   9   1  163.11   14.78
  -5  -9  -1  317.64   34.63
  -5  -9  -1  332.36   34.66
  -5  -9  -1  346.43   34.66
  -5  -9  -1  325.30   34.60
   5   9   1  412.54   34.67
   5   9   1  408.87   34.65
   5   9   1  409.39   34.63
   5   9   1  320.29   35.05
   5   9   1  362.32   34.72
  -6  -9  -1    2.81    0.89
  -6  -9  -1    1.20    0.84
  -6  -9  -1    0.69    0.73
  -6  -9  -1    2.21    0.94
   6   9   1    3.57    1.08
   6   9   1    0.60    0.76
   6   9   1    1.04    1.11
   6   9   1    2.52    0.80
   6   9   1    2.51    0.92
   6   9   1    2.03    2.75
  -7  -9  -1   -0.33    0.77
  -7  -9  -1    1.47    0.70
  -7  -9  -1    1.47    0.96
  -7  -9  -1    0.29    1.10
   7   9   1   -2.16    3.21
   7   9   1   -0.90    1.10
   7   9   1    1.56    0.87
   7   9   1   -1.06    0.86
  -8  -9  -1    1.10    1.08
  -8  -9  -1    0.02    0.70
  -8  -9  -1   -0.33    0.61
   8   9   1   -0.88    0.94
   8   9   1    0.65    0.99
   8   9   1   -0.79    1.04
   8   9   1   -0.36    0.83
  -9  -9  -1   -0.64    1.67
  -9  -9  -1    0.07    0.58
  -9  -9  -1   -0.23    0.64
   9   9   1   -0.91    0.99
   9   9   1   -0.18    0.85
   9   9   1   -0.49    0.91
   9   9   1   -0.36    1.06
 -10  -9  -1   15.11    1.63
 -10  -9  -1   15.37    1.72
 -10  -9  -1   13.41    1.58
  10   9   1   11.56    1.91
  10   9   1   12.35    2.05
  10   9   1   15.42    2.21
  10   9   1   20.94    3.07
  10   9   1   12.19    2.20
  10   9   1   11.93    2.18
 -11  -9  -1    2.06    0.64
 -11  -9  -1    1.06    0.48
  11   9   1    2.93    1.23
  11   9   1    2.92    1.21
  11   9   1    3.29    0.81
  11   9   1    2.72    1.46
  11   9   1    2.36    1.11
 -12  -9  -1   16.99    1.75
  12   9   1   17.25    1.93
  12   9   1   16.97    2.29
  12   9   1   16.16    2.18
 -15  10   1    1.48    0.45
 -15  10   1    0.85    0.33
 -15  10   1    1.33    0.65
 -15  10   1    4.07    1.33
 -14  10   1    0.60    1.13
 -14  10   1   -0.77    0.66
 -14  10   1    0.12    0.34
 -14  10   1   -0.09    0.41
  13 -10  -1    4.08    1.44
 -13  10   1    0.38    0.72
 -13  10   1    0.23    0.45
 -13  10   1    0.65    0.41
 -13  10   1    1.02    1.05
  12 -10  -1   -0.63    1.05
 -12  10   1    0.27    0.45
 -12  10   1    1.32    1.06
 -12  10   1    0.44    0.79
  11 -10  -1    1.19    1.17
 -11  10   1    1.96    0.56
 -11  10   1    3.12    1.84
  10 -10  -1   19.72    3.35
 -10  10   1   20.89    2.42
 -10  10   1   25.53    2.44
 -10  10   1   20.92    2.72
 -10  10   1   23.85    2.85
   9 -10  -1    1.19    1.64
   9 -10  -1   -0.97    1.97
   9 -10  -1    0.01    1.71
   9 -10  -1   -0.07    0.71
  -9  10   1   -0.06    0.53
  -9  10   1    1.36    0.96
  -9  10   1    1.08    0.91
  -9  10   1   -0.67    2.23
  -9  10   1    0.95    0.64
   8 -10  -1    8.22    1.88
   8 -10  -1    6.91    1.71
   8 -10  -1   10.96    1.76
  -8  10   1   10.41    1.46
  -8  10   1    8.82    1.72
  -8  10   1    9.29    1.24
  -8  10   1    7.60    1.38
   7 -10  -1   28.18    3.28
   7 -10  -1   29.19    3.63
   7 -10  -1   34.14    3.72
  -7  10   1   33.41    3.47
  -7  10   1   32.39    3.50
  -7  10   1   29.60    3.34
  -7  10   1   33.85    3.23
   6 -10  -1    0.80    0.99
   6 -10  -1   -1.25    0.90
   6 -10  -1   -0.22    0.56
   6 -10  -1    0.79    1.07
  -6  10   1    0.04    0.84
  -6  10   1    0.30    0.96
  -5  10   1   29.60    3.56
  -5  10   1   42.71    3.81
  -5  10   1   34.22    3.80
   4 -10  -1   27.53    4.07
   4 -10  -1   23.95    3.09
   4 -10  -1   24.74    3.76
  -4  10   1   32.56    3.02
  -4  10   1   33.35    3.47
  -3  10   1   19.73    2.21
  -3  10   1   19.78    2.24
  -3  10   1   16.57    3.04
  -3  10   1   18.48    2.45
  -3  10   1   13.96    2.03
   2 -10  -1    7.86    1.12
   2 -10  -1    3.71    1.34
   2 -10  -1    5.47    1.32
   2 -10  -1    8.42    1.26
  -2  10   1    6.04    1.39
  -2  10   1    6.74    2.23
  -2  10   1    5.60    1.01
  -2  10   1    8.12    1.49
  -2  10   1    7.18    1.27
   1 -10  -1   50.85    5.51
   1 -10  -1   44.78    5.43
  -1  10   1   62.56    5.56
  -1  10   1   50.59    5.66
  -1  10   1   62.83    5.62
   0 -10  -1   20.01    2.52
   0 -10  -1   21.82    2.89
   0 -10  -1   20.47    2.76
   0 -10  -1   23.80    3.33
   0 -10  -1   27.60    2.66
   0 -10  -1   28.30    2.78
   0 -10  -1   24.85    2.73
   0  10   1   30.09    4.35
   0  10   1   31.11    3.32
   0  10   1   24.09    2.98
   0  10   1   24.82    3.01
  -1 -10  -1   56.98    6.30
  -1 -10  -1   54.00    6.37
  -1 -10  -1   69.23    6.40
  -1 -10  -1   63.40    6.50
  -1 -10  -1   74.60    6.46
  -1 -10  -1   67.66    6.48
  -1 -10  -1   61.34    6.41
   1  10   1   54.81    6.56
   1  10   1   72.38    6.53
   1  10   1   69.21    7.20
   1  10   1   61.79    6.64
  -2 -10  -1   -0.20    0.81
  -2 -10  -1    3.31    1.24
  -2 -10  -1   -0.37    0.93
  -2 -10  -1    0.70    0.62
  -2 -10  -1    0.30    0.96
  -2 -10  -1    1.36    0.64
  -2 -10  -1   -0.73    0.86
   2  10   1    0.98    0.91
   2  10   1    1.51    0.99
   2  10   1    1.40    1.51
  -3 -10  -1  159.31   16.24
  -3 -10  -1  150.07   16.31
  -3 -10  -1  187.08   16.36
  -3 -10  -1  155.97   16.31
  -3 -10  -1  165.23   16.47
   3  10   1  176.70   16.39
   3  10   1  170.76   16.29
   3  10   1  170.35   16.66
   3  10   1  178.03   16.34
  -4 -10  -1    2.21    0.81
  -4 -10  -1    1.76    0.77
  -4 -10  -1    1.57    0.83
  -4 -10  -1    0.22    0.80
   4  10   1    1.84    1.90
   4  10   1   -0.46    0.88
   4  10   1    1.73    0.89
   4  10   1    0.96    0.80
   4  10   1   -0.14    0.92
   4  10   1    1.84    0.96
  -5 -10  -1    1.04    0.72
  -5 -10  -1    1.50    0.85
  -5 -10  -1    0.27    0.76
  -5 -10  -1    0.94    0.75
   5  10   1   -0.13    0.95
   5  10   1   -0.39    0.89
   5  10   1    0.07    0.81
   5  10   1    0.55    2.17
   5  10   1    0.57    0.86
   5  10   1    0.07    0.86
  -6 -10  -1   15.08    2.05
  -6 -10  -1   14.81    1.80
  -6 -10  -1   14.28    1.92
  -6 -10  -1   12.76    1.85
   6  10   1   10.87    2.03
   6  10   1   12.45    2.17
   6  10   1    9.98    1.92
   6  10   1   14.54    3.13
  -7 -10  -1    0.45    0.67
  -7 -10  -1   -0.29    1.04
  -7 -10  -1    0.76    0.96
  -7 -10  -1   -1.38    0.69
   7  10   1   -1.31    0.90
   7  10   1   -0.70    2.57
   7  10   1   -0.01    1.01
   7  10   1    0.35    1.19
   7  10   1   -0.29    0.87
   7  10   1   -0.93    0.84
  -8 -10  -1   50.98    5.20
  -8 -10  -1   49.41    5.08
   8  10   1   49.74    5.01
   8  10   1   40.53    4.85
  -9 -10  -1   39.03    3.88
  -9 -10  -1   40.82    3.84
   9  10   1   33.81    3.93
   9  10   1   36.65    4.16
   9  10   1   40.01    4.13
   9  10   1   39.90    4.21
   9  10   1   34.80    4.07
 -10 -10  -1    3.92    0.69
 -10 -10  -1    4.73    0.79
 -10 -10  -1    5.33    0.82
  10  10   1    4.09    1.10
  10  10   1    3.85    1.53
  10  10   1    4.42    1.11
  10  10   1    4.84    0.91
  10  10   1    5.70    1.71
 -11 -10  -1   12.95    1.63
 -11 -10  -1   11.27    1.78
 -11 -10  -1   17.17    1.62
  11  10   1   14.27    1.79
  11  10   1   16.67    2.34
  11  10   1   16.31    2.22
  11  10   1   13.07    1.85
 -15  11   1    2.20    0.46
 -15  11   1    1.95    0.76
 -15  11   1    3.37    1.15
 -14  11   1    4.15    0.80
 -14  11   1    4.64    0.66
 -14  11   1    5.16    1.21
 -14  11   1    2.81    0.81
  13 -11  -1    0.40    1.51
 -13  11   1    1.83    0.72
 -13  11   1    2.03    0.51
 -13  11   1    1.65    0.45
 -13  11   1    1.69    1.05
  12 -11  -1   -0.42    1.10
  12 -11  -1    2.83    1.68
 -12  11   1    0.26    0.47
 -12  11   1   -0.18    0.68
 -12  11   1    1.08    0.93
 -12  11   1    0.25    0.40
  11 -11  -1   21.32    3.45
  11 -11  -1   20.44    3.05
 -11  11   1   29.59    2.95
 -11  11   1   27.99    2.68
  10 -11  -1    1.62    0.89
  10 -11  -1    2.28    1.36
 -10  11   1    1.94    1.38
   9 -11  -1   24.46    3.64
   9 -11  -1   26.30    4.12
   9 -11  -1   26.40    3.30
  -9  11   1   32.24    3.45
  -9  11   1   36.55    3.54
  -9  11   1   34.62    3.28
  -9  11   1   32.02    3.18
   8 -11  -1   68.07    7.03
   8 -11  -1   51.85    7.47
  -8  11   1   70.66    6.85
  -8  11   1   68.25    6.65
  -8  11   1   73.86    6.90
   7 -11  -1   19.41    3.02
   7 -11  -1   12.81    2.46
   7 -11  -1   18.97    2.63
  -7  11   1   19.65    2.42
  -7  11   1   19.82    2.36
  -7  11   1   16.93    2.02
   6 -11  -1    2.43    1.78
   6 -11  -1    7.26    1.45
   6 -11  -1    2.50    1.19
   6 -11  -1    7.42    1.57
  -6  11   1    4.44    0.83
  -6  11   1    5.83    1.15
  -6  11   1    4.27    1.17
  -6  11   1    5.84    1.07
  -6  11   1    7.29    1.29
   5 -11  -1    3.18    1.13
   5 -11  -1    3.53    1.67
   5 -11  -1    3.54    1.48
   5 -11  -1    4.32    0.93
  -5  11   1    6.07    1.29
  -5  11   1    7.28    1.06
   4 -11  -1   30.14    3.49
   4 -11  -1   29.89    3.15
   4 -11  -1   25.79    3.27
  -4  11   1   33.87    3.37
   3 -11  -1    5.07    1.36
   3 -11  -1    6.55    1.26
   3 -11  -1    4.22    1.08
   3 -11  -1    4.60    0.92
  -3  11   1    7.42    1.40
  -3  11   1    9.49    1.77
   2 -11  -1    1.01    0.82
   2 -11  -1    1.05    0.75
   2 -11  -1    1.54    0.92
   2 -11  -1    0.31    1.08
   2 -11  -1    2.23    0.94
  -2  11   1    2.21    1.99
  -2  11   1    0.32    1.05
   1 -11  -1   20.20    2.43
   1 -11  -1   30.03    2.80
   1 -11  -1   25.41    2.70
  -1  11   1   23.27    2.81
  -1  11   1   18.79    2.90
   0 -11  -1   17.70    2.17
   0 -11  -1   16.16    2.17
   0 -11  -1   18.49    2.12
   0 -11  -1   13.38    1.76
   0 -11  -1   18.06    2.73
   0 -11  -1   17.52    2.14
   0 -11  -1   14.94    2.05
   0 -11  -1   13.88    2.03
   0  11   1   18.45    2.15
   0  11   1   11.80    2.26
   0  11   1   17.38    2.96
   0  11   1   13.89    2.28
  -1 -11  -1    5.38    1.11
  -1 -11  -1    6.67    1.03
  -1 -11  -1    6.30    1.19
  -1 -11  -1    3.37    1.37
  -1 -11  -1    8.17    1.57
  -1 -11  -1    5.43    1.15
   1  11   1    5.54    1.51
   1  11   1    4.80    1.46
   1  11   1    8.14    1.35
   1  11   1    6.76    1.54
  -2 -11  -1   32.80    3.35
  -2 -11  -1   33.22    3.73
  -2 -11  -1   30.99    3.19
  -2 -11  -1   32.15    3.32
  -2 -11  -1   29.52    3.82
  -2 -11  -1   30.44    3.43
  -2 -11  -1   28.00    3.19
   2  11   1   23.31    3.90
   2  11   1   27.12    3.79
   2  11   1   35.15    3.33
   2  11   1   30.19    3.52
   2  11   1   28.32    4.07
  -3 -11  -1   -1.22    0.92
  -3 -11  -1   -1.36    0.79
  -3 -11  -1    0.94    0.89
  -3 -11  -1   -0.23    0.85
  -3 -11  -1    0.18    1.94
   3  11   1   -0.74    0.80
   3  11   1   -0.01    0.97
   3  11   1   -0.10    1.57
   3  11   1   -0.93    2.09
  -4 -11  -1    9.89    1.83
  -4 -11  -1   12.11    1.77
  -4 -11  -1   10.56    1.70
  -4 -11  -1   11.02    1.67
   4  11   1   13.21    1.81
   4  11   1    8.29    1.44
   4  11   1    9.31    2.33
   4  11   1    9.73    1.75
  -5 -11  -1    4.92    1.07
  -5 -11  -1    3.57    0.93
  -5 -11  -1    4.85    1.04
  -5 -11  -1    6.47    1.10
   5  11   1    5.54    1.23
   5  11   1    3.27    2.13
   5  11   1    5.96    1.19
   5  11   1    3.82    1.05
  -6 -11  -1    1.12    0.74
  -6 -11  -1    0.62    0.95
  -6 -11  -1    0.60    0.70
  -6 -11  -1    1.57    0.85
   6  11   1    1.09    0.95
   6  11   1    4.09    2.03
   6  11   1    0.87    1.13
   6  11   1    1.19    0.91
   6  11   1   -0.74    0.82
  -7 -11  -1    2.88    1.28
  -7 -11  -1    1.93    1.01
   7  11   1    1.98    1.04
   7  11   1    3.86    1.78
   7  11   1    1.98    1.26
   7  11   1    1.56    0.90
   7  11   1    1.79    2.19
  -8 -11  -1  167.70   15.10
  -8 -11  -1  161.76   15.11
   8  11   1  141.63   15.08
   8  11   1  137.70   15.21
   8  11   1  168.98   15.21
   8  11   1  156.32   15.23
  -9 -11  -1  112.19   10.53
  -9 -11  -1  115.79   10.52
   9  11   1  112.28   10.54
   9  11   1  104.61   10.66
   9  11   1   99.43   10.71
   9  11   1  103.71   10.63
 -10 -11  -1    3.10    0.62
  10  11   1    3.97    0.82
  10  11   1    3.39    1.17
  10  11   1    4.27    0.93
 -14  12   1   14.11    1.63
 -14  12   1   12.00    1.37
 -14  12   1   13.53    1.85
 -13  12   1    2.74    0.49
 -13  12   1    1.47    0.92
 -13  12   1    2.85    0.71
 -12  12   1    9.76    1.65
 -12  12   1    8.66    1.36
 -12  12   1    8.29    1.07
  11 -12  -1   21.65    3.29
  11 -12  -1   19.35    2.95
 -11  12   1   27.77    3.12
 -11  12   1   27.75    3.41
 -11  12   1   28.19    2.66
  10 -12  -1   -0.03    1.18
  10 -12  -1   -1.45    0.84
 -10  12   1    1.46    0.77
 -10  12   1   -0.11    0.48
 -10  12   1    0.27    0.91
   9 -12  -1   -0.60    1.09
   9 -12  -1    0.43    0.84
   9 -12  -1   -0.94    2.67
   9 -12  -1   -3.80    3.88
   8 -12  -1   -0.57    0.76
   8 -12  -1    1.75    2.33
   8 -12  -1   -0.76    1.58
  -8  12   1   -0.36    0.93
  -8  12   1    0.27    0.55
  -8  12   1   -1.13    1.33
  -8  12   1   -0.27    0.86
   7 -12  -1   19.95    3.73
   7 -12  -1   19.11    2.64
  -7  12   1   23.21    2.57
  -7  12   1   28.28    2.93
  -7  12   1   27.79    2.92
   6 -12  -1  119.65   12.21
   6 -12  -1  131.12   12.21
   6 -12  -1  118.68   12.01
   5 -12  -1   -0.48    1.32
   5 -12  -1   -0.82    1.27
   5 -12  -1    1.65    1.39
   5 -12  -1    0.89    0.68
   5 -12  -1    1.48    1.18
   5 -12  -1    0.43    1.49
  -5  12   1   -0.49    0.85
  -5  12   1    1.79    0.86
  -5  12   1    0.42    1.16
  -5  12   1    1.06    0.96
  -5  12   1    0.80    0.62
   4 -12  -1    8.76    1.86
   4 -12  -1   11.94    1.64
   4 -12  -1   12.58    2.24
   4 -12  -1   11.16    1.95
  -4  12   1   11.59    1.58
  -4  12   1   16.38    2.04
  -4  12   1   17.51    2.52
   3 -12  -1    0.20    0.95
   3 -12  -1    1.30    0.94
   3 -12  -1    1.30    1.12
   3 -12  -1    1.15    1.15
   3 -12  -1    0.66    0.98
   3 -12  -1    1.14    0.68
  -3  12   1   -0.28    0.59
  -3  12   1   -1.31    1.00
  -3  12   1   -0.78    1.56
  -3  12   1    0.32    0.81
  -3  12   1   -0.38    0.80
   2 -12  -1    1.02    0.85
   2 -12  -1    0.59    1.06
   2 -12  -1    0.41    1.01
   2 -12  -1    1.40    0.92
   2 -12  -1    0.55    0.88
  -2  12   1   -0.72    0.86
  -2  12   1   -0.85    1.07
  -2  12   1   -1.27    0.78
   1 -12  -1   11.09    1.80
   1 -12  -1   12.57    1.68
   1 -12  -1    7.29    1.35
   1 -12  -1    9.57    1.62
   1 -12  -1    8.47    1.18
   1 -12  -1    5.78    1.30
   1 -12  -1    9.76    1.74
  -1  12   1    5.90    1.58
  -1  12   1   11.15    1.74
  -1  12   1    8.72    1.52
  -1  12   1    7.44    1.64
   0 -12  -1   76.67    8.86
   0 -12  -1   81.70    8.76
   0 -12  -1   92.31    8.91
   0 -12  -1   97.02    8.99
   0 -12  -1  103.91    8.96
   0 -12  -1   91.92    9.05
   0 -12  -1   85.86    9.07
   0  12   1   76.07    8.94
   0  12   1   88.87    9.04
   0  12   1  105.03    8.90
  -1 -12  -1   29.76    4.83
  -1 -12  -1   29.82    3.51
  -1 -12  -1   29.03    3.13
  -1 -12  -1   29.40    3.65
  -1 -12  -1   35.15    3.41
  -1 -12  -1   28.88    3.13
  -1 -12  -1   27.59    3.32
   1  12   1   24.36    3.65
   1  12   1   31.93    4.26
   1  12   1   28.39    3.68
   1  12   1   36.10    3.34
   1  12   1   28.40    3.80
  -2 -12  -1   31.37    4.45
  -2 -12  -1   37.38    3.91
  -2 -12  -1   35.31    3.75
  -2 -12  -1   35.25    5.16
  -2 -12  -1   43.42    3.96
  -2 -12  -1   41.11    4.03
   2  12   1   27.63    4.40
   2  12   1   43.36    3.91
   2  12   1   35.10    4.32
   2  12   1   30.69    4.11
   2  12   1   30.13    4.38
  -3 -12  -1  268.15   24.93
  -3 -12  -1  243.37   24.79
  -3 -12  -1  265.76   25.48
  -3 -12  -1  272.13   24.91
   3  12   1  211.96   25.09
   3  12   1  267.71   25.18
   3  12   1  234.64   24.97
   3  12   1  295.59   24.91
   4  12   1   12.57    2.07
  -5 -12  -1   37.15    3.67
  -5 -12  -1   35.14    3.70
  -5 -12  -1   33.11    3.59
  -5 -12  -1   34.81    3.63
   5  12   1   35.63    4.39
   5  12   1   33.71    3.76
   5  12   1   29.68    3.89
  -6 -12  -1    5.88    1.05
  -6 -12  -1    7.02    1.16
  -6 -12  -1    5.36    1.00
  -6 -12  -1    7.26    1.17
   6  12   1    5.53    1.83
   6  12   1    5.31    1.31
   6  12   1    4.48    1.22
   6  12   1    6.74    1.51
   6  12   1    5.22    1.14
  -7 -12  -1    5.86    0.97
  -7 -12  -1    6.81    1.12
  -7 -12  -1    2.90    1.29
   7  12   1    4.35    1.30
   7  12   1    8.41    2.30
   7  12   1    5.93    1.11
   7  12   1    7.50    1.19
   7  12   1    5.73    1.28
  -8 -12  -1   15.84    1.81
  -8 -12  -1   16.97    1.78
   8  12   1   11.30    2.15
   8  12   1   15.87    2.09
   8  12   1   15.86    2.03
  -9 -12  -1   11.11    1.24
  -9 -12  -1   10.48    1.31
  -9 -12  -1   11.04    1.25
   9  12   1    7.94    1.46
   9  12   1    6.98    1.61
   9  12   1   12.02    1.73
 -14  13   1   16.30    1.89
 -14  13   1   12.19    1.44
 -14  13   1   15.32    1.68
 -13  13   1    0.52    0.80
 -13  13   1   -0.94    0.49
 -12  13   1   29.78    3.22
 -12  13   1   35.26    3.54
 -12  13   1   33.26    3.37
  11 -13  -1    8.20    1.76
 -11  13   1   12.84    1.84
 -11  13   1   11.04    1.33
 -11  13   1   12.88    1.58
  10 -13  -1   58.33    8.15
  10 -13  -1   62.14    6.63
  10 -13  -1   61.84    6.52
 -10  13   1   72.71    6.58
   9 -13  -1   -1.14    0.82
   9 -13  -1   -0.93    2.57
   9 -13  -1    2.68    2.17
   9 -13  -1   -0.10    1.06
  -9  13   1    0.24    0.46
  -9  13   1    0.16    0.87
  -9  13   1    1.43    0.78
   8 -13  -1    3.19    0.99
   8 -13  -1    9.71    3.27
   8 -13  -1    1.69    1.12
   8 -13  -1    2.66    1.65
   8 -13  -1    4.18    3.32
  -8  13   1    6.54    1.43
  -8  13   1    5.73    1.08
  -8  13   1    3.97    0.74
  -8  13   1    4.58    1.15
   7 -13  -1  193.94   16.54
  -7  13   1  160.69   16.01
  -7  13   1  144.88   15.86
  -7  13   1  162.67   16.04
   6 -13  -1    2.60    1.40
   6 -13  -1    2.20    1.40
   6 -13  -1    3.17    2.12
   6 -13  -1    3.45    1.53
   6 -13  -1    3.56    0.91
   6 -13  -1    2.62    1.27
  -6  13   1    1.36    1.01
  -6  13   1    2.30    1.21
  -6  13   1    2.42    1.12
  -6  13   1    3.95    1.01
  -6  13   1    1.42    0.66
   5 -13  -1    2.43    1.37
   5 -13  -1    1.91    1.31
   5 -13  -1    2.59    1.00
   5 -13  -1    0.08    1.13
   5 -13  -1   -1.27    1.75
   5 -13  -1    1.76    0.78
  -5  13   1    1.26    0.95
  -5  13   1    0.78    0.86
  -5  13   1    0.68    0.98
  -5  13   1    0.22    0.61
  -5  13   1    1.25    1.27
   4 -13  -1    3.18    1.33
   4 -13  -1    4.86    1.36
   4 -13  -1    6.81    1.82
   4 -13  -1    3.79    1.20
   4 -13  -1    3.92    1.09
  -4  13   1    2.67    0.79
  -4  13   1    3.08    1.17
  -4  13   1    6.26    1.58
  -4  13   1    5.62    1.17
   3 -13  -1   15.46    2.22
   3 -13  -1   10.30    1.83
   3 -13  -1   12.35    2.04
   3 -13  -1   12.99    2.11
   3 -13  -1   11.18    1.96
  -3  13   1    9.57    1.80
  -3  13   1   10.37    2.25
  -3  13   1   14.30    1.96
  -3  13   1   12.45    1.94
   2 -13  -1    7.14    1.14
   2 -13  -1    6.47    1.37
   2 -13  -1    7.16    1.34
   2 -13  -1    9.19    1.52
   2 -13  -1    7.62    1.45
   2 -13  -1    9.23    1.66
   2 -13  -1    5.61    1.70
  -2  13   1    7.76    1.39
  -2  13   1    6.84    1.34
  -2  13   1    5.59    1.51
   1 -13  -1    2.97    1.23
   1 -13  -1    3.19    0.74
   1 -13  -1    3.00    1.64
   1 -13  -1    3.68    1.06
   1 -13  -1    4.46    1.15
   1 -13  -1    2.95    1.08
   1 -13  -1    3.46    1.15
  -1  13   1    2.20    1.12
  -1  13   1    1.44    1.36
  -1  13   1    3.06    1.18
   0 -13  -1    3.75    1.98
   0 -13  -1    2.35    1.63
   0 -13  -1    2.03    1.10
   0 -13  -1    0.71    1.28
   0 -13  -1    1.65    1.00
   0 -13  -1    0.95    0.74
   0 -13  -1    1.46    0.97
   0  13   1    3.75    1.19
   0  13   1    1.73    1.25
  -1 -13  -1   20.91    3.30
  -1 -13  -1   16.19    3.62
  -1 -13  -1   24.16    2.76
  -1 -13  -1   26.09    2.79
  -1 -13  -1   24.57    2.98
  -1 -13  -1   21.68    2.53
   1  13   1   17.54    3.09
   1  13   1   20.02    2.73
   1  13   1   24.48    3.08
  -2 -13  -1   45.99    4.76
  -2 -13  -1   43.18    5.88
  -2 -13  -1   46.55    5.00
   2  13   1   45.68    5.11
   2  13   1   50.21    5.21
  -3 -13  -1   40.85    4.37
  -3 -13  -1   45.93    4.36
  -3 -13  -1   41.59    4.29
  -3 -13  -1   45.71    4.47
   3  13   1   34.06    4.55
   3  13   1   39.66    4.69
   3  13   1   43.78    4.40
   3  13   1   43.41    4.81
  -4 -13  -1   14.04    2.63
  -4 -13  -1   17.64    2.20
  -4 -13  -1   21.09    2.25
   4  13   1   15.35    2.41
   4  13   1   19.79    2.57
   4  13   1   18.88    3.14
  -5 -13  -1   12.14    1.54
  -5 -13  -1   13.56    1.60
  -5 -13  -1    8.41    1.54
  -5 -13  -1   13.72    1.85
   5  13   1   11.17    2.03
   5  13   1    7.85    1.66
   5  13   1   10.83    1.98
   5  13   1   10.07    1.60
  -6 -13  -1    8.95    1.46
  -6 -13  -1   10.99    1.44
  -6 -13  -1    9.79    1.45
   6  13   1    8.16    1.54
   6  13   1   10.42    1.60
   6  13   1    9.79    1.66
  -7 -13  -1    0.90    0.59
  -7 -13  -1    2.00    0.63
   7  13   1    4.09    2.08
   7  13   1    1.85    1.02
   7  13   1    2.83    1.72
   7  13   1    2.23    0.74
  -8 -13  -1    2.98    0.65
  -8 -13  -1    5.59    0.84
   8  13   1    3.60    0.79
   8  13   1    6.77    1.43
   8  13   1    6.39    1.08
 -13  14   1    0.59    0.99
 -13  14   1    1.09    0.72
 -12  14   1   15.77    1.75
 -12  14   1   12.96    1.60
 -12  14   1   18.18    2.04
  11 -14  -1    0.59    1.14
  11 -14  -1   -0.91    1.17
  11 -14  -1    0.97    1.73
 -11  14   1    2.05    0.63
 -11  14   1    2.11    0.79
 -11  14   1    0.45    0.35
  10 -14  -1    3.65    1.32
  10 -14  -1    2.57    1.61
  10 -14  -1    6.38    1.31
 -10  14   1    7.19    1.37
 -10  14   1    8.69    1.23
 -10  14   1    6.71    0.90
   9 -14  -1    1.38    1.41
   9 -14  -1   -2.00    3.40
   9 -14  -1    3.05    1.07
   9 -14  -1   -0.05    1.03
  -9  14   1    0.69    0.84
  -9  14   1    0.72    0.45
  -9  14   1    0.48    0.67
   8 -14  -1   -0.62    1.23
   8 -14  -1    0.10    0.97
   8 -14  -1    0.08    0.86
   8 -14  -1    2.78    2.26
  -8  14   1    0.69    1.13
  -8  14   1    0.58    0.55
   7 -14  -1    0.77    0.97
   7 -14  -1    2.04    1.90
   7 -14  -1   -0.98    1.23
   7 -14  -1   -0.09    0.84
  -7  14   1    1.15    1.05
  -7  14   1    0.23    0.49
  -7  14   1    1.16    0.84
  -7  14   1    0.20    0.96
   6 -14  -1   -0.08    1.23
   6 -14  -1    1.06    0.98
   6 -14  -1   -1.49    2.86
   6 -14  -1    2.66    2.67
   6 -14  -1    1.88    0.91
   6 -14  -1   -0.23    1.13
  -6  14   1    0.52    1.05
  -6  14   1    0.05    0.51
  -6  14   1    0.31    0.94
  -6  14   1    1.79    0.93
  -6  14   1   -0.38    0.91
   5 -14  -1    9.43    1.79
   5 -14  -1    8.98    1.80
   5 -14  -1   11.95    2.72
   4 -14  -1   14.95    2.36
   4 -14  -1   15.69    2.78
   4 -14  -1   10.69    1.99
  -4  14   1   13.76    1.89
  -4  14   1   10.78    2.07
   3 -14  -1    2.54    1.26
   3 -14  -1    4.80    1.26
   3 -14  -1    3.47    1.14
   3 -14  -1    3.17    0.80
   3 -14  -1    3.56    1.40
   3 -14  -1    1.93    2.15
   3 -14  -1    3.54    1.10
  -3  14   1    3.74    1.09
  -3  14   1    5.57    1.10
  -3  14   1    3.85    1.37
   2 -14  -1   26.47    4.48
   2 -14  -1   25.95    3.28
   2 -14  -1   36.11    4.04
   2 -14  -1   31.52    3.72
   2 -14  -1   35.80    3.69
   2 -14  -1   38.38    3.59
  -2  14   1   23.96    3.98
  -2  14   1   35.09    3.53
  -2  14   1   29.23    3.62
   1 -14  -1    2.84    1.44
   1 -14  -1    5.03    2.00
   1 -14  -1    3.51    2.43
   1 -14  -1    3.83    0.88
  -1  14   1    1.41    1.66
   0 -14  -1    3.80    1.04
   0 -14  -1    4.37    1.74
   0 -14  -1    0.39    2.86
   0 -14  -1    4.64    1.29
   0 -14  -1    3.67    1.02
   0 -14  -1    3.48    0.86
   0 -14  -1    3.73    1.04
   0  14   1    3.98    1.25
   0  14   1    4.96    1.23
  -1 -14  -1   26.21    3.01
  -1 -14  -1   31.98    3.06
  -1 -14  -1   23.31    2.84
  -1 -14  -1   29.39    3.43
  -1 -14  -1   24.88    4.49
   1  14   1   21.84    3.16
   1  14   1   26.26    3.22
   1  14   1   25.49    3.20
  -2 -14  -1   41.51    4.84
  -2 -14  -1   39.63    4.20
   2  14   1   39.77    4.45
  -3 -14  -1   19.45    2.17
  -3 -14  -1   19.92    2.27
  -3 -14  -1   21.48    2.33
  -3 -14  -1   22.00    2.44
   3  14   1   17.21    2.35
   3  14   1   19.66    2.73
   3  14   1   17.06    2.68
   3  14   1   16.82    2.91
  -4 -14  -1   44.15    4.34
  -4 -14  -1   47.57    4.42
  -4 -14  -1   45.56    4.31
   4  14   1   44.21    4.69
   4  14   1   40.71    4.38
   4  14   1   34.58    4.70
   4  14   1   38.83    4.58
  -5 -14  -1   33.48    3.50
  -5 -14  -1   39.14    3.73
  -5 -14  -1   33.69    3.53
   5  14   1   36.69    4.04
   5  14   1   30.96    3.57
   5  14   1   33.06    3.79
  -6 -14  -1   20.36    2.27
  -6 -14  -1   24.21    2.26
   6  14   1   20.47    2.93
   6  14   1   19.05    2.57
   6  14   1   17.53    2.31
   6  14   1   19.74    2.94
  -7 -14  -1   23.73    2.42
  -7 -14  -1   23.01    2.42
   7  14   1   22.44    2.93
 -12  15   1    2.20    0.51
 -12  15   1    2.81    0.72
 -12  15   1    0.89    0.81
  11 -15  -1    2.57    1.32
  11 -15  -1    2.12    1.40
 -11  15   1    5.83    0.99
 -11  15   1    3.88    0.93
  10 -15  -1    1.08    1.23
  10 -15  -1    2.46    1.73
 -10  15   1    1.52    0.61
 -10  15   1    0.76    0.42
 -10  15   1   -0.10    0.74
   9 -15  -1    5.76    1.31
   9 -15  -1    3.59    1.21
  -9  15   1    5.47    1.08
  -9  15   1    8.18    1.22
  -9  15   1    6.39    0.91
   8 -15  -1    3.07    1.18
   8 -15  -1    3.06    1.18
  -8  15   1    2.26    0.97
  -8  15   1    3.43    0.61
  -8  15   1    4.81    0.92
   7 -15  -1    5.20    1.34
   7 -15  -1   11.86    2.68
   7 -15  -1    6.08    1.41
   7 -15  -1   10.59    1.92
  -7  15   1    9.43    1.46
  -7  15   1    5.61    1.25
  -7  15   1    9.18    1.55
   6 -15  -1    1.86    2.03
   6 -15  -1    0.29    1.07
   6 -15  -1   -0.65    1.00
   6 -15  -1    0.93    0.99
  -6  15   1   -0.99    0.84
  -6  15   1   -0.21    0.84
  -6  15   1   -0.88    1.02
   5 -15  -1    1.88    1.91
   5 -15  -1    0.38    0.68
   5 -15  -1    2.89    1.80
   5 -15  -1    0.15    0.97
   5 -15  -1    0.29    1.15
  -5  15   1   -0.89    1.35
  -5  15   1    1.21    0.81
   4 -15  -1   10.51    1.98
   4 -15  -1   11.60    2.20
   4 -15  -1   11.46    2.05
   4 -15  -1    9.47    1.51
   4 -15  -1    8.38    1.88
   4 -15  -1   11.00    1.90
  -4  15   1   12.98    1.66
  -4  15   1    8.53    2.01
  -4  15   1    9.69    1.72
   3 -15  -1  111.89   12.51
   3 -15  -1  147.24   12.56
   3 -15  -1  110.03   12.38
   3 -15  -1  124.74   12.71
   3 -15  -1  147.93   12.54
  -3  15   1  134.49   12.48
  -3  15   1  116.59   12.47
   2 -15  -1   29.94    3.03
   2 -15  -1   32.63    3.15
   2 -15  -1   23.52    2.89
   2 -15  -1   22.75    3.09
   2 -15  -1   25.69    3.74
  -2  15   1   23.67    3.02
  -2  15   1   26.10    3.02
   1 -15  -1   36.72    3.87
   1 -15  -1   33.48    4.84
   1 -15  -1   46.17    4.64
   1 -15  -1   38.18    4.06
   1 -15  -1   32.89    3.77
  -1  15   1   37.77    3.98
   0 -15  -1    9.17    1.83
   0 -15  -1    4.19    2.78
   0 -15  -1   16.28    2.55
   0 -15  -1   12.39    1.63
   0  15   1   11.49    1.99
  -1 -15  -1    7.11    4.64
  -1 -15  -1    1.69    0.83
  -1 -15  -1    3.85    1.33
   1  15   1    2.53    1.05
  -2 -15  -1   63.12    6.22
  -2 -15  -1   64.40    6.32
  -2 -15  -1   61.48    6.19
   2  15   1   59.71    6.36
  -3 -15  -1    0.68    0.73
  -3 -15  -1   -0.17    0.83
  -3 -15  -1    1.24    0.61
   3  15   1    1.06    0.97
   3  15   1    1.12    1.01
  -4 -15  -1    8.45    1.39
  -4 -15  -1   11.10    1.41
  -4 -15  -1    8.81    1.34
  -4 -15  -1    9.86    1.49
   4  15   1    9.59    1.64
   4  15   1   10.85    1.71
  -5 -15  -1   15.42    1.88
  -5 -15  -1   14.35    2.13
  -5 -15  -1   18.11    1.89
   5  15   1   16.04    2.49
   5  15   1   14.62    2.66
  -6 -15  -1    0.18    0.92
  -6 -15  -1    0.24    0.51
   6  15   1    1.78    1.10
   6  15   1    1.48    1.12
  11 -16  -1    5.00    1.24
 -11  16   1    1.06    0.76
 -11  16   1    2.51    0.56
  10 -16  -1   12.99    2.00
  10 -16  -1   14.56    2.04
 -10  16   1   10.49    1.65
 -10  16   1   11.12    1.50
   9 -16  -1   -1.39    0.88
   9 -16  -1   -0.36    1.27
   9 -16  -1    1.46    1.00
   9 -16  -1    1.37    1.03
  -9  16   1    0.28    0.81
  -9  16   1    0.69    0.65
   8 -16  -1   27.76    2.81
   8 -16  -1   20.14    2.59
   8 -16  -1   16.36    2.75
   8 -16  -1   26.56    2.82
  -8  16   1   24.35    2.47
  -8  16   1   20.18    2.65
   7 -16  -1   28.17    2.81
   7 -16  -1   20.02    2.54
   7 -16  -1   26.16    2.78
   7 -16  -1   20.39    2.65
  -7  16   1   23.09    2.48
  -7  16   1   16.85    2.74
   6 -16  -1    1.02    0.81
   6 -16  -1    0.44    0.94
   6 -16  -1    1.62    0.93
   6 -16  -1    1.26    0.92
   6 -16  -1    1.93    0.95
  -6  16   1    1.89    1.15
  -6  16   1    0.70    0.75
  -6  16   1    0.60    0.98
  -6  16   1    1.15    0.82
   5 -16  -1    9.76    2.69
   5 -16  -1   16.12    2.04
   5 -16  -1   13.67    2.01
   5 -16  -1   15.87    2.15
   5 -16  -1   12.21    1.80
   5 -16  -1   18.81    2.24
  -5  16   1   14.25    1.86
  -5  16   1   13.43    1.86
  -5  16   1   11.10    1.92
  -5  16   1   16.77    2.84
   4 -16  -1   15.82    2.06
   4 -16  -1    8.38    2.55
   4 -16  -1   14.69    2.00
   4 -16  -1   13.88    1.82
   4 -16  -1   16.27    2.01
  -4  16   1   13.57    1.85
  -4  16   1   11.36    1.99
  -4  16   1   12.17    1.76
   3 -16  -1    8.72    1.60
   3 -16  -1    9.18    1.41
   3 -16  -1    6.89    2.39
   3 -16  -1    9.08    1.67
   3 -16  -1    8.15    1.37
  -3  16   1    8.10    1.40
  -3  16   1    8.36    1.49
   2 -16  -1   28.84    2.89
   2 -16  -1   25.59    2.97
   2 -16  -1   25.17    2.71
   2 -16  -1   26.92    2.85
  -2  16   1   20.20    2.76
  -2  16   1   24.08    2.78
   1 -16  -1    1.86    0.91
   1 -16  -1    1.80    1.71
   1 -16  -1    1.86    0.83
   1 -16  -1    3.64    0.94
   1 -16  -1    3.86    0.93
  -1  16   1    2.56    0.85
  -1  16   1    2.74    0.86
   0 -16  -1    2.27    0.76
   0  16   1    2.31    0.87
  -1 -16  -1    0.58    0.72
  -1 -16  -1    1.00    0.72
  -1 -16  -1    0.37    0.72
   1  16   1   -0.06    0.85
  -2 -16  -1    0.50    0.56
  -2 -16  -1   -0.18    0.75
  -2 -16  -1   -0.13    0.61
  -2 -16  -1   -0.24    1.07
   2  16   1    0.92    0.86
  -3 -16  -1   -0.70    1.09
  -3 -16  -1    0.51    0.54
  -3 -16  -1   -0.59    0.57
  -3 -16  -1    1.71    1.28
   3  16   1    0.62    0.91
  -4 -16  -1   31.26    3.24
  -4 -16  -1   29.70    3.27
  -4 -16  -1   34.15    3.38
  -5 -16  -1    1.40    0.56
  -5 -16  -1    0.51    0.55
   5  16   1    0.32    0.93
  -9  17   1    4.70    1.02
  -9  17   1    5.58    1.06
   8 -17  -1    8.67    1.95
   8 -17  -1   14.76    1.89
   8 -17  -1   11.77    1.69
  -8  17   1   11.34    1.91
  -8  17   1    9.01    1.54
   7 -17  -1    4.25    0.95
   7 -17  -1    3.92    1.54
   7 -17  -1    7.58    1.34
   7 -17  -1    3.31    1.38
  -7  17   1    5.74    1.44
  -7  17   1    2.24    0.79
   6 -17  -1   10.63    1.81
   6 -17  -1   11.10    1.84
  -6  17   1    9.22    1.57
   5 -17  -1   11.22    1.66
   5 -17  -1   10.45    1.56
  -5  17   1   10.64    1.79
   4 -17  -1   68.05    6.79
   4 -17  -1   68.60    6.74
   3 -17  -1    4.08    0.86
   3 -17  -1    3.47    1.11
   3 -17  -1    3.22    1.56
   3 -17  -1    2.92    0.87
   3 -17  -1    3.14    0.88
  -3  17   1    1.59    0.75
   2 -17  -1    1.27    0.88
   2 -17  -1    1.87    0.81
  -2  17   1    2.36    0.76
   1 -17  -1    0.24    0.69
  -1  17   1    0.17    0.62
   0 -17  -1    5.62    0.98
   0 -17  -1    5.07    0.87
   0 -17  -1    3.80    0.84
   0  17   1    3.32    0.87
  -1 -17  -1    0.59    0.62
  -1 -17  -1    1.68    0.56
  -1 -17  -1    3.43    1.22
   1  17   1    1.76    0.72
  -2 -17  -1    6.20    1.14
  -2 -17  -1    9.32    1.22
   2  17   1    6.39    1.24
  -3 -17  -1   17.05    1.95
  -3 -17  -1   17.10    1.92
   7 -18  -1    0.35    0.74
   7 -18  -1    0.17    0.63
   6 -18  -1   36.50    3.72
   5 -18  -1   88.83    8.71
   5 -18  -1   88.85    8.67
   4 -18  -1    6.50    1.01
   4 -18  -1    5.48    1.03
   3 -18  -1   -0.27    0.75
  -3  18   1   -0.15    0.74
   2 -18  -1   16.46    1.92
   2 -18  -1   14.92    1.75
   2 -18  -1   15.75    1.92
   1 -18  -1   23.10    2.34
   1 -18  -1   23.80    2.40
  -1  18   1   16.74    2.49
   0 -18  -1   21.13    2.50
   0 -18  -1   23.22    2.48
   0 -18  -1   22.58    2.37
  -1 -18   2    2.05    0.90
  -1 -18   2    3.38    0.90
   0  18  -2    8.55    1.28
   1 -18   2   26.54    3.20
   1 -18   2   33.45    3.19
  -2  18  -2   31.89    3.28
  -3  18  -2    1.21    0.56
  -3  18  -2    1.70    0.74
   3 -18   2    1.13    0.92
   3 -18   2    1.40    0.82
   3 -18   2    1.46    0.80
   4 -18   2    4.31    1.16
   4 -18   2    3.38    0.89
   5 -18   2   15.23    1.98
   5 -18   2   12.78    1.94
   5 -18   2   17.17    2.29
   6 -18   2    1.61    1.02
   6 -18   2    2.10    0.95
   4  17  -2    0.81    0.78
  -4 -17   2    0.40    0.86
  -4 -17   2    0.94    0.64
   3  17  -2    1.21    0.78
  -3 -17   2    4.19    0.90
  -3 -17   2    2.26    1.07
  -3 -17   2    1.80    0.68
   2  17  -2   -0.07    0.74
  -2 -17   2   -1.30    0.65
  -2 -17   2    0.01    1.43
   1  17  -2    1.71    0.81
   1  17  -2    1.62    0.91
  -1 -17   2    2.25    0.89
  -1 -17   2    0.83    0.79
  -1 -17   2    0.82    1.23
   0  17  -2   74.00    8.29
   0 -17   2   95.09    8.35
  -1  17  -2   33.06    4.09
  -1  17  -2   37.37    4.10
   1 -17   2   47.43    4.63
   1 -17   2   46.42    4.21
  -2  17  -2   75.30    8.48
  -2  17  -2   89.43    8.49
   2 -17   2   80.75    8.54
   2 -17   2  100.82    8.58
  -3  17  -2    0.41    0.64
  -3  17  -2    0.69    0.62
   3 -17   2    0.76    0.91
   3 -17   2   -1.48    0.84
   3 -17   2    0.46    0.85
  -4  17  -2    2.53    0.77
  -4  17  -2    2.06    0.73
   4 -17   2    2.42    0.96
   4 -17   2    1.66    0.89
   4 -17   2    4.21    1.51
   4 -17   2    2.56    0.92
  -5  17  -2   22.96    2.58
   5 -17   2   24.98    2.72
   5 -17   2   21.88    3.59
  -6  17  -2    1.89    0.80
  -6  17  -2    2.19    1.34
   6 -17   2    3.47    1.29
   6 -17   2    0.17    1.11
   6 -17   2    1.99    0.95
   6 -17   2    3.51    0.99
  -7  17  -2    7.69    1.57
  -7  17  -2    5.81    1.34
   7 -17   2    5.00    1.37
   7 -17   2    8.51    1.28
   7 -17   2    5.48    1.23
   7 -17   2    3.53    0.96
  -8  17  -2   15.46    2.51
   8 -17   2   19.10    2.23
   8 -17   2   18.28    2.23
   6  16  -2    1.90    1.19
  -6 -16   2    1.95    0.89
  -5 -16   2   55.94    5.77
  -5 -16   2   60.07    5.83
  -5 -16   2   58.46    6.15
   4  16  -2    9.10    1.84
  -4 -16   2   14.01    1.61
  -4 -16   2   11.56    1.69
  -4 -16   2   11.85    1.88
   3  16  -2    5.16    1.16
  -3 -16   2    6.45    1.09
  -3 -16   2    5.69    1.21
   2  16  -2    1.70    1.11
   2  16  -2    3.13    0.96
  -2 -16   2    2.70    1.32
  -2 -16   2    2.73    0.92
  -2 -16   2    1.97    0.87
  -2 -16   2    3.19    1.18
   1  16  -2   26.13    3.38
  -1 -16   2   34.84    3.45
  -1 -16   2   30.99    3.84
  -1 -16   2   32.81    3.42
   0  16  -2   10.99    1.72
   0  16  -2   10.40    1.79
   0 -16   2   13.44    2.17
   0 -16   2   12.83    1.98
   0 -16   2   12.35    1.83
   0 -16   2   14.46    2.13
  -1  16  -2    4.98    0.98
  -1  16  -2    3.16    0.91
   1 -16   2    3.64    1.11
   1 -16   2    2.38    2.08
   1 -16   2    4.90    1.12
   1 -16   2    0.23    1.66
   1 -16   2    4.81    1.14
  -2  16  -2   10.86    1.61
  -2  16  -2   10.24    1.68
   2 -16   2   11.67    1.84
   2 -16   2   12.48    2.18
   2 -16   2    6.93    2.38
   2 -16   2   13.43    2.04
   2 -16   2   12.65    1.95
  -3  16  -2   17.97    2.77
  -3  16  -2   20.58    2.42
  -3  16  -2   18.59    2.50
   3 -16   2   25.91    2.88
   3 -16   2   25.57    2.93
   3 -16   2   19.27    2.63
   3 -16   2   25.39    2.69
   3 -16   2   21.04    2.76
  -4  16  -2    0.35    0.75
  -4  16  -2    0.75    1.03
  -4  16  -2    0.97    0.75
   4 -16   2    0.98    2.54
   4 -16   2   -0.05    1.00
   4 -16   2   -0.26    1.19
   4 -16   2    0.39    1.16
   4 -16   2   -0.28    0.95
   4 -16   2    1.34    1.07
  -5  16  -2    7.01    1.15
  -5  16  -2    4.93    1.47
  -5  16  -2    4.16    1.11
  -5  16  -2    5.97    1.03
   5 -16   2    5.54    1.38
   5 -16   2    5.18    1.31
   5 -16   2    6.91    1.26
  -6  16  -2    3.33    0.87
  -6  16  -2    1.36    1.03
  -6  16  -2    3.70    0.96
   6 -16   2    5.43    1.18
   6 -16   2    4.07    1.31
   6 -16   2    3.62    1.22
  -7  16  -2    2.52    0.89
  -7  16  -2    1.48    0.96
  -7  16  -2    1.35    0.90
   7 -16   2    0.41    0.95
   7 -16   2    2.02    1.19
   7 -16   2    0.07    1.09
  -8  16  -2   54.52    5.48
  -8  16  -2   56.45    5.43
   8 -16   2   56.76    5.67
   8 -16   2   50.03    5.61
  -9  16  -2   22.00    2.48
  -9  16  -2   20.89    2.19
   9 -16   2   16.53    2.64
 -10  16  -2   -0.94    0.56
 -10  16  -2    0.25    0.98
  10 -16   2   -1.78    1.16
  10 -16   2    0.98    0.87
   7  15  -2    3.09    1.62
   7  15  -2    2.40    0.75
  -7 -15   2    3.11    0.73
  -7 -15   2    4.32    0.71
   6  15  -2   11.26    1.79
   6  15  -2   15.30    2.48
  -6 -15   2   16.31    1.79
  -6 -15   2   14.96    1.86
   5  15  -2   69.18    8.14
   5  15  -2   71.22    7.90
  -5 -15   2   83.44    7.93
  -5 -15   2   93.92    8.02
  -5 -15   2   84.64    7.97
   4  15  -2    2.75    0.87
   4  15  -2    2.73    1.16
  -4 -15   2    2.05    0.83
  -4 -15   2    3.31    1.02
   3  15  -2    1.94    0.87
   3  15  -2    3.33    1.13
   3  15  -2    0.05    1.21
  -3 -15   2    2.69    0.89
  -3 -15   2    4.61    1.11
  -3 -15   2    1.70    1.21
  -3 -15   2    1.46    0.88
   2  15  -2   88.78    8.47
   2  15  -2   75.34    8.32
   2  15  -2   72.92    8.39
  -2 -15   2   93.38    8.43
  -2 -15   2   92.57    8.51
   1  15  -2   24.41    3.51
  -1 -15   2   22.41    2.92
  -1 -15   2   24.75    4.06
  -1 -15   2   22.72    3.30
   0  15  -2    4.52    1.17
   0  15  -2    6.68    1.19
   0 -15   2    5.20    1.32
   0 -15   2    5.03    1.26
   0 -15   2    3.34    1.20
   0 -15   2    5.61    1.56
   0 -15   2    4.18    1.90
  -1  15  -2    2.86    0.95
  -1  15  -2    4.08    1.01
   1 -15   2    3.83    1.16
   1 -15   2    3.50    1.15
   1 -15   2    4.34    1.17
   1 -15   2    2.05    1.22
   1 -15   2    3.43    1.40
   1 -15   2    4.03    1.75
  -2  15  -2    1.12    0.82
  -2  15  -2    1.13    1.64
  -2  15  -2    1.15    0.82
   2 -15   2    0.80    1.00
   2 -15   2    1.67    1.03
   2 -15   2   -0.90    1.12
   2 -15   2    4.08    1.09
   2 -15   2    0.30    1.62
   2 -15   2   -0.05    1.19
  -3  15  -2   -0.05    0.79
  -3  15  -2   -0.51    1.31
  -3  15  -2   -0.47    0.78
   3 -15   2    0.83    1.10
   3 -15   2    0.35    1.23
   3 -15   2    1.80    1.79
   3 -15   2   -1.65    1.17
  -4  15  -2    4.31    1.51
  -4  15  -2    6.11    1.40
  -4  15  -2   10.31    1.91
  -4  15  -2    4.12    1.18
   4 -15   2    7.72    2.16
   4 -15   2    5.97    1.44
  -5  15  -2   33.52    3.33
  -5  15  -2   34.93    3.52
  -5  15  -2   27.76    3.46
   5 -15   2   34.08    3.56
   5 -15   2   23.91    3.56
   5 -15   2   31.11    3.61
   5 -15   2   24.16    3.72
  -6  15  -2    0.56    0.94
  -6  15  -2    0.14    0.77
  -6  15  -2    0.43    0.86
  -6  15  -2   -0.69    0.88
  -6  15  -2    0.02    0.39
   6 -15   2    1.22    1.18
   6 -15   2   -2.48    2.65
   6 -15   2    0.92    1.22
   6 -15   2   -0.29    1.06
   6 -15   2   -0.11    1.11
  -7  15  -2   10.98    1.48
  -7  15  -2   10.21    1.13
  -7  15  -2    9.56    1.62
   7 -15   2    6.02    1.55
   7 -15   2    9.94    1.70
   7 -15   2    8.49    1.67
  -8  15  -2   22.92    2.78
  -8  15  -2   27.94    2.67
  -8  15  -2   25.18    2.51
   8 -15   2   21.13    3.27
   8 -15   2   32.89    3.49
   8 -15   2   18.76    3.06
  -9  15  -2   11.49    1.21
  -9  15  -2   13.01    1.58
   9 -15   2    8.72    1.70
   9 -15   2    8.70    1.82
   9 -15   2   11.99    2.33
 -10  15  -2   14.01    1.76
 -10  15  -2   15.36    1.50
  10 -15   2   10.80    2.55
 -11  15  -2   -0.02    0.48
 -11  15  -2    0.44    0.52
 -11  15  -2    0.55    0.25
  11 -15   2    1.23    1.09
   9  14  -2   -0.25    1.16
   9  14  -2    0.56    0.55
  -9 -14   2    0.77    0.48
  -9 -14   2    1.01    0.50
   8  14  -2    1.00    2.03
   8  14  -2    0.24    0.62
   8  14  -2   -0.60    1.25
  -8 -14   2   -0.56    0.48
  -8 -14   2    0.63    0.65
   7  14  -2    6.58    1.66
   7  14  -2    6.82    1.40
   7  14  -2    7.86    1.96
   7  14  -2    8.67    1.40
  -7 -14   2   11.35    1.32
  -7 -14   2    9.17    1.44
   6  14  -2    1.87    1.89
   6  14  -2    4.35    0.91
   6  14  -2    4.89    1.53
   6  14  -2    3.83    1.22
  -6 -14   2    3.59    0.89
  -6 -14   2    5.09    0.92
  -6 -14   2    3.97    1.06
   5  14  -2   -0.22    1.27
   5  14  -2    1.66    1.54
   5  14  -2    0.00    0.65
   5  14  -2    2.10    1.30
  -5 -14   2   -0.42    0.71
  -5 -14   2    0.54    0.80
   4  14  -2    2.87    1.03
   4  14  -2    6.05    1.68
   4  14  -2    6.43    1.48
  -4 -14   2    3.71    1.05
  -4 -14   2   -0.71    1.34
  -4 -14   2    5.15    1.16
   3  14  -2   12.41    2.16
   3  14  -2    9.87    1.71
  -3 -14   2   11.44    1.70
  -3 -14   2    3.35    3.22
  -3 -14   2    6.21    1.44
  -3 -14   2    8.71    1.71
   2  14  -2   38.72    4.02
   2  14  -2   30.08    3.86
   2  14  -2   35.72    3.70
  -2 -14   2   26.67    4.59
  -2 -14   2   37.57    3.84
  -2 -14   2   34.66    3.90
  -2 -14   2   37.61    3.88
  -2 -14   2   21.04    6.82
   1  14  -2   34.99    4.70
   1  14  -2   41.96    4.25
   1  14  -2   40.98    4.52
  -1 -14   2   36.85    4.68
  -1 -14   2   48.92    4.75
  -1 -14   2   37.62    5.29
  -1 -14   2   40.24    4.49
  -1 -14   2   40.36    5.01
  -1 -14   2   32.57    4.31
   0  14  -2    0.84    1.59
   0  14  -2   -0.20    1.25
   0 -14   2   -1.43    1.18
   0 -14   2   -1.40    2.12
   0 -14   2   -0.02    1.82
   0 -14   2    0.85    1.42
   0 -14   2    1.47    1.84
   0 -14   2    0.96    1.34
   0 -14   2    1.95    0.99
  -1  14  -2    9.85    1.81
   1 -14   2    6.82    1.72
   1 -14   2    9.15    1.65
   1 -14   2    7.91    1.64
   1 -14   2    8.11    1.61
   1 -14   2   14.11    2.35
   1 -14   2   12.77    2.50
   1 -14   2   11.54    1.85
  -2  14  -2   14.05    2.13
  -2  14  -2   15.83    2.05
   2 -14   2   17.66    2.50
   2 -14   2   15.65    2.65
   2 -14   2    9.46    1.94
   2 -14   2   20.46    2.91
   2 -14   2   11.78    2.15
  -3  14  -2   -0.75    1.18
  -3  14  -2   -0.90    0.86
   3 -14   2   -0.22    1.06
   3 -14   2    0.78    2.38
   3 -14   2    1.66    1.46
   3 -14   2   -0.35    2.34
   3 -14   2    0.49    1.08
  -4  14  -2    2.61    1.18
  -4  14  -2    0.58    0.67
  -4  14  -2    1.27    1.22
  -4  14  -2   -0.07    1.27
  -4  14  -2    0.80    1.18
   4 -14   2    2.31    2.66
   4 -14   2    1.97    1.83
   4 -14   2    1.41    1.11
   4 -14   2    2.04    2.08
   4 -14   2    1.59    1.17
   4 -14   2   -0.29    1.74
  -5  14  -2    1.36    1.10
  -5  14  -2    2.29    0.89
  -5  14  -2    0.99    0.54
  -5  14  -2    0.62    1.00
  -5  14  -2    3.13    1.02
   5 -14   2    1.37    1.26
   5 -14   2    0.75    1.11
   5 -14   2    2.00    1.89
   5 -14   2    1.83    1.28
   5 -14   2    4.80    3.05
   5 -14   2    2.74    1.43
  -6  14  -2    0.78    1.17
  -6  14  -2   -0.61    1.05
  -6  14  -2    1.06    0.82
  -6  14  -2    1.58    0.98
  -6  14  -2    0.40    0.44
   6 -14   2    0.47    1.14
   6 -14   2    1.53    1.17
   6 -14   2    2.50    1.37
   6 -14   2   -3.15    2.23
  -7  14  -2   36.93    3.79
   7 -14   2   38.73    5.62
   7 -14   2   30.26    3.82
   7 -14   2   26.03    3.67
   7 -14   2   31.82    3.69
   7 -14   2   28.60    3.82
  -8  14  -2   28.45    3.12
  -8  14  -2   26.58    2.84
  -8  14  -2   30.02    3.01
  -9  14  -2    0.96    0.80
  -9  14  -2    1.41    0.66
  -9  14  -2    0.85    0.36
   9 -14   2    0.16    1.26
   9 -14   2   -0.33    1.14
   9 -14   2    0.22    1.06
 -10  14  -2    1.44    0.35
 -10  14  -2    0.97    0.57
 -10  14  -2    1.55    0.74
  10 -14   2    1.78    1.78
  10 -14   2    1.39    1.32
 -11  14  -2    0.97    0.47
 -11  14  -2    0.48    0.63
 -11  14  -2    0.20    0.26
  11 -14   2   -0.79    1.25
  11 -14   2   -1.63    1.14
 -12  14  -2    1.10    0.47
 -12  14  -2    0.95    0.29
 -12  14  -2    0.90    0.60
  10  13  -2   16.21    2.17
 -10 -13   2   19.42    2.04
 -10 -13   2   18.19    1.99
 -10 -13   2   23.00    2.15
   9  13  -2    4.20    0.82
   9  13  -2    3.42    1.27
   9  13  -2    5.48    1.07
  -9 -13   2    3.53    0.66
  -9 -13   2    4.88    0.80
   8  13  -2   15.83    2.00
   8  13  -2   15.07    2.30
   8  13  -2   12.23    4.15
  -8 -13   2   16.28    2.04
  -8 -13   2   19.53    1.98
   7  13  -2    7.96    1.32
   7  13  -2    3.36    1.30
   7  13  -2    2.32    1.68
   7  13  -2    5.02    1.28
   7  13  -2    3.56    1.88
  -7 -13   2    4.90    0.95
  -7 -13   2    4.44    1.00
   6  13  -2   23.89    2.69
   6  13  -2   17.65    2.76
   6  13  -2   24.59    3.30
  -6 -13   2   24.40    2.54
  -6 -13   2   21.96    2.57
  -6 -13   2   19.96    2.64
   5  13  -2   82.31    7.87
   5  13  -2   81.90    8.24
  -5 -13   2   77.72    7.93
  -5 -13   2   76.01    7.93
   4  13  -2   49.76    6.56
   4  13  -2   66.00    6.64
   4  13  -2   68.29    6.30
  -4 -13   2   59.85    6.31
  -4 -13   2   68.68    6.35
  -4 -13   2   57.73    6.29
   3  13  -2   16.38    2.72
   3  13  -2   15.85    2.07
   3  13  -2   16.87    2.71
  -3 -13   2   10.38    3.88
  -3 -13   2   16.90    2.23
  -3 -13   2   13.16    2.79
  -3 -13   2   19.59    2.72
  -3 -13   2   11.49    2.26
  -3 -13   2   13.58    2.28
   2  13  -2    1.35    0.91
   2  13  -2    0.80    1.24
   2  13  -2    2.65    1.21
  -2 -13   2   -0.27    1.04
  -2 -13   2    0.99    2.28
  -2 -13   2   -1.82    1.45
  -2 -13   2    1.37    1.76
  -2 -13   2    0.18    1.22
  -2 -13   2   -1.04    1.47
  -2 -13   2    1.04    1.08
  -2 -13   2    0.30    1.29
   1  13  -2  101.94    8.80
   1  13  -2   95.20    8.54
   1  13  -2   82.65    8.63
  -1 -13   2   89.76    8.83
  -1 -13   2   74.65    8.62
  -1 -13   2   85.59    8.71
  -1 -13   2   79.97    8.53
  -1 -13   2   81.87    8.67
   0  13  -2  206.77   20.58
   0  13  -2  240.34   20.67
   0 -13   2  205.62   20.74
   0 -13   2  214.20   20.70
   0 -13   2  227.89   20.63
   0 -13   2  180.33   20.59
   0 -13   2  208.05   20.64
  -1  13  -2    2.36    1.66
  -1  13  -2    5.08    1.24
  -1  13  -2    5.15    1.13
   1 -13   2    5.91    1.39
   1 -13   2    6.37    1.65
   1 -13   2    6.00    1.34
   1 -13   2    5.12    1.47
   1 -13   2    5.21    1.37
  -2  13  -2    2.35    1.04
  -2  13  -2    2.94    0.98
  -2  13  -2    2.52    2.41
  -2  13  -2    2.92    1.42
   2 -13   2    2.46    1.28
   2 -13   2    3.21    1.22
   2 -13   2    2.64    1.21
   2 -13   2    6.16    1.65
   2 -13   2    4.71    1.41
   2 -13   2    3.01    1.07
  -3  13  -2   45.36    4.41
  -3  13  -2   54.46    4.97
   3 -13   2   38.83    4.91
   3 -13   2   44.25    4.84
   3 -13   2   39.12    4.77
   3 -13   2   39.65    4.64
  -4  13  -2    6.87    1.33
  -4  13  -2    6.45    1.36
  -4  13  -2    4.52    0.86
  -4  13  -2    5.57    1.47
   4 -13   2    8.83    2.20
   4 -13   2    3.87    1.39
   4 -13   2    4.67    1.64
   4 -13   2    6.89    1.61
   4 -13   2    4.02    1.22
  -5  13  -2    0.88    1.16
  -5  13  -2    0.30    0.55
  -5  13  -2    1.77    1.04
  -5  13  -2    0.63    0.84
  -5  13  -2    1.15    1.11
   5 -13   2    3.01    1.67
   5 -13   2    1.63    1.03
   5 -13   2   -1.22    1.38
   5 -13   2    2.19    1.58
   5 -13   2    2.67    2.37
  -6  13  -2   88.26    8.04
  -6  13  -2   70.73    7.72
   6 -13   2   76.80    8.03
   6 -13   2   80.10    7.96
  -7  13  -2    3.29    0.99
  -7  13  -2    2.81    0.94
  -7  13  -2    2.91    1.01
  -7  13  -2    2.11    0.55
  -7  13  -2    3.82    1.38
   7 -13   2    2.59    1.13
   7 -13   2    5.36    2.27
   7 -13   2    0.37    1.26
   7 -13   2    1.70    1.55
   7 -13   2    4.50    1.56
  -8  13  -2   -0.28    0.40
  -8  13  -2   -2.17    1.52
  -8  13  -2   -0.16    1.01
  -8  13  -2    0.03    0.90
   8 -13   2   -2.71    4.78
   8 -13   2   -2.34    1.50
   8 -13   2    0.02    1.18
   8 -13   2    0.28    1.66
   8 -13   2    0.20    1.05
  -9  13  -2    5.92    0.96
  -9  13  -2    4.26    1.07
  -9  13  -2    6.27    0.83
   9 -13   2    3.21    1.48
   9 -13   2    4.75    1.30
   9 -13   2    4.54    1.39
 -10  13  -2    3.70    0.92
 -10  13  -2    2.36    0.71
 -10  13  -2    2.58    0.45
  10 -13   2    2.14    1.48
  10 -13   2    1.62    1.21
  10 -13   2    0.84    1.16
 -11  13  -2    9.22    1.02
 -11  13  -2    9.93    1.26
 -11  13  -2   10.55    1.50
  11 -13   2    5.77    1.53
  11 -13   2    6.08    1.63
 -12  13  -2    7.00    1.39
 -12  13  -2    9.60    1.11
 -12  13  -2    6.99    0.86
  12 -13   2    4.08    1.69
  11  12  -2   -0.03    0.78
  11  12  -2    0.40    0.64
 -11 -12   2   -0.21    0.46
 -11 -12   2   -0.15    0.55
 -11 -12   2    0.00    0.47
  10  12  -2   10.99    2.04
  10  12  -2   15.26    1.84
  10  12  -2   13.61    2.07
 -10 -12   2   15.02    1.68
 -10 -12   2   17.62    1.84
   9  12  -2    3.18    0.84
   9  12  -2    3.51    0.92
   9  12  -2    2.06    1.12
   9  12  -2    4.03    1.10
  -9 -12   2    5.93    0.98
  -9 -12   2    3.71    0.86
   8  12  -2   28.38    4.70
   8  12  -2   30.30    3.55
   8  12  -2   28.29    3.30
   8  12  -2   33.88    3.39
  -8 -12   2   34.06    3.32
  -8 -12   2   31.24    3.41
   7  12  -2    8.08    1.59
   7  12  -2    5.00    1.37
   6  12  -2   61.63    6.84
   6  12  -2   63.07    7.30
   6  12  -2   78.74    6.82
   6  12  -2   64.22    6.69
  -6 -12   2   68.23    6.78
  -6 -12   2   68.86    6.82
   5  12  -2    1.66    0.91
   5  12  -2    0.41    0.96
   5  12  -2   -0.73    0.96
   5  12  -2   -0.37    1.76
  -5 -12   2    0.00    0.92
  -5 -12   2   -0.93    0.91
  -5 -12   2   -0.88    1.16
   4  12  -2    1.22    1.07
   4  12  -2    1.91    1.56
   4  12  -2    0.48    0.95
   4  12  -2    1.26    1.60
   4  12  -2    0.68    0.89
  -4 -12   2    1.57    2.33
  -4 -12   2   -1.09    3.85
  -4 -12   2   -0.18    1.08
  -4 -12   2    2.09    1.02
  -4 -12   2    0.99    1.00
   3  12  -2    0.74    1.29
   3  12  -2    0.22    1.48
   3  12  -2    0.77    1.38
   3  12  -2    1.22    1.09
   3  12  -2   -1.13    0.80
  -3 -12   2   -0.48    1.01
  -3 -12   2    0.55    0.94
  -3 -12   2   -1.12    1.20
  -3 -12   2   -0.44    1.00
  -3 -12   2    0.10    2.00
  -3 -12   2   -0.37    1.50
  -3 -12   2   -0.76    1.23
   2  12  -2    9.49    1.57
   2  12  -2    5.76    1.48
   2  12  -2   11.77    2.15
  -2 -12   2   12.27    2.09
  -2 -12   2    8.81    1.65
  -2 -12   2    7.93    1.84
  -2 -12   2    6.57    1.54
  -2 -12   2    9.09    1.38
  -2 -12   2    7.80    1.42
  -2 -12   2    8.19    1.45
   1  12  -2    8.03    1.52
   1  12  -2    8.36    1.45
   1  12  -2    5.81    1.28
   1  12  -2    2.44    2.32
  -1 -12   2    5.96    1.53
  -1 -12   2    6.26    1.38
  -1 -12   2    6.32    1.08
  -1 -12   2    6.64    1.38
  -1 -12   2    6.26    1.55
  -1 -12   2    7.45    1.33
  -1 -12   2    6.06    1.44
  -1 -12   2    5.08    1.25
   0  12  -2   30.38    3.20
   0  12  -2   25.75    3.17
   0  12  -2   30.63    3.37
   0  12  -2   23.94    3.90
   0 -12   2   23.75    3.48
   0 -12   2   25.20    3.36
   0 -12   2   31.62    3.34
   0 -12   2   29.90    3.79
   0 -12   2   32.21    3.20
  -1  12  -2   93.12    8.17
   1 -12   2   79.10    8.03
   1 -12   2   70.69    8.02
   1 -12   2   82.15    7.93
   1 -12   2   72.73    8.00
  -2  12  -2  125.86   10.74
  -2  12  -2  114.88   10.47
   2 -12   2   95.47   10.65
   2 -12   2  102.33   10.67
   2 -12   2   98.02   10.56
  -3  12  -2    0.45    0.80
  -3  12  -2    1.42    1.19
  -3  12  -2   -1.25    1.22
  -3  12  -2    0.53    0.60
  -3  12  -2    0.17    0.82
   3 -12   2    0.52    1.04
   3 -12   2    0.59    1.24
   3 -12   2    0.99    0.86
   3 -12   2    2.59    1.38
   3 -12   2    2.08    1.21
   3 -12   2    0.90    1.24
  -4  12  -2   40.18    4.22
  -4  12  -2   40.30    4.16
  -4  12  -2   40.35    3.85
   4 -12   2   32.61    4.05
   4 -12   2   34.52    4.36
  -5  12  -2   -0.70    1.01
  -5  12  -2   -0.11    1.05
  -5  12  -2   -0.53    0.54
  -5  12  -2    0.62    0.99
  -5  12  -2    1.08    0.78
   5 -12   2    0.32    1.40
   5 -12   2   -0.20    1.42
   5 -12   2   -0.12    1.20
   5 -12   2    1.12    1.69
   5 -12   2    1.81    1.63
   5 -12   2   -0.91    0.83
  -6  12  -2    8.73    1.53
  -6  12  -2    4.61    0.81
  -6  12  -2    6.86    1.12
  -6  12  -2    5.40    1.18
  -6  12  -2    5.41    1.29
   6 -12   2    5.04    1.88
   6 -12   2    1.57    1.37
   6 -12   2    4.64    1.16
   6 -12   2    3.24    1.73
   6 -12   2    7.34    2.43
   6 -12   2    6.41    1.84
  -7  12  -2   21.91    2.77
  -7  12  -2   23.67    2.62
  -7  12  -2   21.31    2.27
   7 -12   2   16.72    2.99
   7 -12   2   18.59    3.41
   7 -12   2   20.44    3.14
   7 -12   2   21.40    3.95
   7 -12   2   24.20    3.57
  -8  12  -2   10.17    1.95
  -8  12  -2    5.68    1.07
  -8  12  -2    8.72    1.67
  -8  12  -2    8.34    1.32
  -8  12  -2    8.00    1.05
   8 -12   2    8.87    2.12
   8 -12   2    6.69    2.19
   8 -12   2    6.39    1.37
   8 -12   2    3.60    2.98
   8 -12   2    5.31    1.47
  -9  12  -2    0.07    0.41
  -9  12  -2    1.73    0.95
  -9  12  -2   -1.07    0.68
   9 -12   2    0.64    1.22
   9 -12   2    1.05    1.12
   9 -12   2   -0.95    1.76
 -10  12  -2   -0.36    0.64
 -10  12  -2    0.06    0.84
 -10  12  -2    0.87    0.40
 -10  12  -2    0.40    0.35
  10 -12   2   -1.12    1.76
  10 -12   2   -0.11    1.16
  10 -12   2    1.09    1.24
 -11  12  -2   30.75    2.80
 -11  12  -2   32.53    3.21
 -11  12  -2   28.90    2.96
  11 -12   2   25.38    3.89
  11 -12   2   21.33    3.40
  11 -12   2   22.01    3.38
 -12  12  -2    3.96    0.61
 -12  12  -2    3.87    0.93
 -12  12  -2    3.37    0.71
  12 -12   2    5.83    1.32
  12 -12   2    0.72    1.66
 -13  12  -2    0.11    0.60
 -13  12  -2    0.17    0.24
 -13  12  -2    1.32    0.86
  11  11  -2   10.08    1.49
  11  11  -2    7.94    1.61
  11  11  -2    7.90    1.56
  11  11  -2    9.33    1.44
 -11 -11   2   10.96    1.24
 -11 -11   2   10.86    1.42
 -11 -11   2   10.00    1.29
  10  11  -2   34.43    4.27
  10  11  -2   33.28    4.11
  10  11  -2   43.50    4.09
  10  11  -2   39.13    3.94
 -10 -11   2   39.05    3.89
 -10 -11   2   39.82    3.99
   9  11  -2   39.15    3.77
   9  11  -2   31.19    5.29
   9  11  -2   29.21    3.84
   9  11  -2   34.66    3.92
   9  11  -2   41.27    3.93
  -9 -11   2   36.65    3.81
  -9 -11   2   37.86    3.73
   8  11  -2   85.64    8.03
   8  11  -2   85.32    8.07
   8  11  -2   78.68    8.07
   8  11  -2   78.22    8.08
   8  11  -2   76.25    7.94
  -8 -11   2   82.82    7.99
  -8 -11   2   76.32    8.10
   7  11  -2    0.76    0.78
   7  11  -2    0.85    0.87
   7  11  -2    2.09    1.12
   7  11  -2   -1.09    0.88
   7  11  -2   -3.07    2.39
   7  11  -2    1.42    1.02
  -7 -11   2    0.17    0.86
  -7 -11   2    0.59    1.08
  -7 -11   2   -0.05    0.76
   6  11  -2    2.47    2.40
   6  11  -2    3.68    0.92
   6  11  -2    1.29    0.98
   6  11  -2    5.19    1.16
  -6 -11   2    3.99    1.14
  -6 -11   2    2.31    0.97
   5  11  -2    1.27    0.90
   5  11  -2    1.00    1.01
   5  11  -2    0.27    0.87
   5  11  -2    1.43    1.93
   5  11  -2   -0.19    0.81
   5  11  -2   -1.58    0.75
  -5 -11   2    0.81    0.85
  -5 -11   2   -0.51    1.05
  -5 -11   2    0.05    0.94
   4  11  -2    4.40    1.69
   4  11  -2    3.29    1.67
   4  11  -2    2.45    1.01
   4  11  -2    3.47    1.16
   4  11  -2    2.15    0.90
   4  11  -2    2.13    0.89
  -4 -11   2    3.34    1.13
  -4 -11   2   -0.67    1.70
  -4 -11   2    3.40    2.34
  -4 -11   2    2.07    0.98
  -4 -11   2    1.88    1.01
   3  11  -2    0.70    0.86
   3  11  -2    1.38    1.40
   3  11  -2    1.26    1.24
   3  11  -2    2.73    1.77
   3  11  -2    1.26    0.82
   3  11  -2    1.79    1.24
  -3 -11   2    1.42    0.94
  -3 -11   2    0.49    1.14
  -3 -11   2   -0.33    1.14
  -3 -11   2    2.17    0.98
  -3 -11   2    1.34    0.94
  -3 -11   2    1.09    0.98
  -3 -11   2   -1.14    1.09
  -3 -11   2    1.27    1.52
   2  11  -2    7.66    1.68
   2  11  -2   12.90    1.97
   2  11  -2    8.60    1.49
   2  11  -2    9.20    1.57
  -2 -11   2    5.96    1.49
  -2 -11   2    6.62    1.36
  -2 -11   2    9.23    1.58
  -2 -11   2    8.03    1.40
  -2 -11   2    8.35    1.54
  -2 -11   2    8.82    1.49
  -2 -11   2    7.69    1.38
  -2 -11   2   12.10    1.93
   1  11  -2  136.34   12.75
  -1 -11   2  119.04   12.75
  -1 -11   2  140.94   12.72
  -1 -11   2  120.81   12.69
   0  11  -2   29.03    3.13
   0  11  -2   19.64    3.37
   0  11  -2   31.88    3.06
   0  11  -2   29.33    3.33
   0 -11   2   29.05    3.04
   0 -11   2   30.31    2.97
   0 -11   2   21.79    3.80
   0 -11   2   22.01    2.98
  -1  11  -2   22.34    2.76
  -1  11  -2   23.58    2.89
  -1  11  -2   19.78    2.61
  -1  11  -2   15.63    3.12
   1 -11   2   25.41    2.52
   1 -11   2   24.21    2.63
  -2  11  -2   35.95    4.35
  -2  11  -2   46.51    4.17
  -2  11  -2   37.68    3.90
   2 -11   2   33.03    3.99
  -3  11  -2   13.79    2.23
  -3  11  -2   15.48    2.52
  -3  11  -2   15.65    1.92
  -3  11  -2   16.94    1.98
  -3  11  -2   13.99    1.74
  -3  11  -2   16.07    2.03
   3 -11   2   11.34    1.93
   3 -11   2   18.92    2.21
   3 -11   2   10.43    2.23
  -4  11  -2   37.89    3.48
  -4  11  -2   34.60    3.72
  -4  11  -2   36.12    3.38
  -4  11  -2   36.05    3.72
   4 -11   2   26.96    3.92
   4 -11   2   28.06    3.75
   4 -11   2   28.34    4.29
   4 -11   2   28.97    3.55
  -5  11  -2    8.42    1.34
  -5  11  -2    9.40    1.44
  -5  11  -2    5.66    1.06
  -5  11  -2    6.44    1.28
  -5  11  -2    6.03    0.91
   5 -11   2    6.43    1.63
   5 -11   2    3.54    1.71
   5 -11   2    4.10    1.40
   5 -11   2    7.81    1.51
   5 -11   2    4.56    2.02
   5 -11   2    4.32    1.13
  -6  11  -2   -0.30    0.93
  -6  11  -2    1.19    0.59
  -6  11  -2    2.54    0.96
  -6  11  -2    1.23    0.54
  -6  11  -2    0.36    0.78
  -6  11  -2    1.47    0.82
  -6  11  -2   -0.66    1.26
   6 -11   2    0.22    0.83
   6 -11   2    2.34    1.38
   6 -11   2   -2.43    1.93
   6 -11   2    0.34    1.65
   6 -11   2   -1.07    1.62
  -7  11  -2    2.66    1.01
  -7  11  -2    3.20    0.65
  -7  11  -2    3.66    1.01
  -7  11  -2    3.07    1.10
  -7  11  -2    4.80    1.77
  -7  11  -2    4.62    0.97
  -7  11  -2    3.34    0.67
   7 -11   2    1.55    2.22
   7 -11   2    4.81    1.71
   7 -11   2    2.11    0.98
   7 -11   2    0.74    1.28
   7 -11   2    4.19    2.22
   7 -11   2    2.80    2.05
  -8  11  -2    1.38    1.05
  -8  11  -2    4.04    2.09
  -8  11  -2    0.06    0.89
  -8  11  -2    0.82    0.53
  -8  11  -2    1.64    0.51
   8 -11   2    0.58    2.21
   8 -11   2    0.51    0.92
   8 -11   2    1.29    2.25
  -9  11  -2    0.93    1.21
  -9  11  -2    1.30    0.46
  -9  11  -2    2.13    0.90
  -9  11  -2    1.76    0.50
   9 -11   2    0.53    1.22
   9 -11   2    1.91    1.02
   9 -11   2    1.83    2.17
 -10  11  -2    9.54    1.73
 -10  11  -2    7.39    0.97
 -10  11  -2    8.73    1.62
  10 -11   2    4.22    1.50
  10 -11   2    5.26    2.08
 -11  11  -2    9.95    0.98
 -11  11  -2    5.44    1.09
 -11  11  -2    7.96    0.98
 -11  11  -2    9.66    1.70
  11 -11   2    4.60    1.50
  11 -11   2    7.14    2.08
  11 -11   2    6.47    1.45
 -12  11  -2   12.62    2.00
 -12  11  -2   13.40    1.40
 -12  11  -2   15.12    1.40
 -12  11  -2   12.10    1.62
  12 -11   2    7.97    2.23
  12 -11   2   19.21    3.30
  12 -11   2   10.01    1.87
 -13  11  -2    2.57    0.60
 -13  11  -2    1.89    0.38
 -13  11  -2    3.07    0.54
 -13  11  -2    4.70    0.98
  13 -11   2    3.60    1.47
  12  10  -2   12.11    1.87
  12  10  -2   12.85    2.26
  12  10  -2   13.87    2.05
  12  10  -2   19.09    2.86
  12  10  -2   12.82    1.77
 -12 -10   2   16.43    1.74
 -12 -10   2   15.77    1.62
  11  10  -2   23.60    2.55
  11  10  -2   21.78    2.71
  11  10  -2   22.42    2.85
 -11 -10   2   22.97    2.40
 -11 -10   2   22.05    2.55
  10  10  -2    7.40    1.48
  10  10  -2    5.62    1.07
  10  10  -2    6.68    1.15
  10  10  -2    5.03    1.20
  10  10  -2    4.87    1.29
 -10 -10   2    6.82    1.10
 -10 -10   2    5.00    1.01
   9  10  -2   32.14    3.42
   9  10  -2   33.43    3.38
   9  10  -2   31.94    3.51
   9  10  -2   30.58    3.69
   9  10  -2   34.69    3.60
  -9 -10   2   31.26    3.34
  -9 -10   2   26.52    3.41
   8  10  -2    7.45    1.20
   8  10  -2    5.11    1.55
   8  10  -2    6.22    1.07
   8  10  -2    9.26    1.54
  -8 -10   2    3.97    1.12
  -8 -10   2    8.61    1.34
  -8 -10   2    6.95    1.70
   7  10  -2    5.95    3.12
   7  10  -2    2.45    1.15
   7  10  -2    5.27    1.06
   7  10  -2    4.94    0.99
   7  10  -2    4.78    0.93
  -7 -10   2    2.60    0.94
  -7 -10   2    5.01    1.20
  -7 -10   2    3.08    1.00
  -7 -10   2    1.89    1.05
   6  10  -2   89.02    9.06
   6  10  -2   99.43    8.97
   6  10  -2   92.08    8.90
   6  10  -2   96.60    8.93
  -6 -10   2   82.40    9.00
  -6 -10   2   85.82    9.05
   5  10  -2  355.39   32.17
   5  10  -2  289.34   32.48
   5  10  -2  350.26   32.14
   5  10  -2  353.87   32.15
   5  10  -2  318.57   32.23
  -5 -10   2  313.92   32.23
  -5 -10   2  353.41   32.24
   4  10  -2  314.70   30.80
   4  10  -2  299.60   31.04
   4  10  -2  361.28   30.75
   4  10  -2  357.02   30.76
   4  10  -2  349.22   30.73
  -4 -10   2  272.46   30.80
  -4 -10   2  314.07   30.89
  -4 -10   2  291.12   30.82
  -4 -10   2  311.75   30.82
   3  10  -2    8.87    1.82
   3  10  -2   10.09    1.43
   3  10  -2   11.51    1.43
   3  10  -2    8.66    1.40
   3  10  -2    6.46    1.61
  -3 -10   2    7.25    1.34
  -3 -10   2    9.32    1.71
  -3 -10   2    8.27    1.49
  -3 -10   2    6.09    1.23
  -3 -10   2    8.33    1.38
   2  10  -2   17.10    2.64
   2  10  -2   22.87    2.96
   2  10  -2   22.95    2.43
  -2 -10   2   18.32    2.31
  -2 -10   2   25.04    2.43
  -2 -10   2   18.35    2.58
  -2 -10   2   16.90    2.69
  -2 -10   2   20.81    2.70
  -2 -10   2   23.86    2.49
  -2 -10   2   24.61    2.65
   1  10  -2   32.40    3.05
   1  10  -2   31.05    3.34
   1  10  -2   23.02    4.34
   1  10  -2   27.09    3.09
  -1 -10   2   32.62    2.99
  -1 -10   2   25.39    3.07
  -1 -10   2   21.46    3.24
  -1 -10   2   20.44    3.44
   0  10  -2   -2.21    1.81
   0  10  -2    1.85    0.69
   0  10  -2    0.86    0.97
   0  10  -2    2.01    0.84
   0  10  -2    1.13    1.03
   0 -10   2    0.49    1.03
   0 -10   2   -2.89    1.80
   0 -10   2    1.92    1.11
   0 -10   2    1.54    0.72
   0 -10   2    1.24    0.86
   0 -10   2    1.42    0.57
   0 -10   2    1.46    0.76
  -1  10  -2   54.94    5.68
  -1  10  -2   58.62    5.25
   1 -10   2   52.21    5.37
   1 -10   2   44.81    5.54
   1 -10   2   52.01    5.47
   1 -10   2   50.91    5.27
  -2  10  -2    7.18    1.32
  -2  10  -2    4.71    1.52
  -2  10  -2    6.52    1.69
  -2  10  -2    6.20    1.13
  -2  10  -2    4.25    0.87
  -2  10  -2    6.42    1.07
   2 -10   2    3.78    1.54
   2 -10   2    7.53    1.26
   2 -10   2    4.08    1.13
   2 -10   2    3.49    0.91
   2 -10   2    4.05    1.36
  -3  10  -2   36.17    4.05
  -3  10  -2   42.06    3.87
  -3  10  -2   36.20    3.71
  -3  10  -2   42.10    4.18
  -3  10  -2   39.29    3.81
   3 -10   2   29.81    4.36
   3 -10   2   32.17    4.29
   3 -10   2   30.41    3.91
  -4  10  -2   41.78    3.97
  -4  10  -2   38.45    3.91
  -4  10  -2   38.47    3.83
  -4  10  -2   39.69    4.17
  -4  10  -2   32.00    4.10
  -4  10  -2   38.74    3.91
   4 -10   2   41.88    4.12
   4 -10   2   30.61    4.10
   4 -10   2   31.39    4.53
   4 -10   2   43.20    4.02
  -5  10  -2    4.29    0.76
  -5  10  -2    4.26    0.70
  -5  10  -2    3.36    0.82
   5 -10   2    4.62    1.28
   5 -10   2    7.16    2.26
   5 -10   2    3.69    1.85
   5 -10   2    2.22    0.90
   5 -10   2    4.47    1.07
   5 -10   2    3.45    1.31
  -6  10  -2    4.34    0.93
  -6  10  -2    4.82    1.13
  -6  10  -2    3.77    0.71
  -6  10  -2    4.25    1.11
  -6  10  -2    4.79    0.75
  -6  10  -2    4.19    0.95
  -6  10  -2    8.02    1.57
   6 -10   2    3.78    2.55
   6 -10   2    2.77    1.44
   6 -10   2    2.38    1.35
   6 -10   2    3.71    1.02
   6 -10   2    2.96    2.97
   6 -10   2    3.35    1.49
  -7  10  -2   15.23    1.58
  -7  10  -2   15.27    1.94
  -7  10  -2   14.66    2.13
  -7  10  -2   17.58    2.49
  -7  10  -2   12.84    2.13
  -7  10  -2   14.72    1.86
  -7  10  -2   14.07    1.59
  -7  10  -2   11.58    2.04
   7 -10   2   12.13    2.13
   7 -10   2   10.68    2.31
   7 -10   2   16.41    2.30
   7 -10   2   10.68    2.95
   7 -10   2    9.95    1.88
  -8  10  -2    0.72    0.47
  -8  10  -2   -0.61    1.02
  -8  10  -2    0.41    0.86
  -8  10  -2   -0.77    1.08
  -8  10  -2   -0.34    0.88
  -8  10  -2    0.30    0.46
  -8  10  -2    1.82    2.44
   8 -10   2    1.60    1.36
   8 -10   2   -0.70    0.82
   8 -10   2   -2.25    1.99
  -9  10  -2    5.37    1.22
  -9  10  -2    7.45    1.43
  -9  10  -2    6.06    0.93
  -9  10  -2    6.02    1.21
   9 -10   2    3.54    1.16
 -10  10  -2    0.42    0.42
 -10  10  -2   -0.54    1.08
 -10  10  -2    0.87    0.85
 -10  10  -2    0.78    0.41
  10 -10   2   -0.79    0.98
  10 -10   2    1.33    1.30
 -11  10  -2   30.34    3.25
 -11  10  -2   23.50    3.11
  11 -10   2   21.41    2.96
  11 -10   2   22.29    3.23
 -12  10  -2    0.36    0.65
 -12  10  -2    0.37    0.35
 -12  10  -2    0.38    0.32
 -12  10  -2    0.87    1.01
  12 -10   2    0.82    1.17
  12 -10   2    0.49    1.40
 -13  10  -2    6.85    0.78
 -13  10  -2    4.56    1.19
 -13  10  -2    5.79    0.75
  13 -10   2    4.37    1.52
 -14  10  -2    7.03    1.17
 -14  10  -2    6.98    1.15
 -14  10  -2    5.31    0.75
 -14  10  -2    5.05    0.76
  13   9  -2    1.76    0.89
  13   9  -2    3.94    1.37
  13   9  -2    1.50    1.02
  13   9  -2    4.90    1.43
  13   9  -2    1.43    0.69
 -13  -9   2    3.10    0.60
 -13  -9   2    3.03    0.82
  12   9  -2   25.22    3.27
  12   9  -2   27.88    2.97
  12   9  -2   23.87    3.12
  12   9  -2   27.66    3.33
 -12  -9   2   28.77    2.81
 -12  -9   2   29.65    2.96
 -12  -9   2   26.79    2.83
  11   9  -2   60.10    6.16
  11   9  -2   69.01    6.29
  11   9  -2   69.22    6.20
  11   9  -2   54.11    6.24
  11   9  -2   69.62    6.35
 -11  -9   2   60.45    6.17
 -11  -9   2   60.67    6.07
 -11  -9   2   51.18    6.08
  10   9  -2   63.23    6.30
  10   9  -2   60.86    6.14
  10   9  -2   58.06    6.50
  10   9  -2   61.37    6.11
   9   9  -2    9.32    1.61
   9   9  -2   12.12    1.56
   9   9  -2   10.85    1.67
   9   9  -2   10.24    1.83
   9   9  -2   10.52    1.90
  -9  -9   2   10.93    1.50
  -9  -9   2   10.08    1.60
  -9  -9   2    8.85    1.54
   8   9  -2   16.44    2.14
   8   9  -2   17.47    1.96
   8   9  -2   15.98    1.86
   8   9  -2   11.98    2.37
  -8  -9   2   16.21    2.02
  -8  -9   2   17.13    2.18
  -8  -9   2   11.08    2.13
   7   9  -2    1.30    4.19
   7   9  -2   10.19    1.41
   7   9  -2    9.76    1.25
   7   9  -2    9.37    1.58
   7   9  -2   10.17    1.61
  -7  -9   2    8.44    1.44
  -7  -9   2    7.37    1.43
  -7  -9   2    8.33    1.55
  -7  -9   2    8.35    1.45
   6   9  -2    6.21    1.07
   6   9  -2    6.84    3.24
   6   9  -2    5.04    1.16
   6   9  -2    6.50    1.18
   6   9  -2    7.15    1.06
  -6  -9   2    5.77    1.40
  -6  -9   2    4.13    1.14
  -6  -9   2    4.08    1.03
  -6  -9   2    5.16    1.18
   5   9  -2  106.41   11.42
   5   9  -2  113.47   12.03
   5   9  -2  126.58   11.32
   5   9  -2  131.24   11.35
   5   9  -2  131.03   11.39
  -5  -9   2  117.71   11.45
  -5  -9   2  103.33   11.66
  -5  -9   2   98.61   11.40
  -5  -9   2  118.23   11.49
   4   9  -2   24.56    2.30
   4   9  -2   17.71    2.51
   4   9  -2   22.77    2.26
   4   9  -2   21.18    3.69
   4   9  -2   21.24    2.39
   4   9  -2   19.70    3.48
  -4  -9   2   20.40    2.62
  -4  -9   2   22.35    2.61
  -4  -9   2   20.00    2.68
  -4  -9   2   18.39    2.51
   3   9  -2   47.79    4.23
   3   9  -2   47.58    4.26
   3   9  -2   34.83    4.92
   3   9  -2   39.93    4.37
   3   9  -2   46.35    4.34
  -3  -9   2   36.55    4.27
  -3  -9   2   42.41    4.37
  -3  -9   2   49.09    4.60
  -3  -9   2   42.33    4.33
  -3  -9   2   33.93    4.42
   2   9  -2   23.51    2.63
   2   9  -2   20.31    3.23
   2   9  -2   27.00    3.32
   2   9  -2   26.08    2.97
  -2  -9   2   26.38    2.97
  -2  -9   2   29.55    2.78
  -2  -9   2   22.06    2.95
  -2  -9   2   21.14    2.49
  -2  -9   2   23.02    2.88
   1   9  -2   54.00    5.21
   1   9  -2   55.83    4.82
  -1  -9   2   43.89    4.92
  -1  -9   2   44.52    5.01
  -1  -9   2   42.28    5.18
  -1  -9   2   45.84    4.85
   0   9  -2    1.51    1.14
   0   9  -2    0.91    1.08
   0   9  -2    1.08    0.69
   0   9  -2    1.31    0.48
   0   9  -2    1.10    0.84
   0   9  -2    0.24    1.04
   0   9  -2    1.85    0.94
   0  -9   2   -0.91    1.01
   0  -9   2    1.68    0.78
   0  -9   2    1.32    1.18
   0  -9   2    1.33    0.64
   0  -9   2    2.26    0.52
  -1   9  -2   40.68    4.01
   1  -9   2   39.85    4.01
   1  -9   2   36.14    4.37
   1  -9   2   37.40    4.07
   1  -9   2   42.36    4.32
  -2   9  -2    3.51    0.86
  -2   9  -2    5.56    1.06
  -2   9  -2    5.94    1.09
  -2   9  -2    4.06    1.39
  -2   9  -2    4.58    1.14
  -2   9  -2    5.50    1.54
   2  -9   2    5.70    1.52
   2  -9   2    6.03    0.95
   2  -9   2    5.07    0.91
   2  -9   2    3.92    1.66
   2  -9   2    4.04    1.04
  -3   9  -2   23.65    2.48
  -3   9  -2   20.60    2.22
  -3   9  -2   23.45    2.49
  -3   9  -2   17.55    2.34
  -3   9  -2   21.32    2.35
  -3   9  -2   17.16    2.83
  -3   9  -2   15.73    2.83
   3  -9   2   22.56    2.30
   3  -9   2   16.71    2.22
   3  -9   2   20.82    3.57
   3  -9   2   23.44    2.23
   3  -9   2   17.83    2.46
   3  -9   2   15.18    3.01
  -4   9  -2   20.63    2.12
  -4   9  -2   17.99    2.57
  -4   9  -2   19.67    2.32
  -4   9  -2   20.96    2.24
  -4   9  -2   20.90    2.26
  -4   9  -2   16.59    2.05
  -4   9  -2   17.82    2.53
   4  -9   2   19.81    2.51
   4  -9   2   16.20    2.77
   4  -9   2   19.46    2.26
   4  -9   2   21.61    2.27
   4  -9   2   19.62    2.29
   4  -9   2   19.18    3.20
  -5   9  -2   31.10    3.09
  -5   9  -2   32.43    3.06
  -5   9  -2   31.07    3.40
  -5   9  -2   31.02    3.26
  -5   9  -2   28.22    3.37
  -5   9  -2   24.90    3.05
  -5   9  -2   31.03    3.18
   5  -9   2   27.21    3.52
   5  -9   2   33.63    4.61
   5  -9   2   31.76    3.22
   5  -9   2   32.39    3.31
   5  -9   2   21.83    4.54
  -6   9  -2   -0.09    0.74
  -6   9  -2    0.04    0.46
  -6   9  -2   -0.72    0.85
  -6   9  -2   -0.58    0.69
  -6   9  -2    1.71    1.48
   6  -9   2    0.08    1.24
   6  -9   2   -1.08    1.05
   6  -9   2   -0.91    2.73
   6  -9   2    0.06    0.75
   6  -9   2    0.83    0.89
  -7   9  -2   60.53    6.64
  -7   9  -2   68.21    6.67
  -7   9  -2   66.24    6.76
  -7   9  -2   74.66    6.55
  -7   9  -2   66.90    6.80
  -7   9  -2   69.14    6.82
  -7   9  -2   66.22    6.54
   7  -9   2   66.17    6.93
   7  -9   2   70.80    6.87
   7  -9   2   60.37    6.97
   7  -9   2   65.51    6.71
  -8   9  -2   10.98    1.37
  -8   9  -2   12.47    1.84
  -8   9  -2   12.12    2.09
  -8   9  -2   14.59    2.03
  -8   9  -2   11.97    1.96
  -8   9  -2    9.99    1.82
  -8   9  -2   12.65    1.36
   8  -9   2    9.79    2.00
   8  -9   2   10.06    1.74
   8  -9   2   13.57    2.95
  -9   9  -2   99.82    8.85
  -9   9  -2   89.11    8.63
  -9   9  -2   83.16    8.83
  -9   9  -2   82.90    9.01
  -9   9  -2   92.23    8.98
  -9   9  -2   99.59    8.64
   9  -9   2   73.86    8.79
 -10   9  -2    0.30    1.57
 -10   9  -2    0.47    0.47
 -10   9  -2   -0.35    2.08
 -10   9  -2    0.78    1.60
  10  -9   2   -0.24    0.92
  10  -9   2    0.65    1.31
 -11   9  -2    6.76    0.86
 -11   9  -2    6.48    0.86
 -11   9  -2    7.56    1.58
 -11   9  -2    4.91    1.11
  11  -9   2    2.99    1.49
  11  -9   2    5.37    1.24
 -12   9  -2   16.03    1.65
 -12   9  -2   10.94    2.05
 -12   9  -2   18.06    1.64
 -12   9  -2   13.52    1.94
 -13   9  -2    0.60    1.16
 -13   9  -2    2.18    0.75
 -13   9  -2    2.62    0.43
 -13   9  -2    2.98    0.51
  13  -9   2    1.24    1.32
  13  -9   2    2.18    1.37
 -14   9  -2    3.04    0.51
 -14   9  -2    2.64    1.12
 -14   9  -2    1.77    0.61
 -14   9  -2    3.66    0.54
  13   8  -2    0.11    0.92
  13   8  -2    0.76    1.21
  13   8  -2    1.38    1.05
  13   8  -2    0.77    0.99
  13   8  -2    0.63    0.72
 -13  -8   2   -0.33    0.49
  12   8  -2    3.26    0.91
  12   8  -2    3.14    0.91
  12   8  -2    3.99    1.13
  12   8  -2    0.20    1.16
  12   8  -2    2.04    1.06
 -12  -8   2    2.32    0.60
 -12  -8   2    1.91    0.74
 -12  -8   2    2.60    0.77
 -12  -8   2    1.86    0.64
  11   8  -2    2.02    1.19
  11   8  -2    1.86    0.96
  11   8  -2    1.67    0.94
  11   8  -2    1.67    0.79
  11   8  -2    0.06    1.07
 -11  -8   2    1.51    0.62
 -11  -8   2    0.99    0.64
 -11  -8   2    2.30    0.80
  10   8  -2   44.43    4.35
  10   8  -2   47.01    4.43
  10   8  -2   39.85    4.18
  10   8  -2   40.00    4.47
  10   8  -2   38.61    4.16
 -10  -8   2   32.76    4.25
 -10  -8   2   39.17    4.12
 -10  -8   2   41.72    4.25
   9   8  -2    2.38    1.05
   9   8  -2    0.87    0.99
   9   8  -2    2.72    0.73
   9   8  -2    2.54    1.26
  -9  -8   2    1.56    0.89
  -9  -8   2    1.48    0.75
  -9  -8   2   -0.12    0.89
  -9  -8   2    1.00    0.74
   8   8  -2   50.69    5.08
   8   8  -2   51.85    5.25
   8   8  -2   56.20    5.17
   8   8  -2   53.15    5.46
  -8  -8   2   51.39    5.23
  -8  -8   2   45.94    5.25
  -8  -8   2   47.65    5.18
   7   8  -2   15.41    2.33
   7   8  -2   17.67    2.14
   7   8  -2   19.14    2.03
  -7  -8   2   15.03    2.15
  -7  -8   2   15.07    2.07
  -7  -8   2   18.38    2.18
   6   8  -2   -2.07    3.17
   6   8  -2    0.69    0.50
   6   8  -2    1.15    0.60
  -6  -8   2    2.09    0.88
  -6  -8   2    0.30    0.86
  -6  -8   2    0.43    1.11
   5   8  -2    1.69    2.75
   5   8  -2    2.43    0.61
   5   8  -2    1.98    0.53
   5   8  -2    3.40    0.81
   5   8  -2    2.74    1.00
  -5  -8   2    2.04    0.92
  -5  -8   2    1.46    1.00
  -5  -8   2    2.13    1.09
  -5  -8   2    1.60    1.07
  -5  -8   2    2.25    0.83
  -5  -8   2    2.58    1.18
   4   8  -2    2.66    2.34
   4   8  -2   -1.96    1.33
   4   8  -2    0.23    0.40
   4   8  -2    0.50    0.46
   4   8  -2   -0.66    1.70
   4   8  -2   -0.41    0.81
   4   8  -2    0.14    0.68
  -4  -8   2   -1.24    0.91
  -4  -8   2   -0.07    0.85
  -4  -8   2    1.04    1.06
  -4  -8   2    0.04    0.97
  -4  -8   2   -0.88    1.27
  -4  -8   2    2.15    1.29
  -4  -8   2    1.96    0.79
  -4  -8   2    0.05    0.65
   3   8  -2   17.20    2.72
   3   8  -2   19.22    2.00
   3   8  -2   16.38    2.11
   3   8  -2   17.64    1.76
  -3  -8   2   18.02    1.88
  -3  -8   2   13.02    2.23
  -3  -8   2   15.15    2.45
  -3  -8   2   14.89    1.85
  -3  -8   2   17.77    1.89
  -3  -8   2   12.99    2.20
  -3  -8   2   21.75    2.24
  -3  -8   2   13.08    2.21
   2   8  -2   11.66    1.47
   2   8  -2    9.30    1.18
   2   8  -2   10.55    1.56
   2   8  -2    9.04    1.04
   2   8  -2    6.69    1.53
   2   8  -2    7.96    1.92
  -2  -8   2    8.64    1.09
  -2  -8   2    7.47    1.43
  -2  -8   2    5.05    1.37
  -2  -8   2    5.57    1.41
  -2  -8   2    8.42    1.05
  -1  -8   2   25.04    2.79
  -1  -8   2   25.97    3.48
  -1  -8   2   22.73    3.13
  -1  -8   2   27.46    2.68
   0   8  -2   23.70    3.02
   0   8  -2   25.70    2.77
   0  -8   2   31.51    2.84
   0  -8   2   30.97    2.85
  -1   8  -2    7.33    0.89
  -1   8  -2    9.28    0.94
   1  -8   2   10.25    1.08
   1  -8   2    7.06    1.25
  -2   8  -2   52.94    5.34
  -2   8  -2   64.28    5.52
   2  -8   2   53.41    5.57
   2  -8   2   52.63    5.46
   2  -8   2   53.26    6.12
  -3   8  -2   13.66    1.86
  -3   8  -2   13.70    1.83
  -3   8  -2   11.11    1.33
  -3   8  -2   12.55    1.74
  -3   8  -2   12.40    1.57
   3  -8   2   13.39    1.47
   3  -8   2   14.35    1.53
   3  -8   2   12.10    1.57
   3  -8   2   13.66    1.91
   3  -8   2   10.94    2.47
  -4   8  -2   21.70    2.33
  -4   8  -2   23.45    2.55
  -4   8  -2   19.04    2.72
  -4   8  -2   21.45    2.42
  -4   8  -2   24.63    2.38
  -4   8  -2   19.63    2.70
  -4   8  -2   26.51    2.74
   4  -8   2   20.40    2.74
   4  -8   2   20.18    2.42
   4  -8   2   21.94    2.37
   4  -8   2   19.87    2.32
  -5   8  -2   17.49    2.29
  -5   8  -2   13.15    1.76
  -5   8  -2   17.52    2.26
  -5   8  -2   16.66    1.86
  -5   8  -2   22.37    2.74
  -5   8  -2   17.19    2.15
  -5   8  -2   17.59    1.85
  -5   8  -2   19.49    2.02
   5  -8   2   15.96    2.00
   5  -8   2   14.51    1.91
  -6   8  -2   13.33    1.91
  -6   8  -2   12.35    2.02
  -6   8  -2   17.08    3.22
  -6   8  -2   16.06    1.83
  -6   8  -2   13.22    1.57
  -6   8  -2   12.68    1.61
  -6   8  -2   14.43    1.99
  -6   8  -2   16.33    1.57
   6  -8   2   11.83    2.03
   6  -8   2   13.76    1.95
   6  -8   2   12.69    1.86
   6  -8   2   13.15    1.82
  -7   8  -2    4.18    0.87
  -7   8  -2    3.23    0.96
  -7   8  -2    4.35    1.70
   7  -8   2    2.68    0.91
   7  -8   2    3.32    1.43
   7  -8   2    2.69    1.33
  -8   8  -2   91.95    8.42
  -8   8  -2   91.71    8.54
  -8   8  -2   89.93    8.24
  -8   8  -2   82.15    8.39
  -8   8  -2   79.70    8.42
   8  -8   2   71.78    8.60
  -9   8  -2   29.86    3.38
  -9   8  -2   26.30    3.18
  -9   8  -2   23.07    3.25
  -9   8  -2   29.76    2.80
  -9   8  -2   30.48    3.25
  -9   8  -2   25.14    2.78
 -10   8  -2   26.64    4.00
 -10   8  -2   35.44    3.63
 -10   8  -2   34.79    3.04
 -10   8  -2   30.31    3.70
 -10   8  -2   26.66    3.38
 -10   8  -2   30.09    3.04
  10  -8   2   23.20    3.28
 -11   8  -2    5.73    0.82
 -11   8  -2    4.30    1.09
 -11   8  -2    6.97    1.61
  11  -8   2    2.23    1.40
  11  -8   2    3.72    1.14
 -12   8  -2    0.01    0.33
 -12   8  -2    0.48    0.36
 -12   8  -2    0.49    0.80
 -12   8  -2   -0.17    1.23
  12  -8   2    0.30    1.08
  12  -8   2    0.15    1.31
 -13   8  -2   21.73    2.03
 -13   8  -2   15.72    2.81
 -13   8  -2   20.61    2.03
 -13   8  -2   17.45    2.28
 -14   8  -2   49.02    4.78
 -14   8  -2   40.01    4.22
 -14   8  -2   44.83    4.22
 -14   8  -2   41.34    4.39
  14   7  -2    5.37    1.12
  14   7  -2    4.89    1.42
  14   7  -2    3.73    1.31
  14   7  -2    5.11    1.65
 -14  -7   2    5.08    0.83
  13   7  -2    2.69    1.16
  13   7  -2    2.43    0.91
  13   7  -2    3.46    0.93
  13   7  -2    5.10    1.29
  13   7  -2    1.05    1.31
 -13  -7   2    0.17    1.14
  12   7  -2   61.81    6.04
  12   7  -2   65.47    6.26
  12   7  -2   72.15    6.71
  12   7  -2   66.99    6.14
 -12  -7   2   60.84    6.03
 -12  -7   2   54.20    5.89
 -12  -7   2   52.16    5.91
 -12  -7   2   50.88    5.88
 -12  -7   2   63.58    6.04
  11   7  -2   51.19    5.89
  11   7  -2   60.30    5.71
  11   7  -2   64.39    5.83
  11   7  -2   55.11    5.56
  11   7  -2   54.68    5.59
 -11  -7   2   46.72    5.55
 -11  -7   2   51.13    5.46
 -11  -7   2   57.51    5.55
  10   7  -2    1.47    1.03
  10   7  -2    0.60    0.74
  10   7  -2    1.39    1.33
  10   7  -2    0.42    0.69
 -10  -7   2    0.52    0.80
 -10  -7   2   -0.21    1.05
 -10  -7   2   -1.51    0.86
 -10  -7   2    0.14    0.68
 -10  -7   2    0.45    0.72
   9   7  -2   -0.15    0.56
   9   7  -2    0.60    1.29
   9   7  -2   -0.31    0.68
   9   7  -2   -1.22    0.91
  -9  -7   2   -0.57    1.04
  -9  -7   2    0.23    0.70
  -9  -7   2    0.23    0.83
  -9  -7   2    0.41    0.79
  -9  -7   2    0.54    0.64
   8   7  -2   58.88    5.32
   8   7  -2   53.37    5.56
   8   7  -2   55.34    5.42
   8   7  -2   53.12    5.24
  -8  -7   2   49.13    5.37
  -8  -7   2   51.91    5.30
  -8  -7   2   42.59    5.59
  -8  -7   2   55.43    5.35
   7   7  -2    4.64    0.87
   7   7  -2    4.47    0.73
  -7  -7   2    4.51    0.85
  -7  -7   2    4.37    1.23
   6   7  -2  187.24   17.58
   6   7  -2  193.01   17.51
   6   7  -2  165.02   17.65
   6   7  -2  201.53   17.54
  -6  -7   2  155.53   17.56
  -6  -7   2  188.62   17.61
  -6  -7   2  178.63   17.61
   5   7  -2   -0.30    0.74
   5   7  -2    0.46    0.44
   5   7  -2   -0.10    0.98
   5   7  -2    0.45    1.27
   5   7  -2    0.89    0.38
  -5  -7   2    1.43    1.16
  -5  -7   2    0.26    0.74
  -5  -7   2    0.78    0.74
  -5  -7   2    1.15    0.86
  -5  -7   2    0.45    0.79
  -5  -7   2   -0.04    0.98
   4   7  -2   18.85    1.82
   4   7  -2   16.48    1.96
   4   7  -2   13.81    2.22
   4   7  -2   20.17    2.08
  -4  -7   2   15.17    2.43
  -4  -7   2   14.42    2.30
  -4  -7   2   18.63    2.37
  -4  -7   2   18.34    2.03
  -4  -7   2   18.66    1.96
   3   7  -2  278.07   26.78
   3   7  -2  262.53   26.76
  -3  -7   2  307.13   26.87
  -3  -7   2  272.56   26.80
  -3  -7   2  273.00   26.81
   2   7  -2  225.89   20.68
  -2  -7   2  208.26   20.71
  -2  -7   2  210.57   20.70
   1   7  -2   69.89    6.30
   1   7  -2   65.75    6.25
  -1  -7   2   61.74    6.28
  -1  -7   2   60.26    6.28
   0   7  -2    0.15    0.48
   0   7  -2    0.62    0.55
   0  -7   2    0.62    0.45
   0  -7   2    0.80    0.33
   0  -7   2    0.85    0.33
  -1   7  -2    0.18    0.17
   1  -7   2    1.02    0.80
   1  -7   2   -0.19    0.32
   1  -7   2    0.47    0.30
  -2   7  -2   11.31    1.28
   2  -7   2   14.23    1.37
   2  -7   2   11.78    1.86
   2  -7   2   14.71    1.47
   2  -7   2   10.90    1.47
  -3   7  -2   29.76    3.12
   3  -7   2   32.50    3.26
   3  -7   2   30.32    3.80
   3  -7   2   33.66    3.29
   3  -7   2   33.66    3.20
   3  -7   2   30.12    3.58
  -4   7  -2   79.56    8.28
  -4   7  -2   89.21    8.43
   4  -7   2   89.78    8.99
   4  -7   2   78.24    8.55
   4  -7   2   86.80    8.35
   4  -7   2   86.18    8.36
   4  -7   2   89.86    8.39
  -5   7  -2   17.97    1.75
  -5   7  -2   15.94    2.17
  -5   7  -2   14.74    1.67
  -5   7  -2   14.44    2.06
  -5   7  -2   16.62    1.76
  -5   7  -2   14.08    1.95
   5  -7   2   15.58    1.79
   5  -7   2   16.66    1.80
   5  -7   2   15.10    1.87
   5  -7   2   14.61    2.51
  -6   7  -2   29.69    3.57
  -6   7  -2   34.15    3.36
  -6   7  -2   32.36    3.55
  -6   7  -2   32.12    3.63
  -6   7  -2   37.57    3.36
  -6   7  -2   32.12    3.40
   6  -7   2   36.06    3.52
   6  -7   2   32.42    3.51
   6  -7   2   33.51    3.88
   6  -7   2   34.15    3.47
  -7   7  -2    2.25    0.51
  -7   7  -2    2.81    0.99
  -7   7  -2    3.51    0.96
  -7   7  -2    1.48    0.93
  -7   7  -2    1.99    0.48
  -7   7  -2    2.14    0.75
  -7   7  -2    2.12    0.91
   7  -7   2    1.48    0.77
   7  -7   2    2.42    0.99
   7  -7   2    3.44    1.38
   7  -7   2    1.75    1.04
  -8   7  -2   29.14    3.36
  -8   7  -2   28.20    2.88
  -8   7  -2   28.10    3.19
  -8   7  -2   27.03    3.16
  -8   7  -2   26.66    3.18
  -8   7  -2   26.46    3.07
  -8   7  -2   30.44    2.88
   8  -7   2   30.19    3.10
   8  -7   2   31.24    3.60
  -9   7  -2   34.88    3.55
  -9   7  -2   30.70    3.70
  -9   7  -2   32.75    3.16
  -9   7  -2   28.33    3.71
  -9   7  -2   30.80    3.29
  -9   7  -2   29.83    3.51
  -9   7  -2   33.65    3.15
   9  -7   2   30.42    3.90
   9  -7   2   28.43    3.36
 -10   7  -2    9.64    1.20
 -10   7  -2    5.73    1.93
 -10   7  -2    9.20    1.16
 -10   7  -2    9.75    1.84
 -10   7  -2    8.07    1.81
 -10   7  -2    8.34    1.50
 -10   7  -2    9.98    1.47
  10  -7   2   10.19    1.79
 -11   7  -2   -3.98    2.26
 -11   7  -2    1.33    0.75
  11  -7   2    2.97    0.98
  11  -7   2   -0.16    1.28
 -12   7  -2    6.60    0.98
 -12   7  -2    4.90    0.87
 -12   7  -2    5.77    2.24
 -12   7  -2    3.79    0.75
 -12   7  -2    3.33    1.14
  12  -7   2    3.38    1.37
  12  -7   2    1.58    1.10
 -13   7  -2   23.37    2.18
 -13   7  -2   16.21    3.09
 -13   7  -2   23.11    2.18
 -13   7  -2   17.95    2.46
 -14   7  -2   27.35    2.75
 -14   7  -2   28.72    2.75
 -14   7  -2   26.66    2.99
 -15   7  -2    7.15    0.83
 -15   7  -2    6.51    0.82
  15   6  -2    2.16    0.71
  15   6  -2    5.93    2.27
 -15  -6   2    0.88    0.39
  14   6  -2   71.64    7.62
  14   6  -2   73.97    7.24
  14   6  -2   65.65    7.50
  14   6  -2   72.36    7.27
  14   6  -2   70.82    7.38
 -14  -6   2   78.38    7.14
  13   6  -2   23.50    2.69
  13   6  -2   22.15    3.10
  13   6  -2   23.39    2.83
  13   6  -2   24.29    2.85
 -13  -6   2   23.20    2.58
 -13  -6   2   23.67    2.57
 -13  -6   2   20.73    2.40
 -13  -6   2   22.54    2.46
  12   6  -2    2.00    1.32
  12   6  -2   -1.11    0.78
  12   6  -2    0.53    1.24
  12   6  -2    0.75    0.86
 -12  -6   2   -0.41    0.57
 -12  -6   2    0.96    0.64
 -12  -6   2    0.12    0.75
  11   6  -2   58.71    6.92
  11   6  -2   70.96    6.76
  11   6  -2   71.07    6.42
  11   6  -2   69.87    6.39
 -11  -6   2   64.49    6.47
 -11  -6   2   56.37    6.44
 -11  -6   2   54.75    6.26
  10   6  -2   19.83    2.16
  10   6  -2   20.47    2.65
  10   6  -2   19.83    2.96
  10   6  -2   22.89    2.33
 -10  -6   2   16.41    2.35
 -10  -6   2   17.82    2.39
 -10  -6   2   18.50    2.31
 -10  -6   2   19.35    2.17
 -10  -6   2   15.42    2.15
   9   6  -2   20.54    2.46
   9   6  -2   21.41    2.32
   9   6  -2   21.46    2.73
   9   6  -2   24.93    3.15
  -9  -6   2   19.97    2.45
  -9  -6   2   23.76    2.40
  -9  -6   2   19.29    2.62
  -9  -6   2   20.76    2.57
   8   6  -2   76.48    7.09
   8   6  -2   75.30    7.04
  -8  -6   2   73.40    7.09
  -8  -6   2   76.94    7.15
  -8  -6   2   60.47    7.14
  -8  -6   2   67.46    7.13
   7   6  -2   12.56    2.15
   7   6  -2   14.01    1.50
   7   6  -2   14.17    1.93
  -7  -6   2    9.46    1.54
  -7  -6   2   11.43    1.75
  -7  -6   2    9.96    1.53
  -7  -6   2   11.37    1.74
  -7  -6   2   12.15    2.15
   6   6  -2   38.57    4.31
   6   6  -2   42.89    3.97
   6   6  -2   38.99    3.91
   6   6  -2   37.90    4.15
  -6  -6   2   41.22    4.14
  -6  -6   2   42.81    4.16
  -6  -6   2   34.18    4.06
   5   6  -2  207.63   18.46
   5   6  -2  194.39   18.21
   5   6  -2  165.20   18.32
   5   6  -2  203.74   18.23
  -5  -6   2  182.75   18.26
  -5  -6   2  183.16   18.27
  -5  -6   2  187.23   18.31
   4   6  -2   39.72    4.13
   4   6  -2   44.01    4.18
  -4  -6   2   42.20    4.20
  -4  -6   2   44.47    4.28
  -4  -6   2   41.42    4.19
   3   6  -2    0.94    0.55
   3   6  -2    1.99    0.46
  -3  -6   2    2.06    0.42
  -3  -6   2    3.23    0.87
  -3  -6   2    2.25    0.41
  -3  -6   2    1.07    0.48
   2   6  -2   72.75    7.00
  -2  -6   2   72.14    7.04
   1   6  -2  142.36   13.64
  -1  -6   2  143.15   13.67
  -1  -6   2  139.84   13.67
   0   6  -2   49.67    4.27
   0   6  -2   36.31    4.33
   0  -6   2   43.75    4.27
   0  -6   2   44.88    4.26
  -1   6  -2    1.31    0.22
   1  -6   2    0.88    0.74
   1  -6   2    1.25    0.29
   1  -6   2    0.91    0.32
   1  -6   2    0.69    0.67
   2  -6   2    7.02    0.81
   2  -6   2    7.48    1.22
   2  -6   2    5.22    1.33
   2  -6   2    6.55    0.81
  -3   6  -2   62.72    6.31
   3  -6   2   66.52    6.35
   3  -6   2   68.74    6.36
   3  -6   2   67.63    6.40
   3  -6   2   59.29    6.60
  -4   6  -2  272.52   27.99
   4  -6   2  284.56   28.02
   4  -6   2  276.85   28.14
   4  -6   2  292.05   28.04
   4  -6   2  335.04   28.46
   4  -6   2  288.05   28.02
  -5   6  -2   13.58    2.00
  -5   6  -2   15.38    1.69
  -5   6  -2   15.18    1.78
   5  -6   2   15.39    1.72
   5  -6   2   16.17    1.76
   5  -6   2   17.24    1.83
   5  -6   2   19.13    2.62
   5  -6   2   18.99    2.94
  -6   6  -2   41.57    4.54
  -6   6  -2   44.94    4.38
  -6   6  -2   47.05    4.37
  -6   6  -2   41.82    4.53
  -6   6  -2   40.76    4.51
  -6   6  -2   41.21    4.60
   6  -6   2   50.03    4.47
   6  -6   2   42.57    4.44
   6  -6   2   53.54    4.85
   6  -6   2   41.73    4.44
  -7   6  -2   49.08    5.19
  -7   6  -2   50.76    5.05
  -7   6  -2   51.16    5.17
  -7   6  -2   51.86    5.21
  -7   6  -2   53.71    5.28
  -7   6  -2   52.88    5.07
  -7   6  -2   49.86    5.25
  -7   6  -2   45.33    5.26
   7  -6   2   56.61    5.18
   7  -6   2   52.14    5.26
   7  -6   2   58.24    5.59
   7  -6   2   49.50    5.23
  -8   6  -2   55.29    5.81
  -8   6  -2   57.84    5.87
  -8   6  -2   59.29    5.75
  -8   6  -2   56.76    5.83
   8  -6   2   58.58    6.05
   8  -6   2   58.06    5.77
  -9   6  -2    3.29    1.30
  -9   6  -2    2.09    0.49
  -9   6  -2    1.97    0.95
  -9   6  -2    1.77    1.11
  -9   6  -2    1.70    0.45
  -9   6  -2    2.36    1.31
  -9   6  -2    1.65    0.67
   9  -6   2    1.97    1.11
   9  -6   2   -1.06    1.42
 -10   6  -2   12.75    1.61
 -10   6  -2   11.90    1.35
 -10   6  -2   13.59    2.53
 -10   6  -2    8.60    1.68
 -10   6  -2   11.48    2.10
 -10   6  -2   12.52    1.39
 -10   6  -2   14.71    2.19
  10  -6   2    9.93    1.95
 -11   6  -2    0.22    1.01
 -11   6  -2   -0.22    0.60
 -11   6  -2    0.69    0.44
 -11   6  -2    0.93    1.66
 -11   6  -2    0.37    2.09
 -11   6  -2    0.10    0.41
  11  -6   2    2.51    1.33
  11  -6   2    0.26    0.85
 -12   6  -2   19.14    1.92
 -12   6  -2   15.86    2.39
 -12   6  -2   18.59    1.94
 -13   6  -2    1.68    1.68
 -13   6  -2    1.07    0.51
 -13   6  -2    0.69    0.36
 -13   6  -2    1.89    0.39
 -13   6  -2    0.87    0.82
  13  -6   2   -0.16    0.98
  13  -6   2    1.89    1.21
 -14   6  -2   10.22    1.65
 -14   6  -2   11.10    1.21
 -14   6  -2   11.85    1.23
 -15   6  -2   66.45    6.46
  15   5  -2    2.73    1.00
  15   5  -2    2.42    1.14
  15   5  -2   -0.64    1.31
 -15  -5   2    1.15    0.50
 -15  -5   2    1.17    0.62
  14   5  -2   -0.33    0.95
  14   5  -2    1.12    2.67
  14   5  -2    1.42    1.03
  14   5  -2    0.08    1.14
  14   5  -2    1.81    1.48
 -14  -5   2    0.06    0.48
 -14  -5   2    0.01    0.49
 -14  -5   2    0.36    0.62
  13   5  -2   20.99    2.99
  13   5  -2   24.66    2.82
  13   5  -2   22.60    2.98
  13   5  -2   25.17    3.23
 -13  -5   2   25.40    2.59
 -13  -5   2   25.88    2.71
 -13  -5   2   21.60    2.49
 -13  -5   2   24.40    2.59
 -13  -5   2   23.83    2.56
  12   5  -2  116.77   10.50
  12   5  -2  114.25   10.35
  12   5  -2  115.43   10.39
 -12  -5   2   91.90   10.20
 -12  -5   2  111.68   10.31
 -12  -5   2  103.97   10.29
 -12  -5   2   96.06   10.25
 -12  -5   2  100.97   10.32
 -12  -5   2   97.34   10.20
  11   5  -2  180.47   15.51
  11   5  -2  183.93   15.68
  11   5  -2  139.95   15.71
 -11  -5   2  159.35   15.50
 -11  -5   2  134.46   15.39
 -11  -5   2  170.81   15.51
 -11  -5   2  152.86   15.41
 -11  -5   2  153.26   15.51
  10   5  -2    8.54    1.91
  10   5  -2    9.85    1.55
  10   5  -2    9.63    1.63
  10   5  -2    7.44    1.25
 -10  -5   2    7.98    1.32
 -10  -5   2    6.95    1.21
 -10  -5   2   10.11    1.48
 -10  -5   2    7.92    1.31
 -10  -5   2    7.24    1.58
   9   5  -2    6.47    0.99
   9   5  -2    6.17    1.06
   9   5  -2    5.68    1.70
   9   5  -2    7.37    1.59
  -9  -5   2    5.35    1.08
  -9  -5   2    7.53    1.16
  -9  -5   2    6.98    1.09
  -9  -5   2    4.65    0.87
  -9  -5   2    6.94    1.40
   8   5  -2   17.56    1.96
   8   5  -2   17.42    2.61
   8   5  -2   19.28    3.08
   8   5  -2   20.04    2.10
  -8  -5   2   18.76    2.32
  -8  -5   2   18.82    2.09
  -8  -5   2   17.73    2.16
  -8  -5   2   17.66    2.20
   7   5  -2   25.10    2.58
   7   5  -2   26.93    3.43
   7   5  -2   24.49    2.50
   7   5  -2   24.01    3.00
  -7  -5   2   21.32    2.88
  -7  -5   2   24.43    2.72
  -7  -5   2   25.94    2.75
  -7  -5   2   24.59    2.68
   6   5  -2    0.24    0.31
   6   5  -2    0.05    0.43
  -6  -5   2    1.05    0.54
  -6  -5   2    0.50    0.32
  -6  -5   2   -1.45    0.71
  -6  -5   2    0.40    0.61
  -6  -5   2    0.27    0.67
  -6  -5   2   -0.17    0.75
   5   5  -2    5.94    0.81
   5   5  -2    4.83    0.65
  -5  -5   2    4.25    0.82
  -5  -5   2    4.76    0.67
  -5  -5   2    3.98    0.73
   4   5  -2   18.77    2.05
  -4  -5   2   19.58    2.02
  -4  -5   2   20.75    2.03
   3   5  -2   27.23    2.89
  -3  -5   2   31.33    2.93
  -3  -5   2   30.15    2.92
   2   5  -2  132.74   13.20
  -2  -5   2  138.35   13.23
  -2  -5   2  140.79   13.22
   1   5  -2   34.58    3.43
  -1  -5   2   35.28    3.45
  -1  -5   2   35.69    3.44
   0   5  -2   72.31    7.80
   0   5  -2   83.80    7.73
   0  -5   2   84.43    7.76
   1  -5   2   49.97    5.55
   1  -5   2   51.12    5.67
   1  -5   2   63.23    5.53
   1  -5   2   63.04    5.54
   2  -5   2   37.99    3.64
   2  -5   2   36.36    3.87
   2  -5   2   36.80    3.71
   2  -5   2   37.32    3.65
   3  -5   2    4.70    0.66
   3  -5   2    4.97    0.67
   3  -5   2    6.62    0.94
   3  -5   2    6.22    1.19
  -4   5  -2   46.12    4.26
   4  -5   2   41.72    4.26
   4  -5   2   42.54    4.27
  -5   5  -2   24.36    2.58
   5  -5   2   30.22    3.24
   5  -5   2   22.64    2.59
   5  -5   2   28.99    3.36
   5  -5   2   29.08    2.64
   5  -5   2   22.61    2.58
  -6   5  -2   49.64    5.33
  -6   5  -2   47.58    5.12
  -6   5  -2   48.26    5.24
  -6   5  -2   53.21    5.13
  -6   5  -2   53.93    5.18
   6  -5   2   54.42    5.53
   6  -5   2   60.64    5.18
   6  -5   2   52.49    5.17
   6  -5   2   51.24    5.16
  -7   5  -2   -0.01    0.43
  -7   5  -2   -0.06    0.83
  -7   5  -2   -0.77    0.86
  -7   5  -2    0.85    0.58
  -7   5  -2    1.12    1.02
  -7   5  -2   -0.56    0.67
  -7   5  -2    0.95    0.76
  -7   5  -2    0.14    0.35
   7  -5   2    0.83    0.73
   7  -5   2    0.07    0.58
   7  -5   2   -1.04    1.27
  -8   5  -2   45.04    4.31
  -8   5  -2   41.17    4.53
  -8   5  -2   41.82    4.52
  -8   5  -2   44.40    4.52
  -8   5  -2   48.08    4.75
  -8   5  -2   41.50    4.48
  -8   5  -2   48.66    4.43
  -8   5  -2   41.66    4.30
   8  -5   2   45.01    4.46
   8  -5   2   38.98    4.73
  -9   5  -2  102.89   10.91
  -9   5  -2  101.42   11.34
  -9   5  -2  101.75   10.85
  -9   5  -2  115.88   10.72
  -9   5  -2  107.16   10.72
  -9   5  -2  115.67   10.97
  -9   5  -2  123.01   10.80
  -9   5  -2  129.23   11.15
   9  -5   2  106.57   10.82
   9  -5   2  101.96   11.01
 -10   5  -2    0.09    0.86
 -10   5  -2    1.10    1.54
 -10   5  -2    0.17    0.41
 -10   5  -2    0.00    0.59
 -10   5  -2    0.17    1.39
 -10   5  -2   -0.28    0.93
 -10   5  -2   -0.15    0.44
  10  -5   2   -0.94    0.74
 -11   5  -2    1.16    1.06
 -11   5  -2    3.37    2.14
 -11   5  -2    1.07    0.43
 -11   5  -2    1.98    0.50
 -11   5  -2    0.24    1.78
 -11   5  -2    0.99    0.62
  11  -5   2    0.70    0.88
 -12   5  -2    0.36    0.50
 -12   5  -2    0.54    0.97
 -12   5  -2   -1.60    3.03
 -12   5  -2    0.91    0.39
 -12   5  -2    0.14    0.35
  12  -5   2    0.46    1.18
  12  -5   2   -0.13    0.86
 -13   5  -2  142.98   13.88
 -13   5  -2  151.36   13.94
 -13   5  -2  129.91   14.06
 -13   5  -2  150.71   13.89
 -14   5  -2   35.84    4.03
 -14   5  -2   35.99    3.81
 -14   5  -2   40.39    3.87
 -14   5  -2   42.55    3.83
 -15   5  -2   11.05    1.24
 -15   5  -2   14.91    1.77
 -15   5  -2   11.06    1.21
  15   4  -2   30.59    4.02
 -15  -4   2   37.37    3.76
 -15  -4   2   37.09    3.70
 -15  -4   2   42.09    3.72
  14   4  -2    3.39    1.17
  14   4  -2    4.05    1.08
  14   4  -2    2.55    1.67
  14   4  -2    3.33    1.30
  14   4  -2    4.36    1.91
 -14  -4   2    4.71    0.89
 -14  -4   2    2.90    0.69
 -14  -4   2    3.59    0.66
 -14  -4   2    3.77    0.77
  13   4  -2   10.31    1.80
  13   4  -2    6.41    1.90
  13   4  -2   10.49    1.89
  13   4  -2   14.70    2.55
  13   4  -2   14.33    1.80
 -13  -4   2    9.50    1.40
 -13  -4   2   10.65    1.48
 -13  -4   2   11.05    1.65
  12   4  -2   32.41    2.95
  12   4  -2   31.96    3.63
  12   4  -2   19.72    3.82
  12   4  -2   32.59    3.09
 -12  -4   2   26.63    2.82
 -12  -4   2   24.85    2.98
 -12  -4   2   21.60    2.82
 -12  -4   2   20.48    3.16
  11   4  -2   31.55    4.96
  11   4  -2   46.20    4.16
  11   4  -2   48.28    4.76
 -11  -4   2   36.75    4.08
 -11  -4   2   42.02    4.22
 -11  -4   2   38.05    4.26
 -11  -4   2   38.55    4.22
  10   4  -2  164.91   16.85
  10   4  -2  186.71   16.79
  10   4  -2  192.83   16.61
 -10  -4   2  160.98   16.63
 -10  -4   2  171.85   16.55
 -10  -4   2  149.21   16.60
 -10  -4   2  173.00   16.63
   9   4  -2    9.75    1.84
   9   4  -2    8.30    2.16
   9   4  -2    8.67    1.15
   9   4  -2   10.29    1.45
  -9  -4   2    7.01    1.30
  -9  -4   2    8.87    1.45
  -9  -4   2    7.64    1.56
  -9  -4   2    8.40    1.50
   8   4  -2   47.21    5.50
   8   4  -2   47.46    4.81
   8   4  -2   49.67    4.88
   8   4  -2   45.58    5.31
  -8  -4   2   48.85    4.94
  -8  -4   2   51.08    4.96
  -8  -4   2   49.84    4.89
   7   4  -2  267.12   25.53
   7   4  -2  262.26   25.50
  -7  -4   2  267.48   25.55
  -7  -4   2  271.73   25.58
  -7  -4   2  257.36   25.58
   6   4  -2    9.98    1.17
   6   4  -2   10.31    1.00
  -6  -4   2    7.02    1.02
  -6  -4   2    7.23    1.08
  -6  -4   2    8.96    0.98
   5   4  -2   16.30    1.68
   5   4  -2   16.54    1.57
  -5  -4   2   14.48    1.62
  -5  -4   2   15.32    1.66
  -5  -4   2   14.58    1.57
   4   4  -2    9.72    1.22
  -4  -4   2   10.61    1.14
  -4  -4   2   11.22    1.15
   3   4  -2   14.07    1.47
  -3  -4   2   15.41    1.49
  -3  -4   2   14.58    1.49
   2   4  -2    8.74    0.95
  -2  -4   2    9.01    0.95
  -2  -4   2    9.57    0.95
   1   4  -2   48.69    5.59
   1   4  -2   56.29    5.55
  -1  -4   2   63.71    5.57
  -1  -4   2   61.59    5.57
   0   4  -2    0.03    0.24
   0  -4   2    0.52    0.35
   0  -4   2    0.37    0.18
   0  -4   2    0.41    0.18
   0  -4   2    0.18    0.35
  -1   4  -2    6.93    0.66
  -1   4  -2    6.00    0.65
   1  -4   2    8.22    0.93
   2  -4   2  117.49   12.16
   2  -4   2  133.68   12.33
   2  -4   2  133.42   12.21
   2  -4   2  121.09   12.16
   3  -4   2   29.48    2.63
   3  -4   2   22.74    2.53
   3  -4   2   29.11    2.84
   3  -4   2   22.83    2.53
  -4   4  -2   19.53    1.93
   4  -4   2   17.08    1.91
   4  -4   2   17.29    1.91
   4  -4   2   22.55    1.99
  -5   4  -2    4.54    0.69
   5  -4   2    5.04    0.72
   5  -4   2    4.14    1.27
   5  -4   2    3.97    0.67
  -6   4  -2  125.19   11.73
  -6   4  -2  106.96   11.65
  -6   4  -2  108.50   11.83
   6  -4   2  128.56   11.68
   6  -4   2  121.75   11.86
   6  -4   2  132.81   12.34
   6  -4   2  118.38   11.68
   6  -4   2  125.53   11.68
  -7   4  -2    9.05    1.28
  -7   4  -2    6.92    1.24
  -7   4  -2    9.22    1.62
  -7   4  -2    8.28    1.31
  -7   4  -2    9.31    1.11
  -7   4  -2    8.45    1.40
  -7   4  -2    7.60    1.06
  -7   4  -2    9.14    1.56
   7  -4   2    9.16    1.21
  -8   4  -2    4.34    1.08
  -8   4  -2    4.67    1.60
  -8   4  -2    5.97    1.06
  -8   4  -2    4.63    1.10
  -8   4  -2    5.89    1.10
  -8   4  -2    6.58    0.87
  -8   4  -2    5.20    1.15
  -8   4  -2    5.08    0.79
   8  -4   2    5.02    0.94
   8  -4   2    8.14    1.52
  -9   4  -2    0.90    0.92
  -9   4  -2    0.27    0.92
  -9   4  -2    1.33    0.58
  -9   4  -2    0.57    0.38
  -9   4  -2   -0.63    1.02
  -9   4  -2    1.30    0.84
  -9   4  -2    1.24    0.44
   9  -4   2    2.48    1.36
   9  -4   2    0.48    0.75
 -10   4  -2   47.82    4.37
 -10   4  -2   45.72    4.94
 -10   4  -2   43.28    4.72
 -10   4  -2   46.32    5.34
 -10   4  -2   43.95    4.67
 -10   4  -2   44.86    4.44
 -10   4  -2   42.85    4.36
  10  -4   2   44.22    4.92
  10  -4   2   38.04    4.52
 -11   4  -2   -0.34    2.10
 -11   4  -2    0.03    0.55
 -11   4  -2   -0.40    1.05
 -11   4  -2    0.88    1.11
 -11   4  -2    0.06    0.42
 -11   4  -2   -0.18    2.13
 -11   4  -2   -0.41    0.39
  11  -4   2    0.59    0.80
 -12   4  -2    3.52    0.58
 -12   4  -2    2.57    1.13
 -12   4  -2    3.95    0.72
 -12   4  -2    3.61    0.70
  12  -4   2    3.83    1.29
  12  -4   2    2.79    0.99
 -13   4  -2    0.60    0.44
 -13   4  -2    0.57    0.34
 -13   4  -2   -1.55    0.86
 -13   4  -2    0.71    0.35
  13  -4   2    1.27    1.68
  13  -4   2    1.54    1.15
 -14   4  -2    3.63    0.96
 -14   4  -2    4.00    0.70
 -14   4  -2    3.73    0.52
 -14   4  -2    3.55    0.59
  14  -4   2    1.33    1.50
  14  -4   2    1.59    1.17
  14  -4   2    0.43    1.11
 -15   4  -2   21.69    2.34
 -15   4  -2   24.38    2.76
 -15   4  -2   25.33    2.36
 -16  -3   2   72.31    6.88
 -16  -3   2   63.51    6.83
 -16  -3   2   76.43    6.90
  15   3  -2    0.87    1.07
  15   3  -2    1.00    1.18
  15   3  -2    4.08    2.41
  15   3  -2    1.72    1.16
 -15  -3   2    0.52    0.44
 -15  -3   2    0.30    0.44
 -15  -3   2    0.15    0.50
  14   3  -2    1.05    1.84
  14   3  -2    0.88    1.04
  14   3  -2    0.74    1.32
  14   3  -2   -1.12    0.94
 -14  -3   2    1.31    0.60
 -14  -3   2    0.40    0.59
 -14  -3   2    1.28    0.46
 -14  -3   2   -0.32    0.46
  13   3  -2    0.08    1.52
  13   3  -2    2.42    1.64
  13   3  -2   -0.25    0.84
  13   3  -2   -0.32    0.95
 -13  -3   2    0.19    0.46
 -13  -3   2   -0.18    0.83
 -13  -3   2   -0.73    0.63
 -13  -3   2   -0.48    0.52
 -13  -3   2    0.30    0.64
  12   3  -2   16.89    1.99
  12   3  -2   17.24    2.59
  12   3  -2   17.25    2.25
  12   3  -2   10.47    2.64
 -12  -3   2   17.83    1.96
 -12  -3   2   15.49    2.06
 -12  -3   2   16.14    1.98
 -12  -3   2   14.96    1.92
 -12  -3   2   13.90    1.76
 -12  -3   2   13.14    1.87
  11   3  -2    1.43    1.98
  11   3  -2    1.48    0.66
  11   3  -2   -0.01    0.93
  11   3  -2    1.21    1.79
 -11  -3   2    0.43    0.70
 -11  -3   2    0.26    0.51
 -11  -3   2   -0.27    0.77
 -11  -3   2    1.52    0.73
 -11  -3   2   -0.53    0.62
 -11  -3   2    0.72    0.63
  10   3  -2  204.86   18.77
  10   3  -2  210.25   18.53
  10   3  -2  183.76   18.79
  10   3  -2  213.68   18.47
 -10  -3   2  179.54   18.49
 -10  -3   2  181.27   18.41
 -10  -3   2  167.47   18.48
 -10  -3   2  187.75   18.49
   9   3  -2   20.26    2.26
   9   3  -2   20.64    2.30
   9   3  -2   24.92    3.28
  -9  -3   2   20.54    2.17
  -9  -3   2   18.48    2.30
  -9  -3   2   19.23    2.22
  -9  -3   2   17.18    2.24
   8   3  -2   20.51    1.98
  -8  -3   2   16.77    2.23
  -8  -3   2   18.17    2.27
  -8  -3   2   20.18    2.23
  -8  -3   2   20.92    2.17
  -8  -3   2   16.76    2.03
   7   3  -2   12.66    1.48
   7   3  -2   12.01    1.27
  -7  -3   2    9.84    1.22
  -7  -3   2   14.16    1.60
   6   3  -2   58.47    5.49
   6   3  -2   55.99    5.42
  -6  -3   2   50.69    5.40
  -6  -3   2   58.32    5.42
  -5  -3   2   33.17    3.52
  -5  -3   2   32.40    3.51
  -5  -3   2   42.04    3.52
   4   3  -2   44.68    4.52
  -4  -3   2   47.22    4.54
  -4  -3   2   48.20    4.54
   3   3  -2    6.86    0.80
  -3  -3   2    7.64    0.80
  -3  -3   2    7.83    0.80
   2   3  -2   80.54    8.14
  -2  -3   2   85.98    8.15
  -2  -3   2   87.22    8.15
   1   3  -2  122.91   12.97
  -1  -3   2  139.88   12.96
  -1  -3   2  141.71   12.96
   0  -3   2    0.29    0.25
   0  -3   2    0.79    0.17
   0  -3   2    0.63    0.17
   0  -3   2   -0.38    0.31
  -1   3  -2    3.49    0.35
   1  -3   2    3.16    0.42
   1  -3   2    4.17    0.60
   1  -3   2    3.24    0.41
   1  -3   2    3.50    0.59
  -2   3  -2    1.29    0.15
   2  -3   2    2.12    0.48
   2  -3   2    1.62    0.25
   3  -3   2  105.17   10.52
   3  -3   2  102.79   10.52
   3  -3   2  120.09   10.55
  -4   3  -2  237.09   22.08
   4  -3   2  231.51   22.05
   4  -3   2  219.88   22.04
   5  -3   2   20.74    2.08
   5  -3   2   20.30    2.06
   6  -3   2   13.81    1.55
   6  -3   2   15.55    1.55
  -7   3  -2   24.00    2.50
  -7   3  -2   21.56    2.74
  -7   3  -2   26.48    2.63
  -7   3  -2   23.10    2.67
  -7   3  -2   26.60    2.67
  -7   3  -2   24.68    2.53
  -8   3  -2  154.18   13.95
  -8   3  -2  142.20   13.75
  -8   3  -2  138.67   13.94
  -8   3  -2  135.32   13.87
  -8   3  -2  141.26   13.75
  -8   3  -2  154.98   13.82
  -8   3  -2  131.26   13.81
  -9   3  -2   17.83    2.50
  -9   3  -2   17.79    2.69
  -9   3  -2   20.97    2.22
  -9   3  -2   22.92    2.76
  -9   3  -2   22.47    2.24
  -9   3  -2   23.51    2.33
   9  -3   2   26.52    3.04
 -10   3  -2   53.89    4.93
 -10   3  -2   48.69    5.11
 -10   3  -2   51.01    4.86
 -10   3  -2   54.08    5.48
 -10   3  -2   58.41    6.07
 -10   3  -2   44.96    5.19
 -10   3  -2   48.09    4.85
  10  -3   2   46.88    5.34
  10  -3   2   40.61    5.00
 -11   3  -2    2.25    2.86
 -11   3  -2   10.88    1.21
 -11   3  -2    9.48    1.20
 -11   3  -2   13.41    2.64
 -11   3  -2    7.69    1.64
 -11   3  -2    8.66    1.60
 -11   3  -2   10.66    1.34
  11  -3   2    7.77    1.38
  11  -3   2    9.22    1.93
 -12   3  -2    0.59    0.38
 -12   3  -2    0.60    0.39
 -12   3  -2   -0.20    0.50
 -12   3  -2   -1.01    1.04
  12  -3   2    1.65    0.88
  12  -3   2    1.96    3.38
  12  -3   2    2.02    1.18
 -13   3  -2   12.64    1.48
 -13   3  -2   11.19    1.88
 -13   3  -2   12.56    1.37
 -13   3  -2   13.56    1.38
  13  -3   2    8.25    2.13
  13  -3   2   12.19    2.16
 -14   3  -2   11.83    1.88
 -14   3  -2   14.51    1.56
 -14   3  -2   14.03    1.48
 -14   3  -2   14.30    1.49
 -15   3  -2    4.31    1.13
  15  -3   2    4.93    1.25
  15  -3   2    3.12    1.23
  16   2  -2    1.38    1.05
  16   2  -2   -0.11    0.99
 -16  -2   2    0.02    0.48
 -16  -2   2    1.05    0.38
 -16  -2   2   -0.05    0.40
 -15  -2   2   34.54    3.65
 -15  -2   2   37.25    3.68
 -15  -2   2   38.64    3.75
  14   2  -2   22.74    3.58
  14   2  -2   23.66    3.87
  14   2  -2   19.69    3.00
 -14  -2   2   25.73    2.62
 -14  -2   2   26.75    2.68
 -14  -2   2   25.03    2.56
 -14  -2   2   23.78    2.54
  13   2  -2    0.11    1.02
  13   2  -2   -0.23    0.84
  13   2  -2    2.61    1.73
  13   2  -2    0.54    1.70
 -13  -2   2   -0.16    0.82
 -13  -2   2    1.30    0.50
 -13  -2   2   -0.02    0.62
 -13  -2   2    1.45    0.73
 -13  -2   2    0.48    0.55
 -13  -2   2    0.01    1.80
  12   2  -2  106.34    9.16
  12   2  -2   92.91    9.62
  12   2  -2   98.51    9.00
 -12  -2   2   87.66    9.01
 -12  -2   2   84.10    8.93
 -12  -2   2   90.30    9.43
 -12  -2   2   92.16    9.00
 -12  -2   2   91.22    9.03
 -12  -2   2   81.19    8.90
 -11  -2   2   85.27    7.57
 -11  -2   2   74.86    7.86
 -11  -2   2   76.61    7.42
 -11  -2   2   74.24    7.46
 -11  -2   2   68.55    7.40
 -11  -2   2   79.72    7.51
 -11  -2   2   71.99    7.50
  10   2  -2  102.75    8.80
 -10  -2   2   89.11    8.75
 -10  -2   2   80.41    8.82
 -10  -2   2   87.60    8.83
   9   2  -2   -1.03    0.77
   9   2  -2    0.00    0.43
  -9  -2   2    0.29    0.45
  -9  -2   2    0.58    0.78
  -9  -2   2   -0.07    0.61
  -9  -2   2    0.40    0.63
  -9  -2   2    0.46    0.67
   8   2  -2    0.38    0.76
   8   2  -2   -0.19    0.36
  -8  -2   2   -0.45    0.82
  -8  -2   2    0.74    0.62
  -8  -2   2   -0.28    0.45
  -8  -2   2    0.39    0.72
  -8  -2   2    0.40    0.64
   7   2  -2   88.65    8.96
   7   2  -2   85.18    9.02
  -7  -2   2   92.70    8.96
  -7  -2   2  104.79    9.05
   6   2  -2   30.75    3.20
  -6  -2   2   32.49    3.21
  -6  -2   2   35.30    3.29
   5   2  -2   12.07    1.11
  -5  -2   2    8.92    1.09
  -5  -2   2   10.57    1.19
  -5  -2   2   11.25    1.11
   4   2  -2   80.03    6.98
  -4  -2   2   65.42    6.98
  -4  -2   2   67.81    6.99
  -4  -2   2   76.44    7.00
   3   2  -2   42.74    4.35
  -3  -2   2   47.18    4.37
  -3  -2   2   45.41    4.36
  -2  -2   2   20.22    2.00
  -2  -2   2   20.72    2.00
  -1  -2   2   89.67    9.94
  -1  -2   2  108.92    9.94
  -1  -2   2  111.55    9.94
   0  -2   2   31.22    2.98
   0  -2   2   30.23    2.98
  -1   2  -2    6.74    0.59
  -1   2  -2    6.41    0.62
   1  -2   2    5.32    0.62
   1  -2   2    4.98    0.61
  -2   2  -2  231.06   23.59
  -2   2  -2  232.10   23.60
   2  -2   2  262.12   23.62
   2  -2   2  259.17   23.62
   3  -2   2   43.38    4.25
   3  -2   2   43.85    4.24
   3  -2   2   44.44    4.25
  -4   2  -2   11.16    1.11
   4  -2   2    9.51    1.03
   4  -2   2    9.63    1.05
  -5   2  -2  138.24   14.42
   5  -2   2  160.03   14.38
  -6   2  -2   21.16    2.36
   6  -2   2   23.28    2.30
  -7   2  -2   91.11    9.42
  -7   2  -2  102.43    9.48
  -7   2  -2  108.33    9.55
  -7   2  -2   90.83    9.53
  -7   2  -2  103.20    9.48
  -7   2  -2   91.27    9.46
  -7   2  -2   94.44    9.42
  -8   2  -2    5.58    1.07
  -8   2  -2    4.68    0.94
  -8   2  -2    3.81    0.70
  -8   2  -2    5.31    0.90
  -8   2  -2    4.50    1.11
  -8   2  -2    4.14    0.79
  -8   2  -2    4.29    1.07
   8  -2   2    7.85    1.13
  -9   2  -2   61.50    6.12
  -9   2  -2   58.70    6.00
  -9   2  -2   61.86    6.07
  -9   2  -2   59.26    6.00
  -9   2  -2   64.37    6.38
  -9   2  -2   63.05    6.06
 -10   2  -2   50.06    6.58
 -10   2  -2   50.55    5.66
 -10   2  -2   54.70    5.44
 -10   2  -2   53.70    5.43
 -10   2  -2   51.85    5.77
 -10   2  -2   50.62    5.54
 -10   2  -2   59.02    5.52
 -10   2  -2   55.13    5.53
  10  -2   2   64.79    5.91
  10  -2   2   61.31    5.63
 -11   2  -2    1.74    1.19
 -11   2  -2    2.09    0.52
 -11   2  -2    1.28    2.32
 -11   2  -2    0.74    1.19
 -11   2  -2    1.36    0.51
 -11   2  -2    3.00    0.69
  11  -2   2    1.08    0.88
  11  -2   2    1.92    2.54
 -12   2  -2    5.68    1.38
 -12   2  -2    5.52    1.08
 -12   2  -2    7.77    1.47
 -12   2  -2    6.60    0.90
 -12   2  -2    6.60    0.90
  12  -2   2    4.87    1.40
  12  -2   2    7.69    2.73
  12  -2   2    4.43    1.21
 -13   2  -2    0.90    0.97
 -13   2  -2    1.91    0.43
 -13   2  -2    2.06    0.41
 -13   2  -2    1.45    0.50
  13  -2   2    0.87    1.48
  13  -2   2    0.88    1.12
 -14   2  -2   29.25    2.68
 -14   2  -2   25.67    2.99
 -14   2  -2   29.06    2.76
 -14   2  -2   25.81    2.67
  14  -2   2   19.73    3.30
 -15   2  -2    3.15    0.53
 -15   2  -2    5.60    0.98
  15  -2   2    0.94    1.06
  15  -2   2    0.35    1.08
  16   1  -2    1.35    1.29
  16   1  -2   -0.43    1.05
 -16  -1   2    1.02    0.50
 -16  -1   2    0.58    0.36
 -16  -1   2    0.95    0.37
 -15  -1   2  142.86   13.13
 -15  -1   2  146.14   13.12
 -15  -1   2  121.80   13.05
 -15  -1   2  130.03   13.06
  14   1  -2    0.91    1.70
  14   1  -2   -0.49    1.03
  14   1  -2    0.34    0.87
  14   1  -2    0.83    2.36
 -14  -1   2    0.30    0.58
 -14  -1   2   -0.01    1.69
 -14  -1   2    0.93    0.44
 -14  -1   2    0.75    0.84
 -14  -1   2    0.00    1.01
  13   1  -2    1.51    1.06
  13   1  -2    0.34    0.82
  13   1  -2   -1.01    1.77
 -13  -1   2    0.51    0.48
 -13  -1   2    0.64    0.80
 -13  -1   2   -0.25    0.78
 -13  -1   2    0.96    1.66
 -13  -1   2    0.04    0.81
  12   1  -2   41.81    4.03
  12   1  -2   47.11    4.28
 -12  -1   2   37.47    4.03
 -12  -1   2   37.59    4.02
 -12  -1   2   34.59    3.95
 -12  -1   2   35.53    3.90
 -12  -1   2   40.63    4.67
 -12  -1   2   40.02    4.10
 -11  -1   2   39.81    3.81
 -11  -1   2   42.01    3.95
 -11  -1   2   33.85    3.74
 -11  -1   2   37.27    3.88
 -11  -1   2   32.83    4.27
 -11  -1   2   37.33    3.86
  10   1  -2   80.91    7.45
  10   1  -2   82.10    7.42
 -10  -1   2   67.42    7.27
 -10  -1   2   68.40    7.37
   9   1  -2  133.18   11.65
   9   1  -2  131.28   11.76
  -9  -1   2  116.57   11.74
  -9  -1   2  120.71   11.66
  -9  -1   2  110.58   11.71
  -9  -1   2  130.91   11.74
  -9  -1   2  100.29   11.63
   8   1  -2   20.45    1.89
   8   1  -2   19.13    2.37
  -8  -1   2   16.49    1.88
  -8  -1   2   19.80    2.13
  -8  -1   2   15.62    2.05
   7   1  -2   84.79    9.04
  -7  -1   2  101.86    9.07
  -7  -1   2   92.80    9.00
   6   1  -2  240.42   22.92
   6   1  -2  217.71   22.90
  -6  -1   2  239.34   22.94
  -6  -1   2  258.00   22.99
   5   1  -2  175.83   16.22
  -5  -1   2  170.02   16.24
  -5  -1   2  160.66   16.27
  -4  -1   2   90.13    9.37
  -4  -1   2   95.68    9.42
  -4  -1   2  106.66    9.39
  -3  -1   2    9.61    0.97
  -3  -1   2    9.53    0.96
  -2  -1   2   28.41    2.73
  -2  -1   2   27.74    2.72
  -1  -1   2  220.69   20.54
  -1  -1   2  207.45   20.54
   0   1  -2  187.01   16.43
   0  -1   2  177.25   16.43
   0  -1   2  147.58   16.43
   0  -1   2  172.99   16.43
   1  -1   2    5.86    0.64
   1  -1   2    6.39    0.65
   1  -1   2    6.45    0.64
  -2   1  -2    0.77    0.13
  -2   1  -2    0.72    0.18
   2  -1   2    0.48    0.15
   2  -1   2    0.93    0.16
   2  -1   2    0.73    0.17
  -3   1  -2   24.34    2.18
  -3   1  -2   22.98    2.20
   3  -1   2   21.15    2.19
   3  -1   2   21.18    2.18
  -4   1  -2    7.89    0.80
  -4   1  -2    7.81    0.84
   4  -1   2    7.67    0.83
  -5   1  -2    6.04    0.81
   5  -1   2    6.62    0.77
  -6   1  -2  123.93   12.46
   6  -1   2  132.89   12.44
  -7   1  -2   27.42    2.85
  -7   1  -2   23.96    3.01
  -7   1  -2   27.99    2.84
  -7   1  -2   29.51    2.95
  -7   1  -2   24.92    2.76
  -7   1  -2   27.94    2.84
  -7   1  -2   26.32    2.78
   7  -1   2   29.62    3.00
  -8   1  -2  150.53   14.79
  -8   1  -2  141.86   14.89
  -8   1  -2  152.01   14.83
  -8   1  -2  157.03   14.86
  -8   1  -2  156.27   14.81
  -8   1  -2  145.76   14.79
  -8   1  -2  163.40   15.01
  -8   1  -2  159.89   14.84
  -9   1  -2   -0.16    0.49
  -9   1  -2    0.12    0.43
  -9   1  -2   -0.72    1.11
  -9   1  -2    0.26    1.52
  -9   1  -2    0.07    0.37
  -9   1  -2   -0.65    0.70
  -9   1  -2    0.55    0.55
   9  -1   2    1.48    1.18
   9  -1   2    2.48    2.66
   9  -1   2    0.13    0.68
 -10   1  -2   44.77    4.39
 -10   1  -2   40.99    4.29
 -10   1  -2   39.37    4.29
 -10   1  -2   42.41    4.36
 -10   1  -2   46.19    4.39
 -10   1  -2   38.57    4.56
 -10   1  -2   41.93    4.99
  10  -1   2   52.22    6.06
  10  -1   2   48.64    4.51
 -11   1  -2   23.65    2.88
 -11   1  -2   18.80    2.92
 -11   1  -2   22.54    2.29
 -11   1  -2   18.31    3.61
 -11   1  -2   24.09    2.40
 -11   1  -2   22.00    2.28
  11  -1   2   19.53    2.60
  11  -1   2   18.74    3.27
 -12   1  -2    5.17    0.99
 -12   1  -2    1.30    1.28
 -12   1  -2    4.88    1.37
 -12   1  -2    7.01    0.86
 -12   1  -2    4.67    0.83
  12  -1   2    4.47    2.47
  12  -1   2    3.87    1.27
  12  -1   2    3.41    1.10
 -13   1  -2    3.16    0.55
 -13   1  -2    4.22    0.66
 -13   1  -2    4.30    0.81
 -13   1  -2    3.03    1.16
  13  -1   2    2.13    1.20
  13  -1   2    4.01    1.46
 -14   1  -2   10.07    1.12
 -14   1  -2   11.15    1.83
 -14   1  -2   10.98    1.26
 -14   1  -2   10.59    1.15
  14  -1   2    5.27    2.02
  14  -1   2    8.03    1.62
 -15   1  -2    8.20    0.90
  15  -1   2    6.64    1.28
  16   0  -2    1.11    1.13
  16   0  -2    2.99    1.51
 -16   0   2    0.87    0.45
 -16   0   2    0.63    0.37
 -16   0   2    0.99    0.37
  15   0  -2    6.47    1.81
  15   0  -2    4.10    1.11
  15   0  -2    4.13    1.24
 -15   0   2    7.21    0.96
 -15   0   2    6.75    1.10
 -15   0   2    6.26    0.87
 -15   0   2    1.21    1.95
 -15   0   2    5.12    1.00
  14   0  -2   26.65    3.54
  14   0  -2   29.04    3.36
 -14   0   2   30.69    4.00
 -14   0   2   36.78    3.42
  13   0  -2   21.05    3.46
  13   0  -2   23.63    4.02
  13   0  -2   21.06    2.62
 -13   0   2   27.43    2.90
 -13   0   2   23.05    2.68
  12   0  -2   16.84    1.99
  12   0  -2   21.23    2.91
 -12   0   2   14.83    1.84
 -12   0   2   17.49    2.83
 -12   0   2   15.91    2.06
 -12   0   2   17.33    2.00
 -12   0   2   18.76    2.19
 -12   0   2   17.08    2.05
  11   0  -2    5.23    1.40
  11   0  -2    3.73    0.80
 -11   0   2    3.84    1.29
 -11   0   2    4.49    0.84
 -11   0   2    3.15    0.79
 -11   0   2    3.10    0.73
 -11   0   2    3.48    0.64
 -11   0   2    5.24    1.02
  10   0  -2   -0.09    0.53
 -10   0   2    0.56    0.74
 -10   0   2    0.62    0.80
 -10   0   2    0.65    0.42
 -10   0   2    0.29    0.52
 -10   0   2   -0.83    0.64
 -10   0   2   -0.29    1.15
 -10   0   2   -0.10    0.56
   9   0  -2   94.43    7.91
  -9   0   2   74.17    7.90
  -9   0   2   78.24    7.99
  -9   0   2   91.81    8.01
  -9   0   2   86.79    8.05
  -9   0   2   68.89    7.96
  -9   0   2   75.79    7.94
   8   0  -2   14.74    1.41
  -8   0   2   11.25    1.60
  -8   0   2   10.79    1.45
  -8   0   2   15.10    1.52
   7   0  -2   35.77    3.55
  -7   0   2   35.50    3.57
  -7   0   2   37.86    3.63
  -6   0   2    0.44    0.19
  -6   0   2    0.34    0.31
  -5   0   2   10.19    1.20
  -5   0   2   11.89    1.14
  -4   0   2    6.50    0.84
  -4   0   2    8.32    0.80
   2   0  -2   11.20    1.15
  -2   0   2   12.06    1.15
   1   0  -2    1.19    0.15
  -1   0   2    0.84    0.16
  -1   0   2    0.95    0.16
   0   0  -2   19.70    1.72
   0   0  -2   16.61    1.69
   0   0  -2   16.10    1.71
  -1   0  -2   64.40    6.11
  -1   0  -2   65.04    6.09
  -1   0  -2   68.76    6.12
   1   0   2   55.16    6.10
  -2   0  -2   21.10    2.35
  -2   0  -2   22.88    2.34
  -2   0  -2   24.70    2.34
   2   0   2   27.42    2.35
  -3   0  -2    6.77    0.73
  -3   0  -2    6.93    0.69
  -3   0  -2    5.69    0.67
   3   0   2    6.63    0.69
  -4   0  -2    5.12    0.57
  -4   0  -2    4.49    0.61
  -4   0  -2    6.05    0.69
  -5   0  -2   60.28    5.78
   5   0   2   57.46    5.74
  -6   0  -2    5.03    0.83
  -6   0  -2    8.30    1.03
   6   0   2    7.26    1.00
  -7   0  -2   61.17    5.77
  -7   0  -2   58.97    5.80
  -7   0  -2   55.34    5.88
  -7   0  -2   55.26    5.73
  -7   0  -2   52.48    5.74
  -7   0  -2   59.94    5.80
  -7   0  -2   64.35    5.92
  -7   0  -2   61.81    5.84
   7   0   2   59.25    5.92
  -8   0  -2   21.97    2.78
  -8   0  -2   25.97    2.86
  -8   0  -2   23.06    2.47
  -8   0  -2   23.00    2.49
  -8   0  -2   23.75    2.54
  -8   0  -2   24.20    2.59
  -8   0  -2   23.88    2.52
  -8   0  -2   25.27    2.57
   8   0   2   30.36    4.40
  -9   0  -2    0.03    0.70
  -9   0  -2    0.15    0.46
  -9   0  -2   -0.22    0.53
  -9   0  -2    0.28    0.50
  -9   0  -2    0.33    0.51
  -9   0  -2    0.33    0.43
  -9   0  -2    0.73    0.93
  -9   0  -2    2.08    1.30
   9   0   2    2.80    2.32
   9   0   2    1.00    1.06
   9   0   2    0.57    0.66
   9   0   2    1.62    1.85
   9   0   2    0.42    2.21
 -10   0  -2   -0.74    0.56
 -10   0  -2    0.39    0.61
 -10   0  -2    0.49    0.47
 -10   0  -2    0.74    0.48
 -10   0  -2    0.81    1.75
 -10   0  -2    0.38    0.58
 -10   0  -2   -0.29    1.03
 -10   0  -2    0.99    0.58
  10   0   2    0.81    2.28
  10   0   2    2.06    2.13
  10   0   2   -1.12    1.20
  10   0   2    1.85    2.00
  10   0   2    0.11    0.74
 -11   0  -2   18.65    2.14
 -11   0  -2   19.59    1.98
 -11   0  -2   16.86    2.85
 -11   0  -2   13.75    3.63
 -11   0  -2   17.89    1.97
 -11   0  -2   17.18    2.63
 -11   0  -2   19.49    2.09
  11   0   2   15.82    2.56
  11   0   2   21.54    3.78
  11   0   2   15.68    2.27
 -12   0  -2    0.16    0.41
 -12   0  -2   -0.06    1.12
 -12   0  -2    0.74    0.41
 -12   0  -2    0.34    0.52
  12   0   2    0.13    0.96
  12   0   2   -0.53    2.04
  12   0   2    0.34    1.10
 -13   0  -2    2.09    0.55
 -13   0  -2    2.28    0.47
 -13   0  -2    2.93    0.48
 -13   0  -2    2.25    1.09
  13   0   2    3.34    1.18
  13   0   2    2.02    1.16
  13   0   2    0.07    1.23
 -14   0  -2   30.45    3.39
 -14   0  -2   30.96    3.01
 -14   0  -2   27.72    2.93
 -14   0  -2   29.72    2.95
 -15   0  -2    6.22    0.89
 -15   0  -2    8.35    1.58
 -15   0  -2    6.46    0.80
 -17   1   2    0.56    0.29
 -17   1   2    0.15    0.35
 -17   1   2    0.68    0.35
  16  -1  -2   16.06    3.03
 -16   1   2   22.33    2.19
 -16   1   2   23.61    2.30
 -16   1   2   19.93    2.18
 -15   1   2   41.72    4.15
 -15   1   2   35.58    4.82
 -15   1   2   46.83    4.23
 -15   1   2   44.21    4.21
 -15   1   2   37.49    4.11
  14  -1  -2    1.06    1.16
  14  -1  -2    0.55    0.80
 -14   1   2    0.31    0.41
 -14   1   2   -2.90    2.07
 -14   1   2   -0.52    0.48
 -14   1   2   -0.57    0.55
  13  -1  -2   26.14    3.06
  13  -1  -2   27.16    3.51
 -13   1   2   28.51    2.99
 -13   1   2   28.22    2.92
 -13   1   2   31.16    3.05
 -13   1   2   28.87    3.05
 -13   1   2   26.29    3.64
  12  -1  -2    7.79    1.26
  12  -1  -2    7.35    2.25
 -12   1   2    7.48    1.06
 -12   1   2    7.88    1.33
 -12   1   2    8.53    1.37
 -12   1   2    4.70    1.48
 -12   1   2    7.35    1.05
 -11   1   2  125.13   11.85
 -11   1   2  123.55   11.69
 -11   1   2  111.17   11.72
 -11   1   2  118.42   11.66
 -11   1   2  117.98   11.86
 -11   1   2  132.44   11.78
 -11   1   2  115.08   11.73
  10  -1  -2   84.53    7.22
 -10   1   2   65.35    7.26
 -10   1   2   78.38    7.34
 -10   1   2   69.00    7.19
 -10   1   2   77.13    7.33
 -10   1   2   74.57    7.44
 -10   1   2   68.95    7.28
 -10   1   2   73.37    7.22
   9  -1  -2  111.48    9.44
  -9   1   2   93.60    9.45
  -9   1   2  104.92    9.68
  -9   1   2   99.93    9.57
  -9   1   2   82.30    9.50
  -9   1   2   95.70    9.48
  -9   1   2  106.61    9.54
  -9   1   2   86.44    9.52
   8  -1  -2    2.40    0.51
   8  -1  -2    3.32    1.20
  -8   1   2    2.83    0.71
  -8   1   2    2.76    0.60
   7  -1  -2   13.47    1.65
  -7   1   2   10.02    1.35
  -6   1   2   19.69    2.14
  -6   1   2   22.72    2.12
  -5   1   2  119.46   11.51
  -4   1   2   31.16    3.04
   3  -1  -2    2.88    0.38
   3  -1  -2    1.83    0.27
  -3   1   2    2.13    0.36
  -3   1   2    2.54    0.30
   2  -1  -2    9.91    0.97
   2  -1  -2    9.20    1.01
  -2   1   2   10.19    0.98
   1  -1  -2  216.09   18.84
  -1   1   2  187.12   18.85
  -1   1   2  186.15   18.87
   0  -1  -2   34.29    2.97
   0  -1  -2   29.64    2.96
   0  -1  -2   31.98    2.94
   0   1   2   25.64    2.95
  -1  -1  -2   79.37    7.74
  -1  -1  -2   81.29    7.72
   1   1   2   79.92    7.72
  -2  -1  -2   17.97    1.65
  -2  -1  -2   16.10    1.65
  -2  -1  -2   17.46    1.68
   2   1   2   15.54    1.62
  -3  -1  -2  272.27   28.43
  -3  -1  -2  271.19   28.41
   3   1   2  344.70   28.44
  -4  -1  -2    3.88    0.55
  -4  -1  -2    2.45    0.50
  -4  -1  -2    3.29    0.42
   4   1   2    3.45    0.66
  -5  -1  -2  140.61   13.62
  -5  -1  -2  142.35   13.66
  -6  -1  -2   43.63    4.06
  -6  -1  -2   40.20    4.04
  -6  -1  -2   40.63    4.04
   6   1   2   36.71    4.04
  -7  -1  -2   44.80    4.58
  -7  -1  -2   41.71    4.46
  -7  -1  -2   43.01    4.43
  -7  -1  -2   47.30    4.50
  -7  -1  -2   46.91    4.48
  -7  -1  -2   49.10    4.59
  -7  -1  -2   40.00    4.40
  -8  -1  -2  110.06   11.33
  -8  -1  -2  114.83   11.38
  -8  -1  -2  122.72   11.56
  -8  -1  -2  128.48   11.40
  -8  -1  -2  123.39   11.40
  -8  -1  -2  112.37   11.46
  -8  -1  -2  105.80   11.33
  -8  -1  -2  119.85   11.35
  -9  -1  -2   32.83    3.73
  -9  -1  -2   37.78    3.52
  -9  -1  -2   32.97    4.06
  -9  -1  -2   35.14    3.44
  -9  -1  -2   33.51    3.49
  -9  -1  -2   36.31    3.50
  -9  -1  -2   31.82    3.40
  -9  -1  -2   31.24    3.41
   9   1   2   29.98    4.98
 -10  -1  -2   99.96   11.67
 -10  -1  -2  114.08   11.16
 -10  -1  -2  106.38   11.14
 -10  -1  -2  111.67   11.20
 -10  -1  -2  102.07   11.14
 -10  -1  -2  117.13   11.22
 -10  -1  -2  119.53   11.22
 -10  -1  -2  103.84   11.33
  10   1   2  136.18   11.72
  10   1   2  128.35   11.31
  10   1   2  129.73   11.42
 -11  -1  -2  187.66   19.81
 -11  -1  -2  179.15   19.15
 -11  -1  -2  172.83   19.05
 -11  -1  -2  220.63   19.14
 -11  -1  -2  179.91   19.62
  11   1   2  210.81   19.28
  11   1   2  193.53   19.53
  11   1   2  232.77   20.12
  11   1   2  204.45   19.20
 -12  -1  -2   52.22    4.60
 -12  -1  -2   49.92    4.87
  12   1   2   38.32    5.29
  12   1   2   42.49    4.74
  12   1   2   40.12    4.81
 -13  -1  -2   14.75    1.50
 -13  -1  -2   11.99    1.34
 -13  -1  -2   10.58    2.08
 -13  -1  -2   12.72    1.35
  13   1   2    9.63    1.77
  13   1   2    8.32    1.90
 -14  -1  -2   53.79    4.86
 -14  -1  -2   53.86    5.15
 -14  -1  -2   47.30    4.78
 -14  -1  -2   50.34    4.80
  14   1   2   38.58    5.13
 -17   2   2    4.38    0.68
 -17   2   2    3.53    0.68
 -17   2   2    4.40    0.58
  16  -2  -2    6.27    1.79
 -16   2   2   12.07    1.29
 -16   2   2    9.13    1.13
 -16   2   2   10.96    1.21
 -16   2   2    4.86    2.55
  15  -2  -2    5.27    1.48
  15  -2  -2    4.05    1.17
 -15   2   2    6.80    1.03
 -15   2   2    7.53    0.90
 -15   2   2    7.11    1.01
 -15   2   2    7.12    1.24
  14  -2  -2    1.42    0.87
  14  -2  -2    1.93    1.29
 -14   2   2    0.22    0.41
 -14   2   2    0.71    0.52
 -14   2   2    1.24    0.61
  13  -2  -2    6.31    1.09
  13  -2  -2    8.39    2.45
 -13   2   2    6.29    1.01
 -13   2   2    7.66    1.22
 -13   2   2    5.73    1.60
 -13   2   2    6.72    1.27
 -13   2   2    8.34    1.44
  12  -2  -2   11.72    1.46
 -12   2   2    8.72    1.39
 -12   2   2   10.75    1.54
 -12   2   2   10.79    1.29
 -12   2   2    8.29    1.67
 -12   2   2    9.45    1.48
  11  -2  -2    0.68    0.64
 -11   2   2    0.18    0.68
 -11   2   2   -1.45    0.97
 -11   2   2    0.22    0.84
 -11   2   2   -0.29    0.55
 -11   2   2    0.00    0.52
 -11   2   2    0.26    0.39
  10  -2  -2    2.39    0.69
 -10   2   2    2.42    0.69
 -10   2   2    3.44    0.82
 -10   2   2    2.86    1.07
 -10   2   2    3.41    0.64
 -10   2   2    2.31    0.50
 -10   2   2    1.49    0.82
  -9   2   2   53.13    5.21
  -9   2   2   56.00    5.00
  -9   2   2   51.95    4.98
  -9   2   2   44.94    5.01
  -9   2   2   44.24    5.06
  -9   2   2   51.15    4.94
   8  -2  -2    1.34    1.14
  -8   2   2    0.96    0.43
   7  -2  -2    4.62    1.15
  -7   2   2    3.98    0.67
   6  -2  -2   51.60    4.88
  -6   2   2   42.31    4.56
   5  -2  -2   22.06    2.23
  -5   2   2   23.37    2.27
   4  -2  -2    7.73    0.87
  -4   2   2    7.57    0.91
  -4   2   2   10.29    0.90
   3  -2  -2   93.42    8.74
   3  -2  -2   86.90    8.66
  -3   2   2   83.79    8.67
  -3   2   2   95.90    8.67
   2  -2  -2   30.44    2.94
   2  -2  -2   34.47    2.97
   2  -2  -2   26.43    3.01
  -2   2   2   32.40    3.04
  -2   2   2   31.46    2.96
  -2   2   2   27.54    2.96
   1  -2  -2   49.29    4.56
  -1   2   2   49.41    4.55
  -1   2   2   47.99    4.58
  -1   2   2   42.00    4.63
   0  -2  -2  355.71   32.72
   0  -2  -2  344.05   32.71
   0  -2  -2  344.73   32.69
   0   2   2  318.97   32.70
  -1  -2  -2  129.02   12.64
  -1  -2  -2  129.01   12.66
   1   2   2  136.44   12.65
  -2  -2  -2    3.46    0.46
  -2  -2  -2    3.39    0.52
  -2  -2  -2    4.10    0.50
   2   2   2    4.64    0.47
  -3  -2  -2    2.87    0.51
  -3  -2  -2    3.14    0.44
  -3  -2  -2    3.99    0.52
   3   2   2    4.00    0.46
  -4  -2  -2   53.98    5.89
  -4  -2  -2   54.21    5.84
   4   2   2   72.91    5.90
  -5  -2  -2   14.77    1.82
  -5  -2  -2   20.66    1.87
   5   2   2   17.39    1.85
  -6  -2  -2    6.81    1.12
  -6  -2  -2    7.87    1.09
  -6  -2  -2    7.01    1.10
  -6  -2  -2    6.95    1.07
  -6  -2  -2    5.82    1.11
  -6  -2  -2    5.04    0.91
  -6  -2  -2    6.92    1.17
   6   2   2    5.17    1.13
  -7  -2  -2    2.63    0.86
  -7  -2  -2    1.75    0.61
  -7  -2  -2    2.09    0.66
  -7  -2  -2    2.03    0.60
  -7  -2  -2    3.23    0.70
  -7  -2  -2    0.77    0.92
  -7  -2  -2    1.27    0.60
  -7  -2  -2    2.41    0.67
   7   2   2    3.52    0.63
   7   2   2    2.47    2.02
   7   2   2    3.59    1.11
   7   2   2    3.69    1.69
   7   2   2    4.21    0.83
  -8  -2  -2   30.81    3.38
  -8  -2  -2   28.75    3.11
  -8  -2  -2   29.00    2.98
  -8  -2  -2   27.43    3.08
  -8  -2  -2   32.65    3.29
  -9  -2  -2   99.79   10.69
  -9  -2  -2  105.06   10.75
  -9  -2  -2  119.55   10.78
  -9  -2  -2  102.17   11.08
  -9  -2  -2  117.46   10.78
  -9  -2  -2  101.36   10.69
  -9  -2  -2  108.53   10.85
  -9  -2  -2  105.94   10.71
   9   2   2  133.83   10.85
   9   2   2  110.97   11.22
 -10  -2  -2   26.41    2.89
 -10  -2  -2   27.64    2.88
 -10  -2  -2   23.53    3.30
 -10  -2  -2   23.41    4.47
 -10  -2  -2   29.69    3.02
 -10  -2  -2   27.45    2.91
 -10  -2  -2   28.59    2.97
 -10  -2  -2   31.19    3.01
  10   2   2   33.36    4.00
  10   2   2   28.88    4.64
  10   2   2   27.81    3.06
  10   2   2   19.31    4.06
  10   2   2   29.83    3.28
 -11  -2  -2   37.81    3.97
 -11  -2  -2   37.83    4.11
 -11  -2  -2   40.48    4.36
 -11  -2  -2   44.39    4.14
 -11  -2  -2   40.31    4.00
 -11  -2  -2   45.09    4.08
  11   2   2   46.94    5.40
  11   2   2   36.30    4.33
  11   2   2   33.33    4.84
  11   2   2   33.25    4.19
  11   2   2   43.71    4.81
 -12  -2  -2    3.60    0.60
 -12  -2  -2    1.92    1.33
 -12  -2  -2    2.93    0.67
 -12  -2  -2    3.14    0.55
 -12  -2  -2    2.03    1.23
  12   2   2    1.84    2.34
  12   2   2    2.22    1.36
  12   2   2    2.80    1.13
  12   2   2    3.26    1.53
  12   2   2    2.50    2.63
  12   2   2    2.27    1.11
 -13  -2  -2    0.29    0.44
 -13  -2  -2    0.47    0.35
 -13  -2  -2    0.71    0.51
 -13  -2  -2    1.25    1.11
  13   2   2   -0.29    1.20
  13   2   2    0.19    1.16
  13   2   2    0.12    1.03
  13   2   2   -1.72    1.46
 -14  -2  -2    0.61    0.44
 -14  -2  -2    0.66    0.34
 -14  -2  -2    0.61    0.48
 -14  -2  -2    0.04    1.47
  14   2   2    0.65    0.90
  14   2   2    3.21    1.09
 -17   3   2    7.63    0.99
 -17   3   2    7.23    0.94
 -17   3   2    8.47    1.07
 -16   3   2   17.90    1.92
 -16   3   2   23.29    3.62
 -16   3   2   18.20    1.95
 -16   3   2   19.06    1.98
 -15   3   2   21.77    2.20
 -15   3   2   18.61    2.07
 -15   3   2   21.29    2.13
 -15   3   2   17.30    2.77
 -14   3   2  123.81   11.18
 -14   3   2  112.96   11.11
 -14   3   2  106.65   11.08
  13  -3  -2    3.30    0.92
 -13   3   2    4.51    0.87
 -13   3   2    5.75    1.36
 -13   3   2    5.36    0.84
 -13   3   2    3.82    0.79
 -13   3   2    3.11    0.91
 -12   3   2    7.13    1.16
 -12   3   2    5.31    1.41
 -12   3   2    9.36    1.44
 -12   3   2    7.55    1.04
 -12   3   2    7.41    1.26
 -11   3   2   92.97    9.71
 -11   3   2   96.40    9.57
 -11   3   2  101.39    9.53
 -11   3   2   99.01    9.50
 -11   3   2   99.14    9.66
  10  -3  -2    3.77    0.74
 -10   3   2    3.16    0.74
 -10   3   2    1.85    0.99
 -10   3   2    4.84    1.99
 -10   3   2    0.57    0.85
 -10   3   2    2.95    0.72
 -10   3   2    1.42    0.47
 -10   3   2    1.79    0.56
  -9   3   2    5.90    0.91
  -9   3   2    6.66    1.06
  -9   3   2    6.04    0.95
  -9   3   2    4.71    1.11
  -9   3   2    5.93    1.23
  -9   3   2    4.10    0.93
  -9   3   2    4.71    1.74
   8  -3  -2  208.46   19.64
   8  -3  -2  205.59   20.02
  -8   3   2  198.17   19.68
   7  -3  -2  138.02   12.92
  -7   3   2  124.14   12.64
   6  -3  -2   13.82    1.50
  -6   3   2   15.82    1.53
   5  -3  -2   38.68    3.64
  -5   3   2   35.89    3.65
   4  -3  -2    2.38    0.33
   4  -3  -2    2.06    0.52
  -4   3   2    2.53    0.33
  -4   3   2    1.84    0.37
   3  -3  -2  166.72   17.07
   3  -3  -2  192.60   16.98
   3  -3  -2  169.64   16.95
  -3   3   2  165.59   16.97
  -3   3   2  188.87   16.98
   2  -3  -2   70.73    7.46
  -2   3   2   80.91    7.56
  -2   3   2   82.24    7.45
  -2   3   2   75.43    7.47
   1  -3  -2   78.29    7.02
   1  -3  -2   68.74    7.01
   1  -3  -2   71.01    6.99
   0  -3  -2   30.19    3.33
   0  -3  -2   34.40    3.34
   0  -3  -2   35.87    3.37
   0   3   2   37.59    3.36
  -1  -3  -2    3.32    0.49
  -1  -3  -2    3.52    0.44
  -1  -3  -2    4.22    0.48
   1   3   2    4.17    0.45
  -2  -3  -2    0.67    0.27
  -2  -3  -2    0.27    0.19
  -2  -3  -2    0.08    0.17
  -2  -3  -2    0.27    0.20
   2   3   2    0.31    0.14
   2   3   2    0.76    0.27
  -3  -3  -2   53.82    5.07
  -3  -3  -2   44.68    5.09
  -3  -3  -2   46.24    5.05
  -3  -3  -2   58.05    5.07
   3   3   2   57.68    5.08
  -4  -3  -2    7.97    0.98
  -4  -3  -2    7.86    1.05
  -4  -3  -2   10.78    1.06
   4   3   2    9.64    1.03
  -5  -3  -2    2.95    0.56
  -5  -3  -2    2.51    0.54
  -5  -3  -2    2.18    0.45
   5   3   2    2.84    0.56
  -6  -3  -2    4.47    0.95
  -6  -3  -2    4.54    0.83
  -6  -3  -2    4.10    0.80
  -6  -3  -2    4.98    0.87
  -6  -3  -2    5.02    0.97
  -6  -3  -2    4.02    0.85
  -6  -3  -2    4.18    0.87
   6   3   2    6.27    1.76
   6   3   2    5.66    1.48
   6   3   2    6.32    0.81
   6   3   2    7.22    1.03
  -7  -3  -2    2.29    0.63
  -7  -3  -2    2.94    0.92
  -7  -3  -2    0.96    0.66
  -7  -3  -2    2.02    0.71
  -7  -3  -2    1.22    0.55
  -7  -3  -2    1.08    0.84
  -7  -3  -2    1.81    0.65
  -7  -3  -2    1.30    0.59
   7   3   2    2.93    1.05
   7   3   2    1.94    1.33
   7   3   2    1.73    0.73
   7   3   2    1.98    1.61
  -8  -3  -2   -0.18    0.46
  -8  -3  -2   -0.13    0.54
  -8  -3  -2    0.36    0.60
  -8  -3  -2   -0.32    1.20
  -8  -3  -2    0.13    0.56
   8   3   2    0.75    0.82
   8   3   2   -0.31    1.07
   8   3   2   -0.49    0.53
  -9  -3  -2   43.16    4.29
  -9  -3  -2   36.12    4.17
  -9  -3  -2   42.17    4.27
  -9  -3  -2   38.13    4.17
  -9  -3  -2   40.85    4.45
  -9  -3  -2   46.51    4.29
  -9  -3  -2   36.55    4.88
  -9  -3  -2   41.89    4.21
   9   3   2   45.44    4.33
   9   3   2   44.03    5.00
   9   3   2   47.09    4.74
 -10  -3  -2    1.80    0.75
 -10  -3  -2    0.86    0.66
 -10  -3  -2    0.73    0.54
 -10  -3  -2    1.09    0.60
 -10  -3  -2    2.16    1.10
 -10  -3  -2    0.99    0.55
  10   3   2    0.33    0.80
  10   3   2    1.82    1.51
  10   3   2    1.93    1.64
 -11  -3  -2    1.26    0.56
 -11  -3  -2    1.46    0.52
 -11  -3  -2    1.24    1.13
 -11  -3  -2    2.22    0.68
 -11  -3  -2    1.46    0.60
 -11  -3  -2    1.63    0.56
  11   3   2    5.17    2.13
  11   3   2   -1.28    1.30
  11   3   2    0.29    1.67
  11   3   2    0.75    1.04
  11   3   2    0.72    0.95
  11   3   2    0.90    1.46
 -12  -3  -2  143.93   11.85
 -12  -3  -2  136.08   11.77
  12   3   2  111.49   12.07
  12   3   2  103.12   12.40
  12   3   2  107.07   11.98
 -13  -3  -2   11.85    1.34
 -13  -3  -2   14.24    1.46
 -13  -3  -2   11.92    1.44
 -13  -3  -2   16.37    2.25
  13   3   2    8.08    1.89
  13   3   2    9.22    1.80
  13   3   2   13.57    2.35
  13   3   2   12.00    2.15
 -14  -3  -2   24.06    3.62
 -14  -3  -2   29.59    2.67
  14   3   2   20.39    3.20
 -17   4   2    9.74    1.22
 -17   4   2   10.57    1.21
 -17   4   2   10.76    1.27
 -16   4   2    2.90    0.54
 -16   4   2    3.59    0.51
 -16   4   2    2.73    0.59
 -16   4   2    0.89    1.18
  15  -4  -2    4.42    1.24
 -15   4   2    3.81    0.70
 -15   4   2    3.66    0.63
 -15   4   2    3.54    1.23
 -15   4   2    3.72    0.70
  14  -4  -2    2.45    1.03
 -14   4   2    4.67    1.75
 -14   4   2    4.21    0.76
 -14   4   2    4.47    0.82
 -14   4   2    4.04    0.71
 -13   4   2   17.78    2.05
 -13   4   2   20.38    2.17
 -13   4   2   17.39    2.72
 -13   4   2   17.72    1.98
 -12   4   2   55.15    5.87
 -12   4   2   70.83    6.60
 -12   4   2   59.39    5.64
 -12   4   2   54.11    5.60
 -12   4   2   51.94    5.72
 -12   4   2   56.17    5.68
 -11   4   2    2.48    1.00
 -11   4   2    3.41    0.59
 -11   4   2    2.66    0.74
 -11   4   2    3.17    0.98
 -11   4   2    3.19    0.64
 -10   4   2   19.33    2.42
 -10   4   2   19.73    2.05
 -10   4   2   20.12    2.18
 -10   4   2   19.94    2.01
 -10   4   2   23.83    2.90
 -10   4   2   14.77    2.41
 -10   4   2   16.30    2.18
  -9   4   2    3.25    0.99
  -9   4   2    1.76    0.97
  -9   4   2    1.53    0.57
  -9   4   2    1.05    0.51
  -9   4   2    1.24    0.55
  -9   4   2    2.22    1.31
  -9   4   2    0.66    0.78
   8  -4  -2   59.33    6.57
   8  -4  -2   67.71    6.02
  -8   4   2   59.39    5.99
  -8   4   2   58.84    5.97
  -8   4   2   63.23    6.00
  -8   4   2   58.02    6.15
   7  -4  -2    6.50    1.28
   7  -4  -2    3.19    0.68
   7  -4  -2    4.76    0.75
  -7   4   2    5.13    0.67
   6  -4  -2  160.43   16.19
   6  -4  -2  183.27   16.47
  -6   4   2  161.81   16.21
   5  -4  -2  135.31   12.48
   5  -4  -2  138.33   12.70
  -5   4   2  115.65   12.49
   4  -4  -2    9.38    0.96
   4  -4  -2   11.35    1.01
   4  -4  -2    9.66    1.27
  -4   4   2    7.97    1.01
   3  -4  -2   11.33    1.18
   3  -4  -2   12.10    1.15
  -3   4   2   11.38    1.41
   2  -4  -2   87.89    8.58
   2  -4  -2   95.96    8.61
   2  -4  -2   85.73    8.59
   2  -4  -2   87.49    8.60
   1  -4  -2    0.42    0.09
   1  -4  -2    0.23    0.18
   1  -4  -2    0.30    0.27
   1  -4  -2    0.18    0.12
  -1   4   2    0.69    0.19
  -1   4   2    0.58    0.45
   0  -4  -2   24.61    2.59
   0  -4  -2   24.14    2.62
   0  -4  -2   27.97    2.57
   0   4   2   29.52    2.62
  -1  -4  -2   29.85    3.26
  -1  -4  -2   37.75    3.21
  -1  -4  -2   31.30    3.22
  -1  -4  -2   33.73    3.23
  -1  -4  -2   30.42    3.20
   1   4   2   35.52    3.24
  -2  -4  -2  354.14   30.98
  -2  -4  -2  281.00   30.98
  -2  -4  -2  288.30   31.02
  -2  -4  -2  367.65   30.98
  -3  -4  -2  310.18   26.59
  -3  -4  -2  234.52   26.59
  -3  -4  -2  249.26   26.64
  -3  -4  -2  313.33   26.60
  -4  -4  -2  249.46   28.17
  -4  -4  -2  335.28   28.19
  -4  -4  -2  257.99   28.22
   4   4   2  329.98   28.23
  -5  -4  -2    1.35    0.69
  -5  -4  -2    3.31    0.73
  -5  -4  -2    1.94    0.64
  -5  -4  -2    1.21    0.54
  -5  -4  -2    2.46    0.58
   5   4   2    5.43    1.32
   5   4   2    3.79    0.63
   5   4   2    2.12    1.03
  -6  -4  -2   10.28    1.30
  -6  -4  -2    8.97    1.38
  -6  -4  -2    7.68    1.50
  -6  -4  -2    8.77    1.27
  -6  -4  -2    7.64    1.37
  -6  -4  -2    9.02    1.20
  -6  -4  -2    7.62    1.28
  -6  -4  -2    8.53    1.32
   6   4   2   11.88    1.82
  -7  -4  -2   19.05    2.55
  -7  -4  -2   21.90    2.66
  -7  -4  -2   23.84    2.81
  -7  -4  -2   21.50    2.49
  -7  -4  -2   27.78    2.64
  -7  -4  -2   24.92    2.63
   7   4   2   27.73    2.92
   7   4   2   28.35    3.36
  -8  -4  -2    0.89    0.62
  -8  -4  -2    0.86    0.51
  -8  -4  -2   -1.27    1.47
  -8  -4  -2   -0.15    0.55
  -8  -4  -2    0.37    0.82
  -8  -4  -2   -0.68    0.65
  -8  -4  -2    1.30    0.58
   8   4   2    0.50    0.81
   8   4   2   -1.45    1.39
   8   4   2    0.44    0.69
   8   4   2   -0.68    1.08
   8   4   2   -0.20    1.12
  -9  -4  -2    0.53    0.55
  -9  -4  -2    0.51    0.63
  -9  -4  -2    1.10    0.61
  -9  -4  -2    0.49    0.98
  -9  -4  -2    0.16    0.63
  -9  -4  -2    0.71    0.70
   9   4   2    0.48    0.89
   9   4   2    0.70    0.69
   9   4   2   -0.29    1.53
   9   4   2    3.03    1.30
   9   4   2   -0.42    1.32
 -10  -4  -2   -0.12    0.59
 -10  -4  -2    0.37    0.59
 -10  -4  -2    1.16    0.64
  10   4   2   -1.57    1.40
  10   4   2   -1.02    0.84
  10   4   2   -1.56    1.72
  10   4   2    0.45    0.83
  10   4   2   -0.82    1.71
 -11  -4  -2    0.53    1.16
 -11  -4  -2   -0.12    0.53
 -11  -4  -2    0.43    1.02
 -11  -4  -2   -0.71    0.51
 -11  -4  -2   -0.02    0.51
  11   4   2   -0.07    0.95
  11   4   2    1.08    1.60
  11   4   2   -1.48    0.98
 -12  -4  -2    2.75    1.37
 -12  -4  -2    1.00    0.44
 -12  -4  -2    1.71    0.62
 -12  -4  -2    1.72    0.55
 -12  -4  -2    1.84    0.58
  12   4   2    1.44    1.37
  12   4   2    3.15    1.84
  12   4   2    0.96    1.08
  12   4   2    5.18    2.42
  12   4   2    1.96    1.25
  12   4   2    1.16    1.01
 -13  -4  -2    3.25    0.66
 -13  -4  -2    3.97    0.68
 -13  -4  -2    5.73    1.88
  13   4   2    5.13    1.86
  13   4   2    4.07    1.38
  13   4   2    5.48    2.61
  13   4   2    4.30    1.11
  13   4   2    6.22    1.51
 -14  -4  -2    1.53    0.34
  14   4   2    1.93    0.72
 -17   5   2    7.87    1.08
 -17   5   2   10.10    1.02
 -17   5   2    9.14    1.17
 -16   5   2   40.03    3.71
 -16   5   2   32.69    4.07
 -16   5   2   34.73    3.72
 -16   5   2   40.58    3.68
 -15   5   2    0.94    0.46
 -15   5   2    3.95    1.18
 -15   5   2    1.96    0.58
 -15   5   2    1.68    0.40
  14  -5  -2    1.67    1.26
 -14   5   2    0.37    0.50
 -14   5   2    0.93    0.41
 -13   5   2   76.71    7.48
 -13   5   2   82.76    7.75
 -13   5   2   61.20    7.39
 -13   5   2   84.84    7.74
  12  -5  -2   13.45    2.15
 -12   5   2   18.22    2.11
 -12   5   2   17.94    1.97
 -12   5   2   17.58    2.44
 -12   5   2   18.10    1.92
 -12   5   2   22.98    3.22
 -11   5   2   61.14    5.91
 -11   5   2   61.22    5.82
 -11   5   2   57.22    5.98
 -11   5   2   58.67    5.83
 -11   5   2   57.39    6.06
 -10   5   2   18.39    1.99
 -10   5   2   19.02    2.18
 -10   5   2   17.64    2.32
 -10   5   2   17.42    2.12
 -10   5   2   18.96    2.36
 -10   5   2   22.30    2.62
   9  -5  -2   13.45    1.74
  -9   5   2   12.15    2.20
  -9   5   2   11.29    1.82
  -9   5   2    9.39    1.71
  -9   5   2   12.93    1.48
  -9   5   2   12.12    1.44
  -9   5   2   13.82    1.48
   8  -5  -2   56.34    5.52
  -8   5   2   50.65    5.47
  -8   5   2   60.22    5.49
  -8   5   2   52.31    5.65
  -8   5   2   53.75    5.47
  -8   5   2   61.97    5.73
   7  -5  -2    7.69    1.59
   7  -5  -2    5.28    0.68
   7  -5  -2    5.89    0.77
   7  -5  -2    7.46    0.96
   6  -5  -2    6.40    1.47
   6  -5  -2    5.87    0.61
  -6   5   2    5.07    0.70
   5  -5  -2   65.07    7.56
   5  -5  -2   81.99    7.29
   5  -5  -2   79.19    7.31
   4  -5  -2   42.86    3.76
   4  -5  -2   39.09    3.74
   4  -5  -2   31.29    3.77
   4  -5  -2   39.69    3.76
  -4   5   2   40.59    4.02
   3  -5  -2  144.21   13.19
   3  -5  -2  135.37   13.18
   3  -5  -2  133.96   13.16
  -3   5   2  134.77   13.36
[truncated: 2,336,287 more chars]
