# Supplementary material for: Tris[2,2,6,6-tetra­methyl-8-(tri­methyl­sil­yl)benzo[1,2-d;4,5-d′]bis­(1,3-di­thiol)-4-yl]methanol diethyl ether monosolvate
Source: Acta Crystallogr E Crystallogr Commun. 2018 Mar 23;74(Pt 4):539–42. doi: 10.1107/S2056989018004516 (PMC5946984; doi:10.1107/S2056989018004516)
Supplement: Supplementary file 2 [file e-74-00539-Isup2.hkl]

data_I                                                                          
_shelx_title ' cu_5472f in P-1 No2' 
_shelx_refln_list_code          4                                               
_shelx_F_calc_maximum      296.15                                               
_exptl_crystal_F_000      1164.00                                               
_reflns_d_resolution_high  0.8329                                               
                                                                                
loop_                                                                           
 _space_group_symop_operation_xyz                                               
 'x, y, z'                                                                      
 '-x, -y, -z'                                                                   
                                                                                
_cell_length_a    14.9964                                                       
_cell_length_b    15.1070                                                       
_cell_length_c    16.0026                                                       
_cell_angle_alpha  91.682                                                       
_cell_angle_beta  117.608                                                       
_cell_angle_gamma  99.138                                                       
                                                                                
_shelx_F_squared_multiplier     1.000                                           
                                                                                
loop_                                                                           
 _refln_index_h                                                                 
 _refln_index_k                                                                 
 _refln_index_l                                                                 
 _refln_F_squared_calc                                                          
 _refln_F_squared_meas                                                          
 _refln_F_squared_sigma                                                         
 _refln_observed_status                                                         
   2   0   0       4511.22       4060.40       224.05 o                         
   3   0   0      23162.17      20568.86      1973.35 o                         
   4   0   0        985.25        560.07        57.23 o                         
   5   0   0       1614.33       2116.18       145.90 o                         
   6   0   0       1141.92       1169.09        83.56 o                         
   7   0   0        141.62        165.48        21.45 o                         
   8   0   0         84.92        177.30        14.48 o                         
   9   0   0       5871.95       5976.23       205.50 o                         
  10   0   0        173.84        192.62        14.02 o                         
  11   0   0       1345.39       1515.91        56.69 o                         
  12   0   0         18.57         34.48        13.94 o                         
  13   0   0        112.82        136.99        15.81 o                         
  14   0   0        685.71        488.79        44.44 o                         
  15   0   0        930.49        924.93        64.35 o                         
 -15   1   0         42.91         60.87        21.13 o                         
 -14   1   0        194.91        130.14        18.81 o                         
 -13   1   0          1.94         15.75        12.13 o                         
 -12   1   0       1577.48       1751.34        73.07 o                         
 -11   1   0        432.52        515.11        28.18 o                         
 -10   1   0        452.54        458.10        28.59 o                         
  -9   1   0        389.63        494.28        24.74 o                         
  -8   1   0       4251.44       4305.35       171.03 o                         
  -7   1   0        873.79       1088.89       115.20 o                         
  -6   1   0       1458.22       1695.44       127.83 o                         
  -5   1   0       5921.75       5910.57       570.96 o                         
  -4   1   0        414.94        445.38        26.15 o                         
  -3   1   0       4151.49       4072.67       276.93 o                         
  -2   1   0         41.48         75.40         8.09 o                         
  -1   1   0       6177.53       6561.68       933.21 o                         
   0   1   0       4826.14       4857.73       268.96 o                         
   1   1   0          0.44         14.34         2.04 o                         
   3   1   0          0.62         12.31         4.98 o                         
   4   1   0        478.30        577.79        42.26 o                         
   5   1   0       7484.66       7980.34       541.35 o                         
   6   1   0      10011.61      11321.75       771.53 o                         
   7   1   0       2104.78       2361.09       135.36 o                         
   8   1   0         59.74         50.17        11.76 o                         
   9   1   0       3508.22       3790.50       132.11 o                         
  10   1   0       1059.13       1098.30        43.76 o                         
  11   1   0       5456.39       6451.85       214.55 o                         
  12   1   0        235.64        207.37        19.05 o                         
  13   1   0       2936.08       2612.53       118.78 o                         
  14   1   0       2316.79       2613.67       133.26 o                         
  15   1   0        454.98        503.30        31.72 o                         
 -15   2   0       1935.90       1959.95       104.62 o                         
 -14   2   0         20.18         37.90        11.66 o                         
 -13   2   0          9.47         -6.13        14.06 o                         
 -12   2   0         12.09         14.35        13.78 o                         
 -11   2   0       1056.72       1226.34        54.30 o                         
 -10   2   0        201.16        250.84        19.72 o                         
  -9   2   0       2679.30       3013.80       101.64 o                         
  -8   2   0       1863.70       1792.96        75.01 o                         
  -7   2   0        397.61        451.55        56.93 o                         
  -6   2   0      11112.10      11810.08       801.90 o                         
  -5   2   0      24313.00      24471.16      1353.34 o                         
  -4   2   0        797.86        828.75        58.45 o                         
  -3   2   0        346.12        331.77        24.85 o                         
  -2   2   0         53.46         80.24         6.52 o                         
  -1   2   0       4477.83       4149.89       162.17 o                         
   0   2   0       9030.59       7508.82       359.26 o                         
   1   2   0       4090.80       2971.64       164.94 o                         
   2   2   0        238.24        272.60        20.68 o                         
   3   2   0       5771.04       6736.40       373.65 o                         
   4   2   0       6695.26       7562.98       728.90 o                         
   5   2   0         21.27         15.31         7.93 o                         
   6   2   0        153.68         87.89        14.98 o                         
   7   2   0         66.36         62.52        10.66 o                         
   8   2   0         69.32         34.14        11.13 o                         
   9   2   0        328.79        376.47        25.51 o                         
  10   2   0         11.82         32.21        11.12 o                         
  11   2   0       3605.60       3943.92       129.99 o                         
  12   2   0       3811.88       4219.26       134.38 o                         
  13   2   0        665.39        572.17        33.96 o                         
  14   2   0       2410.90       2376.70       123.05 o                         
  15   2   0        218.71        177.58        23.50 o                         
 -15   3   0         35.29         31.61        15.04 o                         
 -14   3   0         32.83         23.99        11.41 o                         
 -13   3   0         36.34         50.56        13.90 o                         
 -12   3   0          1.74         14.77        13.35 o                         
 -11   3   0       5905.72       6214.16       230.30 o                         
 -10   3   0       1730.48       1759.15        68.01 o                         
  -9   3   0        925.41       1037.78        44.39 o                         
  -8   3   0       1750.23       1711.95        73.13 o                         
  -7   3   0        553.49        596.02        43.85 o                         
  -6   3   0       3092.65       2986.74       167.84 o                         
  -5   3   0       4369.65       4149.02       231.51 o                         
  -4   3   0       7634.62       6479.74       836.46 o                         
  -3   3   0       4217.66       4148.97       399.62 o                         
  -2   3   0       8384.61       9133.50       436.03 o                         
  -1   3   0       4153.31       3970.51       190.27 o                         
   0   3   0      42540.11      36788.88      2495.48 o                         
   1   3   0       3098.90       2018.53       137.91 o                         
   2   3   0       2214.58       2702.82       150.71 o                         
   3   3   0       6453.24       8064.78       386.96 o                         
   4   3   0       1103.93       1075.50        53.70 o                         
   5   3   0       1786.04       2055.75       116.41 o                         
   6   3   0       1561.94       1882.95       108.28 o                         
   7   3   0        171.06        142.15        13.81 o                         
   8   3   0        614.08        772.75        38.03 o                         
   9   3   0       2905.76       3291.15       122.48 o                         
  10   3   0       1016.93       1108.90        42.28 o                         
  11   3   0        328.59        365.17        28.98 o                         
  12   3   0        220.81        246.84        19.92 o                         
  13   3   0         50.34         77.12        18.51 o                         
  14   3   0       1115.65       1016.41        65.68 o                         
 -15   4   0       1129.78       1142.73        61.43 o                         
 -14   4   0       1096.00       1153.29        62.75 o                         
 -13   4   0        560.20        540.73        33.93 o                         
 -12   4   0       1880.38       2101.29       100.55 o                         
 -11   4   0       8117.60       8632.37       341.69 o                         
 -10   4   0       5524.35       5939.58       240.06 o                         
  -9   4   0       3863.95       4001.86       149.60 o                         
  -8   4   0        114.76        103.34        20.05 o                         
  -7   4   0       4079.66       3961.22       175.10 o                         
  -6   4   0        532.90        530.73        30.61 o                         
  -5   4   0       9412.21      10121.65       557.27 o                         
  -4   4   0          1.15         12.56         7.90 o                         
  -3   4   0        181.56        150.46        14.50 o                         
  -2   4   0       1673.39       1559.49        68.80 o                         
  -1   4   0      12684.46       9722.92       494.35 o                         
   0   4   0       1556.70       1480.53        84.03 o                         
   1   4   0      28506.46      22669.71      1535.62 o                         
   2   4   0       1550.58       2193.05       122.93 o                         
   3   4   0       3592.26       4472.17       215.06 o                         
   4   4   0       8981.33      11475.80       549.70 o                         
   5   4   0       3757.92       4207.45       234.57 o                         
   6   4   0      10645.53      12846.62       666.63 o                         
   7   4   0        134.69        239.34        15.11 o                         
   8   4   0        756.30        944.03        39.42 o                         
   9   4   0        342.48        401.15        22.95 o                         
  10   4   0         35.09         35.80        13.51 o                         
  11   4   0        160.51        200.36        20.53 o                         
  12   4   0       1004.64       1090.50        52.75 o                         
  13   4   0        216.15        180.56        18.06 o                         
  14   4   0          0.62         14.74        13.66 o                         
 -15   5   0        121.24        173.35        20.53 o                         
 -14   5   0         24.72         22.99        15.93 o                         
 -13   5   0          9.73         21.90        12.67 o                         
 -12   5   0        179.32        178.60        17.89 o                         
 -11   5   0        250.15        337.82        24.24 o                         
 -10   5   0         17.71         40.51        12.84 o                         
  -9   5   0        291.16        324.46        20.86 o                         
  -8   5   0        364.93        408.60        20.78 o                         
  -7   5   0        208.88        215.08        14.76 o                         
  -6   5   0       4782.02       4996.34       217.73 o                         
  -5   5   0         81.27        134.07        12.65 o                         
  -4   5   0       3866.13       4053.16       228.05 o                         
  -3   5   0        185.13        169.90        14.01 o                         
  -2   5   0       5759.56       5212.38       241.83 o                         
  -1   5   0        535.70        433.93        26.50 o                         
   0   5   0      20210.13      14478.03       691.70 o                         
   1   5   0      12499.18       9373.85       450.86 o                         
   2   5   0       6377.17       8357.08       464.10 o                         
   3   5   0         56.66        117.32        13.86 o                         
   4   5   0       2185.74       3268.64       159.40 o                         
   5   5   0       4140.32       5077.70       291.91 o                         
   6   5   0         47.11         64.53        10.94 o                         
   7   5   0         16.68         13.83        16.84 o                         
   8   5   0        207.26        270.14        26.16 o                         
   9   5   0        163.02        184.61        16.71 o                         
  10   5   0          1.95        -11.20        13.31 o                         
  11   5   0        191.46        230.09        16.95 o                         
  12   5   0        386.49        369.68        27.14 o                         
  13   5   0          5.85        -17.29        17.29 o                         
  14   5   0       1285.29       1310.25        87.69 o                         
 -15   6   0          2.01         -8.19        10.59 o                         
 -14   6   0         36.57         27.34        12.32 o                         
 -13   6   0       2140.27       2475.86       145.25 o                         
 -12   6   0        853.71        831.57        43.15 o                         
 -11   6   0       4802.22       5027.99       186.73 o                         
 -10   6   0       1356.39       1424.23        59.64 o                         
  -9   6   0       1073.47       1157.78        67.37 o                         
  -8   6   0        966.02        955.24        40.20 o                         
  -7   6   0        234.91        217.05        14.45 o                         
  -6   6   0       3653.92       3602.69       160.66 o                         
  -5   6   0       2187.48       1859.74        95.08 o                         
  -4   6   0       2919.20       2924.81       188.13 o                         
  -3   6   0       5533.30       4538.77       255.85 o                         
  -2   6   0       4333.67       3214.48       156.60 o                         
  -1   6   0       8318.97       5219.74       358.22 o                         
   0   6   0      10493.75       7303.56       467.76 o                         
   1   6   0       3730.63       2666.31       130.97 o                         
   2   6   0       6131.00       5946.10       406.15 o                         
   3   6   0       5151.48       7052.95       302.38 o                         
   4   6   0         29.46         50.66         8.79 o                         
   5   6   0       2225.59       2597.25       100.23 o                         
   6   6   0        536.51        673.00        29.49 o                         
   7   6   0        172.97        248.61        21.24 o                         
   8   6   0       1584.53       1850.09        66.27 o                         
   9   6   0        494.72        562.74        27.61 o                         
  10   6   0        382.98        440.01        29.40 o                         
  11   6   0        353.22        417.97        24.48 o                         
  12   6   0         63.31         42.61        12.74 o                         
  13   6   0          2.00          5.20        17.78 o                         
 -15   7   0        316.13        338.76        30.26 o                         
 -14   7   0        289.61        332.30        40.38 o                         
 -13   7   0       3372.00       3838.09       344.86 o                         
 -12   7   0       1221.68       1303.11        87.77 o                         
 -11   7   0         12.22        -13.16        19.05 o                         
 -10   7   0        906.01       1003.29        49.60 o                         
  -9   7   0       4772.74       4892.37       169.84 o                         
  -8   7   0          5.39         35.47        11.86 o                         
  -7   7   0       6569.47       6576.24       212.93 o                         
  -6   7   0          3.95          7.22        10.10 o                         
  -5   7   0       8929.32       8682.59       342.04 o                         
  -4   7   0       1254.40       1061.28        61.34 o                         
  -3   7   0       4489.69       3734.69       184.40 o                         
  -2   7   0       7962.58       6466.81       311.65 o                         
  -1   7   0       9234.06       6254.66       427.24 o                         
   0   7   0        665.83       1195.06        70.60 o                         
   1   7   0         62.14         97.22        12.97 o                         
   2   7   0       1777.42       2201.02       126.98 o                         
   3   7   0        241.26        277.86        15.71 o                         
   4   7   0         34.62         44.87         9.81 o                         
   5   7   0         92.47        139.45        13.14 o                         
   6   7   0       5737.03       7406.42       252.91 o                         
   7   7   0       2961.79       4036.29       133.70 o                         
   8   7   0       1138.89       1262.82        47.21 o                         
   9   7   0       5937.99       6964.67       257.26 o                         
  10   7   0         43.09         57.90        15.92 o                         
  11   7   0         35.67         24.88        13.01 o                         
  12   7   0       1378.29       1690.49        62.46 o                         
  13   7   0          5.74         12.86        17.06 o                         
 -15   8   0         31.66         25.16        22.16 o                         
 -14   8   0         63.71         60.34        16.33 o                         
 -13   8   0        234.62        206.35        28.95 o                         
 -12   8   0         83.61         83.21        15.86 o                         
 -11   8   0         51.01         88.32        17.03 o                         
 -10   8   0       1694.89       1559.11        85.94 o                         
  -9   8   0          2.42         36.33        13.20 o                         
  -8   8   0         53.47         30.22        30.94 o                         
  -7   8   0          0.27          6.93        11.42 o                         
  -6   8   0         45.42         20.82        10.83 o                         
  -5   8   0        606.43        657.22        28.17 o                         
  -4   8   0       2215.39       1622.09        68.28 o                         
  -3   8   0       1812.08       1579.97        92.76 o                         
  -2   8   0        692.31        460.28        42.62 o                         
  -1   8   0      13719.55       8730.05       486.38 o                         
   0   8   0       1701.43       1175.25        64.23 o                         
   1   8   0       3459.00       3461.79       198.95 o                         
   2   8   0       1558.58       1747.74        58.73 o                         
   3   8   0        105.10         88.07        10.05 o                         
   4   8   0       1304.45       1732.44        57.86 o                         
   5   8   0         14.32         34.19        17.97 o                         
   6   8   0       7846.79       9584.24       327.87 o                         
   7   8   0         87.91        130.70        23.47 o                         
   8   8   0        299.03        329.26        23.82 o                         
   9   8   0       1659.03       1916.17        79.65 o                         
  10   8   0        365.53        407.98        42.42 o                         
  11   8   0        799.28        881.31        40.75 o                         
  12   8   0        370.22        452.60        29.74 o                         
 -15   9   0        328.40        344.45        32.32 o                         
 -14   9   0        197.89        212.69        36.90 o                         
 -13   9   0         59.86         79.46        14.68 o                         
 -12   9   0        346.15        428.52        38.41 o                         
 -11   9   0       5523.43       4824.37       246.74 o                         
 -10   9   0      14657.50      14352.22       562.81 o                         
  -9   9   0        823.75        848.78        40.64 o                         
  -8   9   0         18.92         37.72        12.79 o                         
  -7   9   0        248.46        279.67        23.44 o                         
  -6   9   0        170.48        211.21        14.67 o                         
  -5   9   0         12.72         17.18        11.55 o                         
  -4   9   0          5.39         10.31        12.53 o                         
  -3   9   0       5351.29       5093.83       291.47 o                         
  -2   9   0       2200.20       2246.67       163.79 o                         
  -1   9   0       3981.83       2704.89       160.88 o                         
   0   9   0       1018.31        851.78        48.00 o                         
   1   9   0       1295.44       1075.44        45.47 o                         
   2   9   0         92.81        100.31        11.67 o                         
   3   9   0        160.86        238.99        13.31 o                         
   4   9   0       1819.77       2214.34        98.75 o                         
   5   9   0        275.67        432.50        25.90 o                         
   6   9   0       1002.28       1166.78        50.70 o                         
   7   9   0       2611.66       3235.61       118.45 o                         
   8   9   0        853.11        975.37        71.20 o                         
   9   9   0        800.40        847.58        43.45 o                         
  10   9   0        523.20        649.46        36.82 o                         
  11   9   0       1222.10       1152.71        48.56 o                         
  12   9   0          2.25         24.55        14.39 o                         
 -14  10   0          6.93         12.24        14.97 o                         
 -13  10   0        266.37        310.32        42.79 o                         
 -12  10   0        889.35        918.29        52.71 o                         
 -11  10   0        495.18        621.14        36.51 o                         
 -10  10   0        525.07        535.54        40.86 o                         
  -9  10   0       1833.92       1823.98        83.82 o                         
  -8  10   0       1330.31       1140.46        50.00 o                         
  -7  10   0        414.24        339.33        30.19 o                         
  -6  10   0        318.23        292.29        21.06 o                         
  -5  10   0       4361.01       3635.81       167.69 o                         
  -4  10   0       4775.80       3604.33       171.77 o                         
  -3  10   0          0.19         10.76        16.34 o                         
  -2  10   0        490.20        453.76        37.22 o                         
  -1  10   0        461.92        458.64        35.96 o                         
   0  10   0      12778.32      11268.08       542.99 o                         
   1  10   0         69.65         86.49        13.36 o                         
   2  10   0        368.29        604.47        27.20 o                         
   3  10   0      12529.19      15587.00       474.80 o                         
   4  10   0       1906.23       2461.67        83.74 o                         
   5  10   0        231.59        241.22        21.66 o                         
   6  10   0        131.82        117.96        17.07 o                         
   7  10   0         30.30         32.72        24.61 o                         
   8  10   0       3973.85       4770.28       192.69 o                         
   9  10   0       3011.97       3124.38       120.58 o                         
  10  10   0         26.44         16.17        15.78 o                         
  11  10   0         90.62         82.84        13.14 o                         
 -14  11   0        419.68        427.46        32.49 o                         
 -13  11   0         99.73         41.54        21.74 o                         
 -12  11   0         64.68         72.16        21.99 o                         
 -11  11   0       1254.55       1009.59        56.18 o                         
 -10  11   0       2348.37       2340.04       109.85 o                         
  -9  11   0          1.79          1.95        16.20 o                         
  -8  11   0        201.85        168.77        18.85 o                         
  -7  11   0         88.24         81.84        16.31 o                         
  -6  11   0       6501.83       6603.35       322.28 o                         
  -5  11   0       2357.95       1755.23       138.11 o                         
  -4  11   0          6.57        -20.29        23.72 o                         
  -3  11   0       1263.17        959.68        66.21 o                         
  -2  11   0        141.64        210.52        24.76 o                         
  -1  11   0        224.28        225.86        26.88 o                         
   0  11   0       1779.45       2204.90        88.55 o                         
   1  11   0         54.01         57.87        15.19 o                         
   2  11   0       6207.65       7835.65       255.16 o                         
   3  11   0          0.61         -6.45        16.15 o                         
   4  11   0       2467.57       3238.52       117.10 o                         
   5  11   0       3721.23       4164.79       148.84 o                         
   6  11   0        624.30        670.74        44.55 o                         
   7  11   0        184.01        234.56        34.15 o                         
   8  11   0       2230.27       2331.72        94.64 o                         
   9  11   0       1381.26       1358.25        59.53 o                         
  10  11   0       3054.01       2904.69       109.81 o                         
 -13  12   0         18.25         26.97        42.92 o                         
 -12  12   0       1494.69       1321.24        70.37 o                         
 -11  12   0         56.40         34.66        14.41 o                         
 -10  12   0       2034.64       2109.56       126.26 o                         
  -9  12   0        275.35        260.09        26.56 o                         
  -8  12   0        341.85        349.90        26.12 o                         
  -7  12   0          1.29         -8.56        16.90 o                         
  -6  12   0         74.62         99.45        16.99 o                         
  -5  12   0        182.57        256.35        21.47 o                         
  -4  12   0         16.82         38.80        15.39 o                         
  -3  12   0         69.79         68.39        15.35 o                         
  -2  12   0        126.33        154.27        20.48 o                         
  -1  12   0        233.95        300.93        23.28 o                         
   0  12   0       1712.63       2238.74        85.50 o                         
   1  12   0        376.25        381.49        23.93 o                         
   2  12   0         23.99         12.45        16.68 o                         
   3  12   0       2824.78       3611.43       139.44 o                         
   4  12   0        906.41       1017.93        54.11 o                         
   5  12   0       1336.51       1752.31        68.92 o                         
   6  12   0        439.15        552.41        36.27 o                         
   7  12   0       1118.00       1073.84        59.56 o                         
   8  12   0          0.02         12.83        16.58 o                         
   9  12   0       1304.03       1284.61        65.28 o                         
 -13  13   0        870.53        729.08        50.41 o                         
 -12  13   0        379.54        256.22        24.72 o                         
 -11  13   0        566.09        498.14        46.61 o                         
 -10  13   0        219.11        220.67        40.45 o                         
  -9  13   0       4573.98       4114.55       369.26 o                         
  -8  13   0        648.83        481.48        33.01 o                         
  -7  13   0         55.43         33.48        21.77 o                         
  -6  13   0         12.43         34.37        21.68 o                         
  -5  13   0       2030.26       1739.54        94.55 o                         
  -4  13   0       1175.22        966.50        56.82 o                         
  -3  13   0        152.60        213.01        23.15 o                         
  -2  13   0          1.57          9.01        19.90 o                         
  -1  13   0       1735.95       2016.51        80.78 o                         
   0  13   0       5887.13       6616.32       229.78 o                         
   1  13   0       1512.57       1745.91        70.54 o                         
   2  13   0        389.71        528.29        52.84 o                         
   3  13   0        381.82        411.56        51.95 o                         
   4  13   0        351.33        435.53        36.68 o                         
   5  13   0       2976.54       3203.60       119.41 o                         
   6  13   0         38.28         62.32        17.14 o                         
   7  13   0        240.67        202.94        21.90 o                         
   8  13   0        708.67        765.80        49.52 o                         
 -12  14   0         32.20         14.78        33.45 o                         
 -11  14   0         98.10         49.43        24.63 o                         
 -10  14   0       2813.43       2496.08       145.33 o                         
  -9  14   0        333.62        284.45        35.79 o                         
  -8  14   0        123.34         95.16        46.67 o                         
  -7  14   0        994.03        950.96        64.96 o                         
  -6  14   0        192.77        239.67        19.79 o                         
  -5  14   0       2398.15       2166.46       130.39 o                         
  -4  14   0        359.52        376.40        37.68 o                         
  -3  14   0          3.47         20.31        24.60 o                         
  -2  14   0       3428.61       4355.11       166.88 o                         
  -1  14   0       1835.19       1873.40        77.86 o                         
   0  14   0         79.64         79.21        44.45 o                         
   1  14   0       2204.49       3216.05       123.75 o                         
   2  14   0       3139.02       3969.91       176.69 o                         
   3  14   0        924.71       1042.35        90.09 o                         
   4  14   0         34.40         54.44        16.64 o                         
   5  14   0        177.33        164.06        18.26 o                         
   6  14   0          1.77         17.35        20.28 o                         
   7  14   0       1963.56       2079.98        95.55 o                         
 -11  15   0        255.95        203.13        25.91 o                         
 -10  15   0         13.73         21.77        20.97 o                         
  -9  15   0          7.54          2.68        14.67 o                         
  -8  15   0       1685.92       1479.55        73.57 o                         
  -7  15   0         67.63         65.43        19.82 o                         
  -6  15   0        135.45        194.36        35.21 o                         
  -5  15   0        453.86        445.93        62.11 o                         
  -4  15   0          2.84          2.86        17.52 o                         
  -3  15   0       1987.86       2610.14        96.85 o                         
  -2  15   0       1300.86       1921.58        90.61 o                         
  -1  15   0        147.71        155.09        22.66 o                         
   0  15   0         11.33         71.18        30.18 o                         
   1  15   0         26.67        -16.81        24.36 o                         
   2  15   0        379.57        409.72        33.25 o                         
   3  15   0        221.48        237.26        26.19 o                         
   4  15   0        215.80        208.24        22.76 o                         
   5  15   0       2176.99       2390.08       120.70 o                         
   6  15   0          1.56         19.90        38.94 o                         
 -10  16   0         43.87         48.68        35.52 o                         
  -9  16   0        380.12        412.48        41.20 o                         
  -8  16   0        994.76        883.30        92.49 o                         
  -7  16   0       1223.88       1182.49        64.98 o                         
  -6  16   0        573.05        454.33        33.25 o                         
  -5  16   0         53.68         48.57        16.75 o                         
  -4  16   0          5.41         -5.44        17.08 o                         
  -3  16   0         17.17         38.99        18.31 o                         
  -2  16   0       1534.95       1831.92        99.76 o                         
  -1  16   0        390.99        416.62        26.90 o                         
   0  16   0        641.82        708.99        45.99 o                         
   1  16   0        181.43        196.21        41.91 o                         
   2  16   0        605.69        833.70        57.47 o                         
   3  16   0       1206.06       1415.71        73.34 o                         
   4  16   0        178.46        157.72        23.41 o                         
  -8  17   0          7.07          0.73        26.16 o                         
  -7  17   0        601.63       1075.66        66.58 o                         
  -6  17   0        207.00        167.04        26.51 o                         
  -5  17   0        115.31         99.13        18.68 o                         
  -4  17   0       3753.81       4404.36       215.88 o                         
  -3  17   0        509.97        605.81        40.37 o                         
  -2  17   0          2.75          6.09        17.60 o                         
  -1  17   0        326.93        326.89        39.16 o                         
   0  17   0        703.48        823.91        86.61 o                         
   1  17   0          1.02         -0.18        18.99 o                         
   2  17   0       2269.05       2937.88       148.75 o                         
  -4  18   0        246.20        295.18        60.20 o                         
  -3  18   0        216.12        174.13        70.96 o                         
  -2  18   0        268.91        206.55        96.12 o                         
   1 -18   1       1258.94       1103.83       120.43 o                         
   2 -18   1        598.96        558.21        76.90 o                         
   3 -18   1        200.75        143.84        25.85 o                         
   4 -18   1         82.79         77.87        41.03 o                         
  -2 -17   1        830.91       1065.33        73.53 o                         
  -1 -17   1        360.53        487.23        50.27 o                         
   0 -17   1        639.72        644.22        50.69 o                         
   1 -17   1        558.98        644.51        50.73 o                         
   2 -17   1        339.96        543.41        38.72 o                         
   3 -17   1       2807.01       3411.30       198.50 o                         
   4 -17   1         90.44        144.65        23.87 o                         
   5 -17   1         33.98         53.24        18.83 o                         
   6 -17   1       2111.04       2955.27       178.42 o                         
   7 -17   1          0.38         23.92        37.72 o                         
  -5 -16   1        740.28        873.66        89.41 o                         
  -4 -16   1        637.60        792.84        52.43 o                         
  -3 -16   1        685.17        804.93        53.16 o                         
  -2 -16   1        178.98        148.00        27.62 o                         
  -1 -16   1        368.67        433.61        41.10 o                         
   0 -16   1        519.31        636.19        40.23 o                         
   1 -16   1        340.37        488.88        33.30 o                         
   2 -16   1        423.11        540.68        35.21 o                         
   3 -16   1        690.16        846.38        40.11 o                         
   4 -16   1       1128.63       1319.83        56.70 o                         
   5 -16   1       1344.64       1676.00        70.06 o                         
   6 -16   1         93.72         82.40        21.39 o                         
   7 -16   1        426.33        464.35        48.09 o                         
   8 -16   1        525.47        395.50        36.09 o                         
   9 -16   1        176.59        238.83        34.03 o                         
  -6 -15   1        416.26        425.46        36.76 o                         
  -5 -15   1       3132.51       3214.45       145.53 o                         
  -4 -15   1        101.70         37.63        17.86 o                         
  -3 -15   1        128.69        153.81        23.99 o                         
  -2 -15   1       1136.36       1417.67        94.83 o                         
  -1 -15   1       1924.99       2539.47       180.67 o                         
   0 -15   1        917.10        982.75        56.85 o                         
   1 -15   1       1064.15       1324.32        61.18 o                         
   2 -15   1       1386.25       1762.45        70.27 o                         
   3 -15   1        668.78        972.46        51.47 o                         
   4 -15   1         59.96         78.01        23.39 o                         
   5 -15   1        807.80       1073.07        61.62 o                         
   6 -15   1        459.04        387.31        26.48 o                         
   7 -15   1        248.39        224.83        31.30 o                         
   8 -15   1        190.12        221.21        22.20 o                         
   9 -15   1        251.32        259.93        23.36 o                         
  10 -15   1       2762.37       2381.24       137.58 o                         
  -7 -14   1        351.20        336.77        26.71 o                         
  -6 -14   1        357.04        319.46        27.59 o                         
  -5 -14   1        446.48        487.46        34.44 o                         
  -4 -14   1        132.21        154.42        28.74 o                         
  -3 -14   1       1158.66       1507.03        92.35 o                         
  -2 -14   1        890.15       1122.80        52.42 o                         
  -1 -14   1        237.88        246.38        23.02 o                         
   0 -14   1       1693.88       1925.83       113.34 o                         
   1 -14   1       1970.70       2162.65        79.11 o                         
   2 -14   1        173.24        240.10        24.68 o                         
   3 -14   1        206.71        274.05        26.43 o                         
   4 -14   1        664.79        714.13        56.76 o                         
   5 -14   1       1062.81       1076.56        54.56 o                         
   6 -14   1       1366.74        957.34        56.85 o                         
   7 -14   1       2688.13       2397.22       124.03 o                         
   8 -14   1       1936.92       1539.95        76.12 o                         
   9 -14   1       1148.23        995.05        64.75 o                         
  10 -14   1        270.63        208.54        21.93 o                         
  11 -14   1         22.41        -12.36        19.34 o                         
  -9 -13   1       2296.51       2226.44       101.51 o                         
  -8 -13   1        169.13        154.89        21.67 o                         
  -7 -13   1        176.26        190.25        22.17 o                         
  -6 -13   1        483.43        517.04        33.20 o                         
  -5 -13   1          7.97         28.26        22.73 o                         
  -4 -13   1        436.67        485.84        32.14 o                         
  -3 -13   1         46.04         32.52        28.15 o                         
  -2 -13   1        549.14        614.67        36.11 o                         
  -1 -13   1         76.99         87.94        20.20 o                         
   0 -13   1        277.39        510.50        27.57 o                         
   1 -13   1        896.77       1113.91        53.34 o                         
   2 -13   1        409.10        386.26        31.17 o                         
   3 -13   1        171.95        215.06        19.37 o                         
   4 -13   1       1693.34       1232.07        59.52 o                         
   5 -13   1        382.51        315.80        25.50 o                         
   6 -13   1        523.91        417.79        49.54 o                         
   7 -13   1       3159.03       2006.51       116.62 o                         
   8 -13   1          4.26         -3.06        16.81 o                         
   9 -13   1          2.93         20.13        29.62 o                         
  10 -13   1       1399.16       1081.46        61.45 o                         
  11 -13   1        140.75         86.67        19.43 o                         
  12 -13   1        235.81        220.97        21.65 o                         
 -10 -12   1         13.51         15.43        19.70 o                         
  -9 -12   1       1529.14       1649.06        78.21 o                         
  -8 -12   1        842.97        952.75        67.15 o                         
  -7 -12   1         83.20         88.31        21.34 o                         
  -6 -12   1       4137.92       4770.78       178.69 o                         
  -5 -12   1        958.72       1341.39       295.27 o                         
  -4 -12   1        188.06        157.64        23.22 o                         
  -3 -12   1         24.18         17.21        18.73 o                         
  -2 -12   1         26.72         19.31        17.93 o                         
  -1 -12   1       1099.14       1497.15        52.51 o                         
   0 -12   1       2111.71       2604.94        97.29 o                         
   1 -12   1       1000.07       1057.39        53.46 o                         
   2 -12   1       1916.51       1549.85        68.92 o                         
   3 -12   1        336.27        289.21        21.50 o                         
   4 -12   1       1398.07       1047.25        77.14 o                         
   5 -12   1        465.53        326.89        27.99 o                         
   6 -12   1        163.55        198.12        21.53 o                         
   7 -12   1         23.17          5.39        19.65 o                         
   8 -12   1        538.43        420.21        32.94 o                         
   9 -12   1          0.23         -4.95        18.95 o                         
  10 -12   1          4.16         20.24        20.53 o                         
  11 -12   1       1824.72       1788.30       112.08 o                         
  12 -12   1        413.60        392.08        40.53 o                         
  13 -12   1        694.68        673.35        47.82 o                         
 -10 -11   1        140.41        142.67        21.43 o                         
  -9 -11   1       3669.44       3897.26       157.63 o                         
  -8 -11   1         11.81         14.05        23.94 o                         
  -7 -11   1         89.98         85.16        18.26 o                         
  -6 -11   1         75.74         81.46        17.85 o                         
  -5 -11   1       2569.18       3222.20       117.74 o                         
  -4 -11   1        200.22        326.55        26.08 o                         
  -3 -11   1        874.61       1104.43        41.91 o                         
  -2 -11   1       3003.41       3710.18       132.02 o                         
  -1 -11   1         91.74         88.83        16.21 o                         
   0 -11   1       1449.82       1603.98       107.01 o                         
   1 -11   1        654.63        534.73        56.19 o                         
   2 -11   1        862.65        619.97        45.36 o                         
   3 -11   1        100.10        104.26        17.34 o                         
   4 -11   1       3218.00       2765.18       167.77 o                         
   5 -11   1      14154.79      13780.23       815.22 o                         
   6 -11   1         97.00         90.33        14.88 o                         
   7 -11   1        892.78        867.62        50.91 o                         
   8 -11   1       2832.92       2390.39        98.59 o                         
   9 -11   1       1862.53       1736.86        93.07 o                         
  10 -11   1        190.23        109.44        17.05 o                         
  11 -11   1        650.59        571.65        42.53 o                         
  12 -11   1         11.04         -6.78        14.05 o                         
  13 -11   1        369.41        385.55        26.04 o                         
 -11 -10   1         21.20         18.42        13.54 o                         
 -10 -10   1        410.22        384.22        37.50 o                         
  -9 -10   1         55.62         66.59        20.09 o                         
  -8 -10   1        761.82       1030.47        49.03 o                         
  -7 -10   1        454.29        475.12        30.31 o                         
  -6 -10   1       1386.33       1819.65        68.21 o                         
  -5 -10   1        104.66        100.73        19.74 o                         
  -4 -10   1       8389.30      10489.65       305.49 o                         
  -3 -10   1       3866.64       4694.05       165.38 o                         
  -2 -10   1       1201.13       1458.54        52.69 o                         
  -1 -10   1       5813.80       5880.28       235.70 o                         
   0 -10   1       7608.58       5601.05       245.42 o                         
   1 -10   1          1.07         17.53        12.70 o                         
   2 -10   1       7104.81       4319.59       191.88 o                         
   3 -10   1          0.91         19.32        13.01 o                         
   4 -10   1       1856.00       1617.15        71.03 o                         
   5 -10   1       1797.14       1798.70        74.22 o                         
   6 -10   1        808.68        864.65        36.64 o                         
   7 -10   1         47.53         74.90        14.77 o                         
   8 -10   1         95.30        147.99        17.95 o                         
   9 -10   1        206.86        181.45        19.58 o                         
  10 -10   1        145.45        170.34        57.13 o                         
  11 -10   1        621.42        694.78        47.81 o                         
  12 -10   1       1364.11       1358.60        73.67 o                         
  13 -10   1          8.20          5.28        19.86 o                         
  14 -10   1         50.35         17.89        16.33 o                         
 -12  -9   1        450.19        454.23        31.47 o                         
 -11  -9   1         29.05         54.11        18.44 o                         
 -10  -9   1        180.23        200.74        20.83 o                         
  -9  -9   1         58.26         60.13        17.56 o                         
  -8  -9   1       5742.98       7477.83       325.61 o                         
  -7  -9   1        265.26        297.87        36.37 o                         
  -6  -9   1        455.57        446.28        31.04 o                         
  -5  -9   1       1667.47       2259.90        89.80 o                         
  -4  -9   1       4016.98       5195.94       161.33 o                         
  -3  -9   1        320.54        397.51        19.27 o                         
  -2  -9   1        290.57        349.80        20.19 o                         
  -1  -9   1         37.72         60.36        13.54 o                         
   0  -9   1       7449.68       4372.35       217.36 o                         
   1  -9   1        841.70        610.25        53.02 o                         
   2  -9   1         90.85         83.48        14.01 o                         
   3  -9   1         78.54        133.73        15.16 o                         
   4  -9   1        287.01        301.61        17.19 o                         
   5  -9   1        553.61        513.69        24.32 o                         
   6  -9   1         64.49         44.85        12.41 o                         
   7  -9   1         58.84         77.97        14.31 o                         
   8  -9   1       1355.81       1272.12        51.65 o                         
   9  -9   1       3801.30       3642.25       147.35 o                         
  10  -9   1       2678.06       2760.51       128.25 o                         
  11  -9   1          4.93         27.82        16.57 o                         
  12  -9   1          8.72          0.40        21.12 o                         
  13  -9   1        202.51        264.21        41.99 o                         
  14  -9   1        140.86        146.47        26.35 o                         
 -13  -8   1         84.95        101.41        15.17 o                         
 -12  -8   1        473.69        532.61        29.06 o                         
 -11  -8   1       1846.77       2274.30        83.53 o                         
 -10  -8   1        807.98        916.50        45.76 o                         
  -9  -8   1        358.52        407.01        23.98 o                         
  -8  -8   1          5.02         -7.88        14.80 o                         
  -7  -8   1       1112.29       1363.21        51.93 o                         
  -6  -8   1      21125.49      27952.76      1008.67 o                         
  -5  -8   1       1127.20       1330.00        46.94 o                         
  -4  -8   1       2066.49       2668.52        82.68 o                         
  -3  -8   1        259.25        251.69        15.53 o                         
  -2  -8   1       5749.39       6048.01       295.49 o                         
  -1  -8   1       7223.32       5661.07       277.63 o                         
   0  -8   1      11234.32      12610.05       696.56 o                         
   1  -8   1      27651.60      20668.09      1406.03 o                         
   2  -8   1       2822.53       2107.27       104.53 o                         
   3  -8   1       1142.89        987.78        53.31 o                         
   4  -8   1        458.30        452.58        20.85 o                         
   5  -8   1        872.28        893.77        31.78 o                         
   6  -8   1        509.25        505.87        22.91 o                         
   7  -8   1       1053.25        953.30        35.39 o                         
   8  -8   1       1604.15       1660.29        58.27 o                         
   9  -8   1       1386.66       1409.47        57.38 o                         
  10  -8   1        257.12        269.54        25.00 o                         
  11  -8   1       1070.56       1177.46        58.01 o                         
  12  -8   1          1.91         10.56        12.25 o                         
  13  -8   1        202.17        175.03        17.27 o                         
  14  -8   1       3756.50       4397.49       215.61 o                         
 -13  -7   1        989.99       1224.56        57.62 o                         
 -12  -7   1        329.82        368.66        21.41 o                         
 -11  -7   1        194.38        292.67        28.36 o                         
 -10  -7   1          4.54          5.37        19.95 o                         
  -9  -7   1         74.20         94.34        15.97 o                         
  -8  -7   1         80.52         71.87        15.12 o                         
  -7  -7   1       2251.73       2789.34        95.40 o                         
  -6  -7   1      13039.62      17286.03       624.10 o                         
  -5  -7   1       8908.58      11017.93       354.44 o                         
  -4  -7   1        628.91        724.63        37.06 o                         
  -3  -7   1       1028.12       1337.73        68.42 o                         
  -2  -7   1       4035.10       5120.88       286.32 o                         
  -1  -7   1       3328.78       2418.19       140.61 o                         
   0  -7   1      10600.22      11354.91      1241.43 o                         
   1  -7   1        434.46        312.80        28.40 o                         
   2  -7   1        432.22        431.97        26.00 o                         
   3  -7   1       3589.27       3682.10       178.20 o                         
   4  -7   1      10122.03       9170.06       362.64 o                         
   5  -7   1         53.57         72.21        16.52 o                         
   6  -7   1       2514.23       2456.51        75.42 o                         
   7  -7   1        128.87         97.23        11.73 o                         
   8  -7   1        369.67        436.40        25.39 o                         
   9  -7   1       4863.82       5271.51       183.20 o                         
  10  -7   1        121.93        136.73        15.59 o                         
  11  -7   1        833.97        978.46        49.89 o                         
  12  -7   1        272.89        313.40        25.89 o                         
  13  -7   1       2970.63       3132.36       173.27 o                         
  14  -7   1       1377.66       1559.48        84.61 o                         
  15  -7   1         20.50         13.36        10.05 o                         
 -14  -6   1       1985.77       2068.08       163.89 o                         
 -13  -6   1       3507.03       3724.69       131.66 o                         
 -12  -6   1       2662.52       3064.63       102.72 o                         
 -11  -6   1       5336.25       6729.26       206.76 o                         
 -10  -6   1       1488.41       1853.02        76.25 o                         
  -9  -6   1        651.00        869.89        41.29 o                         
  -8  -6   1        552.49        602.07        30.57 o                         
  -7  -6   1        756.39        904.08        38.83 o                         
  -6  -6   1         87.37        121.38        13.85 o                         
  -5  -6   1       2201.20       2372.56        85.36 o                         
  -4  -6   1       4741.89       5774.40       279.49 o                         
  -3  -6   1       3748.63       4716.53       228.40 o                         
  -2  -6   1          5.33         25.06         6.98 o                         
  -1  -6   1        711.72       1167.91        67.79 o                         
   0  -6   1      17764.89      12881.70       877.25 o                         
   1  -6   1       5172.48       4824.22       330.26 o                         
   2  -6   1        215.21        276.12        15.53 o                         
   3  -6   1        730.52        621.48        31.52 o                         
   4  -6   1       1104.51       1159.13        61.12 o                         
   5  -6   1       1205.81       1014.43        49.83 o                         
   6  -6   1       2050.21       1938.31        74.55 o                         
   7  -6   1        900.68        901.45        35.37 o                         
   8  -6   1       1916.54       2130.22        77.12 o                         
   9  -6   1          3.58          6.43        15.33 o                         
  10  -6   1        213.99        294.32        21.59 o                         
  11  -6   1        148.38        169.28        27.26 o                         
  12  -6   1       2972.33       3297.79       139.83 o                         
  13  -6   1       1892.57       2011.93        96.05 o                         
  14  -6   1          4.61          1.65        12.01 o                         
  15  -6   1        340.72        353.00        27.06 o                         
 -14  -5   1       1052.29       1121.60        63.65 o                         
 -13  -5   1       1101.18       1141.32        48.23 o                         
 -12  -5   1       1268.33       1597.62        69.51 o                         
 -11  -5   1       6601.79       9239.23       450.67 o                         
 -10  -5   1        727.45        841.80        39.07 o                         
  -9  -5   1         32.51         46.00        13.17 o                         
  -8  -5   1        206.82        257.04        21.36 o                         
  -7  -5   1       4405.90       5165.86       178.77 o                         
  -6  -5   1       4818.36       5324.33       213.10 o                         
  -5  -5   1       1817.35       2037.11        89.07 o                         
  -4  -5   1          6.74         17.67         7.41 o                         
  -3  -5   1       7138.26       8523.80       407.88 o                         
  -2  -5   1      42579.64      52868.02      2924.89 o                         
  -1  -5   1       7480.98       4976.33       549.39 o                         
   0  -5   1        242.99        444.72        34.80 o                         
   1  -5   1       4654.72       5197.65       249.61 o                         
   2  -5   1        217.12        207.65        15.91 o                         
   3  -5   1       1261.05       1156.20        59.77 o                         
   4  -5   1       1727.06       1858.23        86.06 o                         
   5  -5   1       2544.21       2811.25       138.23 o                         
   6  -5   1       5288.96       5739.68       263.82 o                         
   7  -5   1        370.30        370.36        19.87 o                         
   8  -5   1         24.71         33.83        11.64 o                         
   9  -5   1         78.03         96.18        13.72 o                         
  10  -5   1        528.94        607.50        33.82 o                         
  11  -5   1          0.33         -0.85        13.20 o                         
  12  -5   1        521.23        509.35        57.85 o                         
  13  -5   1        819.16        526.98        66.69 o                         
  14  -5   1        340.54        367.24        27.67 o                         
  15  -5   1         90.46        103.92        17.33 o                         
 -15  -4   1        357.45        405.40        33.41 o                         
 -14  -4   1        246.64        236.40        22.39 o                         
 -13  -4   1        290.73        282.69        18.83 o                         
 -12  -4   1       1333.94       1659.55        57.20 o                         
 -11  -4   1        342.96        417.80        24.19 o                         
 -10  -4   1       3539.66       4107.29       167.06 o                         
  -9  -4   1       1583.67       1617.45        63.68 o                         
  -8  -4   1        393.10        544.07        29.27 o                         
  -7  -4   1       4337.33       4851.51       178.88 o                         
  -6  -4   1        428.82        505.50        53.61 o                         
  -5  -4   1       5241.04       4592.57       197.58 o                         
  -4  -4   1       2100.97       2792.88       157.30 o                         
  -3  -4   1       3474.50       3777.52       211.08 o                         
  -1  -4   1       7962.15       5502.24       533.77 o                         
   0  -4   1      25573.07      22956.32      1615.07 o                         
   1  -4   1       4313.93       4610.50       205.65 o                         
   2  -4   1        143.91        154.83        12.65 o                         
   3  -4   1       2910.54       3106.43       135.22 o                         
   4  -4   1       4781.95       5073.91       218.79 o                         
   5  -4   1        299.00        383.41        26.58 o                         
   6  -4   1       1112.78       1207.68        71.50 o                         
   7  -4   1         39.26         22.75        10.01 o                         
   8  -4   1       1853.15       1942.91        77.15 o                         
   9  -4   1         48.95         74.03        19.13 o                         
  10  -4   1         90.55        107.98        13.72 o                         
  11  -4   1       3936.65       4358.04       154.78 o                         
  12  -4   1        170.44        179.31        48.12 o                         
  13  -4   1        146.84        291.41        39.19 o                         
  14  -4   1       4444.34       4968.86       241.30 o                         
  15  -4   1          6.73          4.67        15.20 o                         
 -15  -3   1        576.86        637.77        39.20 o                         
 -14  -3   1        366.79        397.39        28.06 o                         
 -13  -3   1         23.42         17.21        15.91 o                         
 -12  -3   1       1184.73       1568.52        63.39 o                         
 -11  -3   1        615.50        776.96        35.96 o                         
 -10  -3   1          8.43         33.16        15.71 o                         
  -9  -3   1         62.76         96.00        13.91 o                         
  -8  -3   1       3260.59       3856.13       135.40 o                         
  -7  -3   1        491.13        376.73        21.41 o                         
  -6  -3   1       1279.14       1482.98        86.78 o                         
  -5  -3   1       1141.50        970.59        55.75 o                         
  -4  -3   1       1470.01       1519.22        66.50 o                         
  -3  -3   1       2834.42       3172.56       176.84 o                         
  -2  -3   1       4442.48       4733.89       262.79 o                         
  -1  -3   1       4877.33       5237.37       356.16 o                         
   0  -3   1       7533.11       8409.76       502.28 o                         
   1  -3   1      20746.92      26383.37      1457.26 o                         
   2  -3   1       5753.52       6973.88       388.04 o                         
   3  -3   1       3548.82       3675.48       204.81 o                         
   4  -3   1       1925.53       2084.63       101.17 o                         
   5  -3   1        671.84        565.31        35.15 o                         
   6  -3   1       4890.09       5504.83       307.17 o                         
   7  -3   1       2281.67       2359.69       106.09 o                         
   8  -3   1         76.75         84.12        13.68 o                         
   9  -3   1        666.00        746.84        35.39 o                         
  10  -3   1       4155.56       4534.66       172.81 o                         
  11  -3   1       1958.27       2065.83        78.84 o                         
  12  -3   1        799.86        648.57        51.79 o                         
  13  -3   1        289.90        327.32        32.57 o                         
  14  -3   1        427.44        528.42        34.83 o                         
  15  -3   1         31.78         36.33        17.49 o                         
 -15  -2   1        528.22        598.83        41.74 o                         
 -14  -2   1        202.57        213.55        22.49 o                         
 -13  -2   1       2474.78       2863.68       106.29 o                         
 -12  -2   1         19.55         39.80        13.29 o                         
 -11  -2   1          2.93         29.04        12.57 o                         
 -10  -2   1       3407.80       3752.65       142.18 o                         
  -9  -2   1         22.33         26.21        13.02 o                         
  -8  -2   1       6758.81       7322.99       316.69 o                         
  -7  -2   1        122.20        190.60        21.36 o                         
  -6  -2   1      10469.00      11792.72       801.31 o                         
  -5  -2   1      11984.24      12353.30       681.66 o                         
  -4  -2   1       1505.08       1225.44        87.27 o                         
  -3  -2   1         96.14        111.21         8.69 o                         
  -2  -2   1       5152.80       5519.99       374.77 o                         
  -1  -2   1       6573.67       7818.30       530.59 o                         
   0  -2   1        690.81        616.68        30.65 o                         
   1  -2   1      36525.59      46582.91      4465.30 o                         
   2  -2   1       5551.25       6025.61       302.94 o                         
   3  -2   1         71.86         78.45         5.64 o                         
   4  -2   1       2386.57       2763.70       133.53 o                         
   5  -2   1         10.20         34.98         5.84 o                         
   6  -2   1       5160.14       6414.59       438.15 o                         
   7  -2   1        297.77        277.24        18.72 o                         
   8  -2   1        357.41        311.20        21.51 o                         
   9  -2   1       2131.61       2212.08        77.69 o                         
  10  -2   1        248.34        330.52        21.66 o                         
  11  -2   1        183.42        210.65        21.22 o                         
  12  -2   1        602.83        518.24        80.73 o                         
  13  -2   1       1563.37       1576.62       109.28 o                         
  14  -2   1        188.33        193.12        21.73 o                         
  15  -2   1       2040.28       2359.80       118.21 o                         
 -15  -1   1         60.35         84.23        13.67 o                         
 -14  -1   1       1620.06       1873.36        88.69 o                         
 -13  -1   1         32.25         31.34        13.33 o                         
 -12  -1   1       4125.20       5010.44       158.39 o                         
 -11  -1   1       9347.89      10056.48       342.10 o                         
 -10  -1   1         10.08         33.16        10.94 o                         
  -9  -1   1       4905.19       4795.62       176.40 o                         
  -8  -1   1       1216.84       1108.56        48.39 o                         
  -7  -1   1       1538.68       1387.75        99.36 o                         
  -6  -1   1        671.45        861.96        65.05 o                         
  -5  -1   1       5840.89       5793.00       320.22 o                         
  -4  -1   1       8320.77       8300.00       458.86 o                         
  -3  -1   1        192.48        119.05         7.53 o                         
  -2  -1   1        691.85        782.13        38.14 o                         
  -1  -1   1      29844.65      38273.55      2593.35 o                         
   0  -1   1       2958.66       3540.34       196.50 o                         
   1  -1   1       4376.07       5186.50       202.48 o                         
   3  -1   1       3852.84       3907.97       264.96 o                         
   4  -1   1        148.72        167.71        13.76 o                         
   5  -1   1        659.12       1039.86       106.31 o                         
   6  -1   1       6024.09       6820.96       660.37 o                         
   7  -1   1        341.12        490.48        27.02 o                         
   8  -1   1       2452.05       2699.10        90.47 o                         
   9  -1   1       4295.65       4638.50       160.73 o                         
  10  -1   1       1550.93       1775.18        62.99 o                         
  11  -1   1          1.61        -14.31        16.90 o                         
  12  -1   1         50.40         94.05        29.17 o                         
  13  -1   1        998.32        791.24        66.75 o                         
  14  -1   1        799.49        836.60        45.15 o                         
  15  -1   1         35.36         59.80        25.36 o                         
 -16   0   1        582.39        676.65        43.09 o                         
 -15   0   1          1.82         10.16        12.08 o                         
 -14   0   1         44.37         38.04        19.29 o                         
 -13   0   1        393.95        447.65        26.70 o                         
 -12   0   1        245.05        267.66        20.93 o                         
 -11   0   1       1755.44       1807.58        72.49 o                         
 -10   0   1       5435.86       5743.65       230.51 o                         
  -9   0   1       1190.88       1200.98        49.27 o                         
  -8   0   1       3027.73       2658.03       113.84 o                         
  -7   0   1       2347.06       2417.13       168.16 o                         
  -6   0   1        741.90        823.07        60.09 o                         
  -5   0   1       1530.53       1334.63        93.34 o                         
  -4   0   1         28.61         32.09         4.98 o                         
  -3   0   1      15753.78      14952.51       907.15 o                         
  -2   0   1       6761.64       6487.88       311.05 o                         
   0   0   1      39182.86      36835.15      2489.00 o                         
   1   0   1        148.80        131.37         6.27 o                         
   2   0   1        247.91        172.68        10.95 o                         
   3   0   1        125.68        134.78        10.76 o                         
   4   0   1       5834.51       3983.35       271.67 o                         
   5   0   1         36.04         83.71        14.24 o                         
   6   0   1       4636.78       4960.74       481.87 o                         
   7   0   1        565.58        619.84        31.80 o                         
   8   0   1        867.28        942.80        38.44 o                         
   9   0   1       1517.08       1708.70        81.55 o                         
  10   0   1          4.00          4.15        10.54 o                         
  11   0   1         27.31         68.26        14.21 o                         
  12   0   1         72.79         52.82        13.48 o                         
  13   0   1         21.43         26.56        16.80 o                         
  14   0   1       1221.60       1381.87        73.62 o                         
  15   0   1       8034.93       9216.05       441.46 o                         
 -16   1   1        617.51        835.29        48.63 o                         
 -15   1   1        357.30        409.68        44.38 o                         
 -14   1   1         45.70         46.04        14.42 o                         
 -13   1   1       1041.56       1183.70        52.93 o                         
 -12   1   1        827.63        979.40        45.87 o                         
 -11   1   1         71.19         65.62        16.57 o                         
 -10   1   1       5972.65       6439.56       282.18 o                         
  -9   1   1       2521.73       2497.92        89.89 o                         
  -8   1   1          4.09         19.42        11.65 o                         
  -7   1   1       9367.03      10052.05       684.18 o                         
  -6   1   1         57.65        120.99        12.85 o                         
  -5   1   1         65.12         55.19        13.80 o                         
  -4   1   1       5356.58       4750.48       328.26 o                         
  -3   1   1       8062.06       7408.26       733.37 o                         
  -2   1   1        137.36        207.62        10.14 o                         
  -1   1   1       8564.24       8000.30       312.43 o                         
   0   1   1       9800.15      13854.30       663.12 o                         
   1   1   1         38.36         90.26         6.65 o                         
   2   1   1        357.35        305.41        22.49 o                         
   3   1   1       1051.56        776.77        73.13 o                         
   4   1   1      13964.36       9429.48       641.09 o                         
   5   1   1        383.89        207.86        28.75 o                         
   6   1   1      10820.70      14151.31      1098.82 o                         
   7   1   1          6.04         31.13        10.16 o                         
   8   1   1       3445.75       3380.58       118.53 o                         
   9   1   1       1507.34       1518.96        64.39 o                         
  10   1   1          5.18         14.86        10.80 o                         
  11   1   1       2039.64       2266.52        78.80 o                         
  12   1   1        594.40        642.14        36.58 o                         
  13   1   1       6171.84       6107.54       424.81 o                         
  14   1   1          1.56         11.12        11.00 o                         
 -16   2   1       1495.33       1755.87       101.18 o                         
 -15   2   1       5474.11       5919.18       288.02 o                         
 -14   2   1        307.67        246.03        38.16 o                         
 -13   2   1          8.36         11.39        40.26 o                         
 -12   2   1        672.99        755.09        36.59 o                         
 -11   2   1       3530.44       3505.46       133.94 o                         
 -10   2   1       2971.59       2964.91       134.21 o                         
  -9   2   1       1010.26       1056.92        42.81 o                         
  -8   2   1       1433.73       1588.25        74.35 o                         
  -7   2   1         58.50         66.80        20.21 o                         
  -6   2   1      11672.51      12405.03       783.77 o                         
  -5   2   1       1649.73       1536.66       203.18 o                         
  -4   2   1       2242.11       1813.60       177.32 o                         
  -3   2   1         23.78          8.38         3.34 o                         
  -2   2   1        320.64        377.45        23.47 o                         
  -1   2   1         15.09         10.61         1.99 o                         
   0   2   1        844.86        795.32        38.43 o                         
   1   2   1      13576.33      15093.10       717.55 o                         
   2   2   1        870.46        629.86        44.78 o                         
   3   2   1       2930.73       2234.92       153.58 o                         
   4   2   1       3966.76       2928.51       201.03 o                         
   5   2   1        130.29        119.72        19.60 o                         
   6   2   1       5762.39       7233.81       545.95 o                         
   7   2   1        271.93        338.78        19.33 o                         
   8   2   1          1.37         18.57        20.07 o                         
   9   2   1       1329.56       1261.92        57.90 o                         
  10   2   1       7840.31       8388.14       287.47 o                         
  11   2   1       5107.48       5516.97       180.79 o                         
  12   2   1       2211.89       2348.36        93.28 o                         
  13   2   1          2.80          3.71        14.72 o                         
  14   2   1        724.32        891.81        52.37 o                         
 -16   3   1         31.43         18.72        10.45 o                         
 -15   3   1        638.33        705.71        41.87 o                         
 -14   3   1        273.35        231.55        38.57 o                         
 -13   3   1        194.26        253.17        43.68 o                         
 -12   3   1       1106.62       1295.99        56.15 o                         
 -11   3   1         15.32         23.00        12.69 o                         
 -10   3   1      10416.19      10321.81       447.12 o                         
  -9   3   1       1270.03       1313.65        52.75 o                         
  -8   3   1        423.48        420.82        32.37 o                         
  -7   3   1       2638.26       2711.52       137.10 o                         
  -6   3   1       5973.67       6099.26       340.58 o                         
  -5   3   1       3048.23       1984.61       192.67 o                         
  -4   3   1       1675.76       1585.39       109.33 o                         
  -3   3   1        595.65        364.30        32.25 o                         
  -2   3   1      14627.00      15511.08      1016.62 o                         
  -1   3   1      55291.76      55143.06      5293.11 o                         
   0   3   1      14792.32      14822.34       708.59 o                         
   1   3   1        403.19        209.14        10.64 o                         
   2   3   1       2279.22       2240.86       153.23 o                         
   3   3   1          0.56          5.14         4.53 o                         
   5   3   1       6357.32       5570.26       540.56 o                         
   6   3   1        547.89        896.99        45.48 o                         
   7   3   1        527.72        538.19        39.23 o                         
   8   3   1        185.43        255.09        21.16 o                         
   9   3   1        820.75       1011.85        37.77 o                         
  10   3   1        439.08        530.87        24.33 o                         
  11   3   1         36.36         13.28        27.90 o                         
  12   3   1       1569.61       1447.65        84.04 o                         
  13   3   1       2411.81       2191.94       127.23 o                         
  14   3   1        329.66        270.11        23.94 o                         
 -16   4   1         12.97         -0.34        10.05 o                         
 -15   4   1        498.13        579.57        36.43 o                         
 -14   4   1         99.66        148.49        43.75 o                         
 -13   4   1       1625.29       1901.48       141.22 o                         
 -12   4   1        268.03        322.59        25.85 o                         
 -11   4   1       8952.46       9363.61       370.11 o                         
 -10   4   1       3432.43       3342.74       192.57 o                         
  -9   4   1        893.08        873.42        41.09 o                         
  -8   4   1       1741.62       1525.74        71.66 o                         
  -7   4   1       5759.19       5643.10       275.16 o                         
  -6   4   1        803.47        810.75        44.04 o                         
  -5   4   1       1060.51       1050.66        63.60 o                         
  -4   4   1      10656.07       9918.16       475.01 o                         
  -3   4   1        149.35         91.52         5.97 o                         
  -2   4   1        158.69        141.54         7.78 o                         
  -1   4   1         14.04         24.55         4.74 o                         
   0   4   1       9601.79       7923.58       536.30 o                         
   1   4   1       3341.60       2584.22       112.80 o                         
   2   4   1       3557.16       3789.40       181.16 o                         
   3   4   1      10360.39      12843.30       667.95 o                         
   4   4   1      21940.47      28650.25      1578.77 o                         
   5   4   1        228.94        249.73        23.82 o                         
   6   4   1       1661.94       1794.85        70.75 o                         
   7   4   1        130.82        158.29        13.79 o                         
   8   4   1         15.14          0.03        12.17 o                         
   9   4   1        252.98        206.78        17.56 o                         
  10   4   1        925.69       1017.18        40.57 o                         
  11   4   1         16.23          9.17        12.88 o                         
  12   4   1         15.43         11.02        13.60 o                         
  13   4   1        245.99        256.05        25.47 o                         
  14   4   1        433.64        359.20        38.70 o                         
 -16   5   1         75.70         75.83        17.45 o                         
 -15   5   1       3423.66       3958.37       194.29 o                         
 -14   5   1         31.35         46.05        15.50 o                         
 -13   5   1        118.05        109.62        19.91 o                         
 -12   5   1       2659.16       2952.18       134.82 o                         
 -11   5   1       9279.80      10024.08       394.04 o                         
 -10   5   1       2208.98       2271.27        96.44 o                         
  -9   5   1        130.88        179.59        19.17 o                         
  -8   5   1          7.10         28.92        11.95 o                         
  -7   5   1        425.39        476.56        33.40 o                         
  -6   5   1      16647.53      16614.41       922.92 o                         
  -5   5   1        562.52        707.29        51.43 o                         
  -4   5   1        169.95        193.50        23.64 o                         
  -3   5   1       3812.46       3674.36       178.21 o                         
  -2   5   1          1.39          7.49         3.38 o                         
  -1   5   1      15733.22      13592.31       754.12 o                         
   0   5   1        806.74        579.66        31.58 o                         
   1   5   1        104.43        166.54        17.92 o                         
   2   5   1        319.86        317.98        18.40 o                         
   3   5   1        794.07        822.99        59.00 o                         
   4   5   1       1717.42       2162.94       113.14 o                         
   5   5   1        154.77        169.38        15.83 o                         
   6   5   1        836.73       1136.08        49.57 o                         
   7   5   1       1056.05       1131.38        47.36 o                         
   8   5   1        328.10        313.77        18.10 o                         
   9   5   1       3063.68       3577.56       108.27 o                         
  10   5   1       1116.14       1158.22        48.16 o                         
  11   5   1       4349.54       4602.17       161.04 o                         
  12   5   1         14.89         20.21        11.90 o                         
  13   5   1        764.61        855.75        48.06 o                         
 -16   6   1        184.14        208.52        22.86 o                         
 -15   6   1        314.18        365.65        27.17 o                         
 -14   6   1        770.25        851.60        49.47 o                         
 -13   6   1          6.62         24.63        15.64 o                         
 -12   6   1        191.81        171.02        18.05 o                         
 -11   6   1       2192.39       2372.53       101.11 o                         
 -10   6   1       2520.49       2629.96       119.11 o                         
  -9   6   1       7409.52       7488.24       273.25 o                         
  -8   6   1         68.91         80.83        13.78 o                         
  -7   6   1          1.05          2.03        12.88 o                         
  -6   6   1        680.33        587.53        56.34 o                         
  -5   6   1        839.23        925.04        99.71 o                         
  -4   6   1       1811.63       1309.07       129.18 o                         
  -3   6   1       6791.56       6101.31       239.80 o                         
  -2   6   1         40.94         42.42         7.72 o                         
  -1   6   1        319.73        333.82        23.71 o                         
   0   6   1      16099.92      12854.43       616.99 o                         
   1   6   1       1349.75       1134.57        80.12 o                         
   2   6   1        236.52        144.86        19.29 o                         
   3   6   1        975.75       1445.71        73.26 o                         
   4   6   1       1962.20       2717.99        95.71 o                         
   5   6   1       2189.43       2217.94        93.10 o                         
   6   6   1       1044.22       1602.24        62.64 o                         
   7   6   1       2263.32       2669.43        99.94 o                         
   8   6   1        322.75        350.13        19.86 o                         
   9   6   1       1386.85       1762.75        61.56 o                         
  10   6   1       1428.54       1631.90        63.98 o                         
  11   6   1         71.39         76.62        13.11 o                         
  12   6   1       1031.67       1075.34        43.60 o                         
  13   6   1        173.77        234.88        46.38 o                         
 -16   7   1         53.89         41.41        21.21 o                         
 -15   7   1        529.18        596.52        37.04 o                         
 -14   7   1        414.03        450.92        28.82 o                         
 -13   7   1        991.24       1186.17        67.14 o                         
 -12   7   1        789.33        887.55        46.97 o                         
 -11   7   1       4862.72       5263.70       194.58 o                         
 -10   7   1          6.61         13.19        18.08 o                         
  -9   7   1       1393.21       1273.00        75.80 o                         
  -8   7   1       2960.60       2970.56        98.15 o                         
  -7   7   1       9212.26       9374.69       319.60 o                         
  -6   7   1         25.50         17.55        18.88 o                         
  -5   7   1        320.84        396.90        44.36 o                         
  -4   7   1       2309.76       1751.29       104.17 o                         
  -3   7   1        957.60        596.60        34.29 o                         
  -2   7   1       6432.32       4881.38       210.30 o                         
  -1   7   1        191.59         98.53        10.90 o                         
   0   7   1       7090.42       5442.83       305.19 o                         
   1   7   1       1210.55       1158.17        69.60 o                         
   2   7   1        201.93        184.92        15.74 o                         
   3   7   1        655.26        659.26        26.44 o                         
   4   7   1       1134.87       1468.60        51.48 o                         
   5   7   1        196.01        268.94        25.12 o                         
   6   7   1         23.94         58.53        12.12 o                         
   7   7   1       4154.54       5119.74       167.43 o                         
   8   7   1       1004.03       1179.83        48.12 o                         
   9   7   1        207.26        194.89        39.05 o                         
  10   7   1         13.93        -16.07        16.07 o                         
  11   7   1          1.10         -5.35        14.54 o                         
  12   7   1       3620.70       3951.23       174.97 o                         
 -15   8   1        537.27        526.99        38.24 o                         
 -14   8   1        114.54        121.89        16.96 o                         
 -13   8   1         10.55         -0.93        23.75 o                         
 -12   8   1       3480.01       2901.43       300.80 o                         
 -11   8   1       2162.79       2314.29       119.74 o                         
 -10   8   1        251.44        216.11        21.17 o                         
  -9   8   1       1367.15       1379.48        55.69 o                         
  -8   8   1        376.15        306.75        27.72 o                         
  -7   8   1        441.87        432.05        23.17 o                         
  -6   8   1        109.12         96.95        17.30 o                         
  -5   8   1       1042.98        982.73        44.12 o                         
  -4   8   1       1181.20        987.40        71.98 o                         
  -3   8   1       4566.17       3191.03       180.78 o                         
  -2   8   1        607.88        416.36        28.94 o                         
  -1   8   1      10047.93       6985.73       336.01 o                         
   0   8   1        103.44        150.28        13.34 o                         
   1   8   1        189.19        235.14        15.02 o                         
   2   8   1        429.32        722.33        26.49 o                         
   3   8   1       4396.70       5706.81       167.24 o                         
   4   8   1       1601.79       2303.59        78.25 o                         
   5   8   1        870.94       1299.34        51.41 o                         
   6   8   1        195.91        180.29        17.65 o                         
   7   8   1        576.81        678.52        32.87 o                         
   8   8   1        400.38        381.28        25.60 o                         
   9   8   1         65.25         54.61        17.61 o                         
  10   8   1        474.57        485.40        31.46 o                         
  11   8   1         56.91         49.80        13.90 o                         
  12   8   1       1159.14       1239.27        50.65 o                         
 -15   9   1         63.74         20.62        25.71 o                         
 -14   9   1          2.59        -13.46        13.46 o                         
 -13   9   1       2413.55       2718.68       137.20 o                         
 -12   9   1         64.54         69.50        27.32 o                         
 -11   9   1       9007.09       9318.55       450.76 o                         
 -10   9   1       1025.90       1065.90        63.64 o                         
  -9   9   1        451.67        514.29        31.83 o                         
  -8   9   1       1736.40       1657.90        60.92 o                         
  -7   9   1        840.15        869.33        40.05 o                         
  -6   9   1       2588.74       2209.97       103.09 o                         
  -5   9   1       3526.36       2695.58       156.46 o                         
  -4   9   1       3096.50       2343.56       119.79 o                         
  -3   9   1       4722.58       4641.28       300.11 o                         
  -2   9   1       1725.65        931.79        52.81 o                         
  -1   9   1       4017.98       2852.14       117.53 o                         
   0   9   1       1770.22       1589.53        70.14 o                         
   1   9   1        982.71        848.25        40.48 o                         
   2   9   1       2141.12       2684.37        75.12 o                         
   3   9   1        650.56        861.69        29.58 o                         
   4   9   1       6383.78       8713.87       327.93 o                         
   5   9   1      16101.92      21135.93       724.47 o                         
   6   9   1         88.25        103.11        15.95 o                         
   7   9   1          8.10         17.04        24.18 o                         
   8   9   1          9.49         -6.48        17.35 o                         
   9   9   1         15.18        -17.21        17.21 o                         
  10   9   1        758.25        787.76        42.68 o                         
  11   9   1        121.58        127.18        16.70 o                         
 -15  10   1         67.79         80.59        26.84 o                         
 -14  10   1          4.02         -3.56        13.12 o                         
 -13  10   1         44.92         46.09        25.80 o                         
 -12  10   1          5.39         18.47        19.11 o                         
 -11  10   1         64.97        107.72        26.88 o                         
 -10  10   1       1160.03       1252.83        66.86 o                         
  -9  10   1          9.01         23.00        16.30 o                         
  -8  10   1        522.45        503.13        32.29 o                         
  -7  10   1       2063.88       1759.14        72.26 o                         
  -6  10   1          1.89          0.97        18.58 o                         
  -5  10   1       1891.68       2004.03       195.95 o                         
  -4  10   1       2056.89       1622.09       104.89 o                         
  -3  10   1        838.55        993.59        57.65 o                         
  -2  10   1        358.72        378.21        23.94 o                         
  -1  10   1       3378.17       3081.77       191.81 o                         
   0  10   1       1152.31       1394.55        52.16 o                         
   1  10   1       2916.54       3607.92       109.61 o                         
   2  10   1         46.56         40.51        16.30 o                         
   3  10   1       7760.49       9564.02       309.12 o                         
   4  10   1         70.04         62.02        15.37 o                         
   5  10   1         15.41         25.75        14.94 o                         
   6  10   1        698.56        733.87        39.72 o                         
   7  10   1          2.80        -15.83        15.83 o                         
   8  10   1       2491.82       2662.59       139.94 o                         
   9  10   1       2093.48       2114.78        84.56 o                         
  10  10   1        241.58        255.23        18.61 o                         
 -14  11   1        260.68        235.94        22.64 o                         
 -13  11   1        104.01         94.04        15.89 o                         
 -12  11   1          9.03         21.47        19.65 o                         
 -11  11   1       1703.63       1439.52       126.70 o                         
 -10  11   1         82.28        104.72        36.17 o                         
  -9  11   1       1875.22       1733.14        87.58 o                         
  -8  11   1       4241.04       3793.13       174.27 o                         
  -7  11   1       1127.60       1003.77        54.98 o                         
  -6  11   1        237.07        302.85        31.48 o                         
  -5  11   1        393.50        288.63        38.00 o                         
  -4  11   1       2368.11       1676.12        92.15 o                         
  -3  11   1        398.17        335.43        39.41 o                         
  -2  11   1         52.01         65.27        20.02 o                         
  -1  11   1       1312.77       1334.51        95.65 o                         
   0  11   1        869.65        889.52        34.85 o                         
   1  11   1        337.24        346.21        22.49 o                         
   2  11   1       1328.56       1696.68        56.32 o                         
   3  11   1          1.34        -18.44        18.44 o                         
   4  11   1        574.20        589.09        34.15 o                         
   5  11   1        241.95        276.85        22.04 o                         
   6  11   1        101.14         52.08        16.50 o                         
   7  11   1        195.84        120.60        24.93 o                         
   8  11   1       8624.79       8905.76       351.83 o                         
   9  11   1       6344.60       6127.45       244.59 o                         
  10  11   1        305.15        201.27        22.60 o                         
 -14  12   1        847.06        725.63        50.53 o                         
 -13  12   1        193.25        141.72        20.39 o                         
 -12  12   1        568.14        483.27        41.42 o                         
 -11  12   1       1619.54       1419.59        94.99 o                         
 -10  12   1          7.48          1.79        18.50 o                         
  -9  12   1         72.78        -27.59        37.99 o                         
  -8  12   1          0.18        -11.82        18.71 o                         
  -7  12   1       1688.22       1348.93       100.49 o                         
  -6  12   1      10332.26       7038.77       400.00 o                         
  -5  12   1         49.80         36.21        15.79 o                         
  -4  12   1        710.40        712.66        53.28 o                         
  -3  12   1         14.29         16.93        14.56 o                         
  -2  12   1          5.41          6.65        17.81 o                         
  -1  12   1        482.51        499.69        31.11 o                         
   0  12   1       4682.12       5096.28       158.55 o                         
   1  12   1       1454.23       1678.13        57.10 o                         
   2  12   1       1756.10       2034.85        79.44 o                         
   3  12   1      12284.75      14904.01       507.81 o                         
   4  12   1        781.20        695.30       114.50 o                         
   5  12   1       1578.72       1903.37        79.28 o                         
   6  12   1        406.48        330.72        22.29 o                         
   7  12   1        368.25        335.92        26.39 o                         
   8  12   1        914.11        863.65        48.40 o                         
   9  12   1        581.84        572.20        37.28 o                         
 -13  13   1          1.71        -21.26        40.27 o                         
 -12  13   1       2093.51       1821.47       108.17 o                         
 -11  13   1        739.57        637.99        51.74 o                         
 -10  13   1       5518.08       3637.73       193.46 o                         
  -9  13   1         17.41         13.96        21.36 o                         
  -8  13   1        346.10        245.36        33.22 o                         
  -7  13   1      10369.69       9518.79       489.37 o                         
  -6  13   1        107.66        144.83        18.16 o                         
  -5  13   1          9.00         59.23        16.15 o                         
  -4  13   1        201.48        241.05        24.46 o                         
  -3  13   1        561.24        676.99        36.78 o                         
  -2  13   1        278.59        408.42        24.72 o                         
  -1  13   1        144.46        172.72        19.31 o                         
   0  13   1        109.71        104.22        20.42 o                         
   1  13   1        978.17       1242.32        55.24 o                         
   2  13   1       2233.30       2586.61       128.12 o                         
   3  13   1       2003.77       2345.93        88.04 o                         
   4  13   1       1083.44       1008.08        56.12 o                         
   5  13   1        493.84        623.42        35.64 o                         
   6  13   1        541.10        540.73        34.27 o                         
   7  13   1        138.45        108.68        18.66 o                         
   8  13   1        330.34        268.46        40.40 o                         
 -12  14   1        843.95        859.10        71.43 o                         
 -11  14   1         69.01         52.69        20.57 o                         
 -10  14   1        370.01        364.92        41.14 o                         
  -9  14   1         13.16         44.70        22.59 o                         
  -8  14   1          1.94         23.20        20.34 o                         
  -7  14   1          4.77         25.86        16.64 o                         
  -6  14   1          5.18         29.85        16.36 o                         
  -5  14   1        641.61        542.67        63.59 o                         
  -4  14   1        620.35        725.93        54.17 o                         
  -3  14   1        180.00        210.16        20.37 o                         
  -2  14   1       1475.99       1788.98        88.25 o                         
  -1  14   1        140.81        187.40        34.53 o                         
   0  14   1        260.17        213.58        21.63 o                         
   1  14   1        998.80       1468.47        63.08 o                         
   2  14   1       1681.57       2232.11       143.32 o                         
   3  14   1       1005.68       1080.97        47.98 o                         
   4  14   1       2140.10       2378.23        94.15 o                         
   5  14   1       1655.64       1919.12        83.39 o                         
   6  14   1       1352.13       1140.86        56.59 o                         
   7  14   1       1397.39       1285.28        82.06 o                         
 -11  15   1        218.85        232.30        45.22 o                         
 -10  15   1         16.47         52.76        19.00 o                         
  -9  15   1        388.10        344.82        33.10 o                         
  -8  15   1        140.39        194.99        21.87 o                         
  -7  15   1        369.34        447.10        51.79 o                         
  -6  15   1          0.55         -6.61        20.95 o                         
  -5  15   1         38.27         37.70        21.67 o                         
  -4  15   1        523.78        585.09        33.97 o                         
  -3  15   1       5647.87       7262.95       313.46 o                         
  -2  15   1        927.81       1478.45        67.72 o                         
  -1  15   1       1857.32       2092.52        93.84 o                         
   0  15   1        583.91        642.98        85.42 o                         
   1  15   1         73.23        156.70        53.69 o                         
   2  15   1       3208.27       3472.55       174.96 o                         
   3  15   1         30.75         43.90        19.44 o                         
   4  15   1        443.75        541.42        33.38 o                         
   5  15   1        883.72        886.71        53.14 o                         
 -10  16   1        560.79        670.84        48.47 o                         
  -9  16   1         11.00         19.32        20.52 o                         
  -8  16   1       1396.69       1284.43        90.91 o                         
  -7  16   1       1235.25       1271.38        83.28 o                         
  -6  16   1         41.77         63.52        16.51 o                         
  -5  16   1        709.63        799.64        40.68 o                         
  -4  16   1        675.22        762.74        39.66 o                         
  -3  16   1        381.36        469.71        32.33 o                         
  -2  16   1       1031.00       1402.88        63.81 o                         
  -1  16   1        141.43        152.00        19.48 o                         
   0  16   1        133.69        126.33        31.59 o                         
   1  16   1         32.42         27.24        20.60 o                         
   2  16   1          1.26         10.34        17.55 o                         
   3  16   1         46.84         11.07        21.68 o                         
   4  16   1       1620.50       1765.06       105.75 o                         
  -8  17   1        571.52        630.29        49.26 o                         
  -7  17   1        121.22        256.72        36.62 o                         
  -6  17   1        584.30        567.73        55.13 o                         
  -5  17   1        549.18        595.60        53.06 o                         
  -4  17   1       3203.46       3816.44       267.18 o                         
  -3  17   1        117.21        171.37        20.91 o                         
  -2  17   1        137.43        103.01        25.89 o                         
  -1  17   1         23.55         11.21        25.45 o                         
   0  17   1        274.94        252.08        28.46 o                         
   1  17   1         74.00         90.62        23.86 o                         
  -4  18   1        181.59        333.70        39.82 o                         
  -3  18   1         15.90        -11.56        29.06 o                         
   1 -18   2       1240.13       1687.15       191.72 o                         
   2 -18   2       1890.71       1774.77       182.54 o                         
   3 -18   2         77.05         76.01        18.15 o                         
  -3 -17   2        146.91        138.09        31.26 o                         
  -2 -17   2          0.35        -25.50        25.50 o                         
  -1 -17   2         77.51         81.12        22.06 o                         
   0 -17   2       3843.92       4804.47       590.58 o                         
   1 -17   2       1856.56       2307.01       187.85 o                         
   2 -17   2       4407.12       4913.94       276.96 o                         
   3 -17   2         13.59         11.36        18.34 o                         
   4 -17   2        154.00        134.80        20.12 o                         
   5 -17   2       1204.22       1305.35        92.02 o                         
   6 -17   2        147.44        122.42        23.20 o                         
   7 -17   2        338.93        340.94        35.92 o                         
  -5 -16   2       2580.98       3247.01       190.42 o                         
  -4 -16   2        554.46        666.35        48.23 o                         
  -3 -16   2        350.67        323.14        36.68 o                         
  -2 -16   2        160.46        141.48        23.14 o                         
  -1 -16   2       1393.30       1747.18        97.29 o                         
   0 -16   2        641.32        682.99        43.22 o                         
   1 -16   2        166.98        216.40        29.62 o                         
   2 -16   2        538.08        636.18        39.83 o                         
   3 -16   2       1037.75       1218.03        61.25 o                         
   4 -16   2         50.64         24.67        18.31 o                         
   5 -16   2        334.50        324.60        25.45 o                         
   6 -16   2        244.01        201.52        23.94 o                         
   7 -16   2         34.19         73.12        22.09 o                         
   8 -16   2       3494.23       3055.67       155.18 o                         
   9 -16   2       1053.92       1123.89        79.56 o                         
  -7 -15   2        191.83        191.39        22.51 o                         
  -6 -15   2        778.76        809.04        53.36 o                         
  -5 -15   2       3764.13       4563.49       224.14 o                         
  -4 -15   2        101.84        148.38        26.08 o                         
  -3 -15   2        110.19        130.85        25.27 o                         
  -2 -15   2       4072.10       4777.19       229.80 o                         
  -1 -15   2        907.92       1295.05        93.42 o                         
   0 -15   2        234.68        284.11        27.53 o                         
   1 -15   2        124.07        195.89        22.87 o                         
   2 -15   2         57.48         64.08        19.49 o                         
   3 -15   2          2.41         -3.60        21.88 o                         
   4 -15   2        299.90        354.15        42.58 o                         
   5 -15   2       1584.98       1701.23        87.81 o                         
   6 -15   2          2.19          5.08        14.12 o                         
   7 -15   2        759.31        532.10        33.41 o                         
   8 -15   2       1548.45       1410.10        97.87 o                         
   9 -15   2        830.76        618.39        43.72 o                         
  10 -15   2       1004.41        792.94        63.46 o                         
  -8 -14   2          4.16          1.71        17.28 o                         
  -7 -14   2        440.52        494.80        35.00 o                         
  -6 -14   2        258.75        230.54        22.70 o                         
  -5 -14   2         20.54         22.43        20.32 o                         
  -4 -14   2        132.56        224.32        48.38 o                         
  -3 -14   2        456.51        520.79        63.63 o                         
  -2 -14   2       1476.94       1927.72        97.36 o                         
  -1 -14   2       1823.72       2211.64        85.79 o                         
   0 -14   2         23.38         22.49        25.60 o                         
   1 -14   2        574.45        549.49        42.99 o                         
   2 -14   2        600.52        829.81        62.22 o                         
   3 -14   2          0.37         -1.23        25.60 o                         
   4 -14   2         51.83         65.54        20.15 o                         
   5 -14   2         77.00         95.37        17.11 o                         
   6 -14   2         19.82         36.06        20.99 o                         
   7 -14   2       2604.49       1775.17        94.32 o                         
   8 -14   2       1809.25       1573.98        95.63 o                         
   9 -14   2         61.34         38.85        14.82 o                         
  10 -14   2         89.13         76.02        14.77 o                         
  11 -14   2         52.17          9.16        21.54 o                         
  -9 -13   2        270.23        239.65        21.12 o                         
  -8 -13   2        846.98        928.18        57.72 o                         
  -7 -13   2        184.76        275.29        30.13 o                         
  -6 -13   2       1066.47       1234.08        61.48 o                         
  -5 -13   2       3551.05       4440.77       223.00 o                         
  -4 -13   2       2319.93       3475.13       147.65 o                         
  -3 -13   2        661.41        857.09        46.65 o                         
  -2 -13   2         19.75         29.88        20.78 o                         
  -1 -13   2       4381.53       4878.08       171.46 o                         
   0 -13   2       9982.84      12154.86       444.74 o                         
   1 -13   2        330.84        291.26        26.84 o                         
   2 -13   2        140.79        181.13        21.92 o                         
   3 -13   2       3000.06       2461.23       109.94 o                         
   4 -13   2        254.65        310.92        26.07 o                         
   5 -13   2        107.19         59.59        17.81 o                         
   6 -13   2       5667.16       4457.97       222.96 o                         
   7 -13   2        186.20        149.96        19.30 o                         
   8 -13   2         13.70        -18.89        18.89 o                         
   9 -13   2        377.45        295.66        25.26 o                         
  10 -13   2        212.48        134.98        17.47 o                         
  11 -13   2        672.04        498.74        48.87 o                         
  12 -13   2        359.21        423.39        54.66 o                         
 -10 -12   2        842.91        830.32        46.49 o                         
  -9 -12   2        218.63        220.09        22.52 o                         
  -8 -12   2       1495.48       1743.38        80.04 o                         
  -7 -12   2        941.15        369.72        85.24 o                         
  -6 -12   2       2957.23       3789.58       156.20 o                         
  -5 -12   2          9.97         -4.06        21.11 o                         
  -4 -12   2          8.97         53.18        20.68 o                         
  -3 -12   2          2.63         -5.90        18.24 o                         
  -2 -12   2        355.72        484.28        28.01 o                         
  -1 -12   2        297.41        358.75        22.28 o                         
   0 -12   2       1364.38       1589.34        62.80 o                         
   1 -12   2       6044.41       4517.99       202.16 o                         
   2 -12   2       7909.49       6144.81       302.48 o                         
   3 -12   2         15.91         41.17        15.93 o                         
   4 -12   2       2359.78       2111.35       102.39 o                         
   5 -12   2         28.34          4.60        16.02 o                         
   6 -12   2        299.07        304.26        25.34 o                         
   7 -12   2       1323.87       1182.94        58.03 o                         
   8 -12   2        473.48        411.19        30.26 o                         
   9 -12   2         15.12         10.21        22.08 o                         
  10 -12   2          0.94         15.86        13.44 o                         
  11 -12   2       1814.57       1554.47        97.12 o                         
  12 -12   2        267.61        210.63        31.79 o                         
 -11 -11   2        570.76        546.06        29.66 o                         
 -10 -11   2       2011.31       2145.63        91.75 o                         
  -9 -11   2       1827.63       2025.40        83.29 o                         
  -8 -11   2       3629.08       4503.59       169.70 o                         
  -7 -11   2          9.49         20.04        20.34 o                         
  -6 -11   2        248.88        184.60        27.94 o                         
  -5 -11   2          2.87          9.45        17.00 o                         
  -4 -11   2        112.83        136.72        19.20 o                         
  -3 -11   2         21.24         58.45        15.84 o                         
  -2 -11   2        456.84        484.96        24.62 o                         
  -1 -11   2       7456.65       7357.01       360.20 o                         
   0 -11   2       1230.60       1531.61        80.84 o                         
   1 -11   2       1046.90       1249.95        63.77 o                         
   2 -11   2       2845.00       2164.97       141.17 o                         
   3 -11   2        775.12        834.98        40.02 o                         
   4 -11   2       2046.12       1834.19        84.87 o                         
   5 -11   2        314.03        356.22        26.67 o                         
   6 -11   2         40.40         37.55        18.95 o                         
   7 -11   2        174.68        180.13        16.35 o                         
   8 -11   2         67.02         62.77        16.63 o                         
   9 -11   2         79.18         83.81        15.62 o                         
  10 -11   2        418.48        414.18        49.15 o                         
  11 -11   2        472.30        443.13        38.86 o                         
  12 -11   2        805.17        735.07        59.10 o                         
  13 -11   2        186.39        154.93        22.66 o                         
 -12 -10   2        731.07        817.81        46.53 o                         
 -11 -10   2       1092.83       1253.16        64.39 o                         
 -10 -10   2        227.70        330.06        24.24 o                         
  -9 -10   2       1312.32       1754.69        72.74 o                         
  -8 -10   2        335.12        388.48        32.55 o                         
  -7 -10   2        158.34        226.10        25.66 o                         
  -6 -10   2       3926.77       5104.01       205.01 o                         
  -5 -10   2      13791.57      19358.79       703.14 o                         
  -4 -10   2      14320.80      18617.69       594.52 o                         
  -3 -10   2        397.66        480.34        25.45 o                         
  -2 -10   2       1086.45       1192.76        51.42 o                         
  -1 -10   2       1507.18       1549.44        90.50 o                         
   0 -10   2         88.85         60.13        16.59 o                         
   1 -10   2       4130.94       2949.80       124.04 o                         
   2 -10   2        396.03        302.87        23.78 o                         
   3 -10   2       2098.71       2044.57        84.68 o                         
   4 -10   2       2054.79       2127.99        71.25 o                         
   5 -10   2        308.93        223.25        18.36 o                         
   6 -10   2        217.81        237.82        16.85 o                         
   7 -10   2        762.74        772.77        32.07 o                         
   8 -10   2          9.11          4.37        17.51 o                         
   9 -10   2        291.18        323.56        28.54 o                         
  10 -10   2         39.49         23.07        16.01 o                         
  11 -10   2       1671.66       1371.08       100.59 o                         
  12 -10   2         23.90         25.79        11.63 o                         
  13 -10   2        377.54        330.61        32.67 o                         
 -12  -9   2       1212.25       1516.17        63.37 o                         
 -11  -9   2       2982.12       3477.93       122.09 o                         
 -10  -9   2       2493.33       3393.06       174.06 o                         
  -9  -9   2        429.54        577.85        31.96 o                         
  -8  -9   2        578.95        867.76        43.41 o                         
  -7  -9   2        384.16        494.41        31.79 o                         
  -6  -9   2        214.91        316.76        22.07 o                         
  -5  -9   2       5095.64       6599.61       215.19 o                         
  -4  -9   2        896.26       1174.01        45.73 o                         
  -3  -9   2       1845.65       2382.42        86.29 o                         
  -2  -9   2       1423.18       1364.31        53.28 o                         
  -1  -9   2       3472.88       2703.45       124.97 o                         
   0  -9   2        105.47         71.37        12.04 o                         
   1  -9   2       3283.00       2204.19       103.67 o                         
   2  -9   2        258.92        278.11        18.59 o                         
   3  -9   2       1146.50       1128.62        43.46 o                         
   4  -9   2       1172.90       1080.51        36.41 o                         
   5  -9   2       1719.74       1676.84        54.17 o                         
   6  -9   2          2.11         -4.12        14.14 o                         
   7  -9   2       3643.19       3746.97       113.64 o                         
   8  -9   2        698.16        654.66        31.42 o                         
   9  -9   2       5008.74       5025.41       186.87 o                         
  10  -9   2          2.00         16.84        20.39 o                         
  11  -9   2        283.13        337.28        30.99 o                         
  12  -9   2        776.10        861.39        76.90 o                         
  13  -9   2        123.38        134.14        17.53 o                         
  14  -9   2         99.18        168.60        18.48 o                         
 -13  -8   2         15.83         22.97        17.55 o                         
 -12  -8   2         91.47        132.91        15.32 o                         
 -11  -8   2         43.63         83.24        15.93 o                         
 -10  -8   2       1557.61       2258.06        83.75 o                         
  -9  -8   2         68.89         86.58        16.98 o                         
  -8  -8   2       2200.29       2843.43       109.82 o                         
  -7  -8   2        710.51        940.59        48.41 o                         
  -6  -8   2         45.00         44.21        22.59 o                         
  -5  -8   2        106.57        126.51        14.26 o                         
  -4  -8   2          4.63         11.63        13.92 o                         
  -3  -8   2        631.25        936.16        36.26 o                         
  -2  -8   2        339.02        478.45        26.57 o                         
  -1  -8   2       2111.83       1422.50        82.77 o                         
   0  -8   2       1228.26       1578.07       104.72 o                         
   1  -8   2        498.48        480.40        41.02 o                         
   2  -8   2       3863.79       3124.75       140.05 o                         
   3  -8   2        699.35        711.86        29.07 o                         
   4  -8   2       1196.86       1214.76        41.80 o                         
   5  -8   2       1005.07        945.68        35.68 o                         
   6  -8   2        638.76        772.59        29.73 o                         
   7  -8   2        204.20        191.44        24.66 o                         
   8  -8   2       4920.40       4783.02       193.12 o                         
   9  -8   2       1356.40       1533.29        69.68 o                         
  10  -8   2       1682.25       1681.52        78.49 o                         
  11  -8   2        329.84        274.45        40.98 o                         
  12  -8   2         10.81         12.87        12.17 o                         
  13  -8   2       1063.31       1090.36        73.31 o                         
  14  -8   2       2182.96       2438.84       122.10 o                         
 -14  -7   2        223.36        273.74        28.73 o                         
 -13  -7   2         26.79        146.02        31.26 o                         
 -12  -7   2       2749.66       3408.77       113.01 o                         
 -11  -7   2       2202.07       3085.33       110.77 o                         
 -10  -7   2          6.50         17.54        15.10 o                         
  -9  -7   2          0.74         -0.85        13.96 o                         
  -8  -7   2       2243.49       2944.26       105.94 o                         
  -7  -7   2        225.10        249.15        24.11 o                         
  -6  -7   2       8718.30      10398.92       378.31 o                         
  -5  -7   2          0.63         28.32        11.27 o                         
  -4  -7   2        788.37        975.15        38.80 o                         
  -3  -7   2      12422.06      16236.57       696.51 o                         
  -2  -7   2       9170.00      12364.91       686.57 o                         
  -1  -7   2       3258.54       3620.35       175.84 o                         
   0  -7   2         65.17         35.41         9.92 o                         
   1  -7   2          3.19         13.42        11.94 o                         
   2  -7   2        651.49        709.29        42.98 o                         
   3  -7   2       1974.83       1772.53        76.16 o                         
   4  -7   2       4888.36       4834.16       180.31 o                         
   5  -7   2        954.92        873.28        33.19 o                         
   6  -7   2       2033.99       1868.78        61.83 o                         
   7  -7   2         85.19        123.65        12.80 o                         
   8  -7   2       1490.05       1589.07        58.00 o                         
   9  -7   2       1756.57       1739.97        63.92 o                         
  10  -7   2        366.67        508.04        29.42 o                         
  11  -7   2        105.78         45.36        67.23 o                         
  12  -7   2        311.90        249.38        31.26 o                         
  13  -7   2       1073.94       1181.24        98.49 o                         
  14  -7   2       1264.38       1533.46        90.40 o                         
 -14  -6   2       4157.47       4066.48       168.46 o                         
 -13  -6   2        972.09       1268.88        52.07 o                         
 -12  -6   2          2.44         14.86        17.28 o                         
 -11  -6   2       3161.96       3589.30       137.23 o                         
 -10  -6   2        918.09       1055.92        43.38 o                         
  -9  -6   2       1004.07       1191.45        50.05 o                         
  -8  -6   2       3368.68       4029.78       161.95 o                         
  -7  -6   2        628.31        662.49        33.96 o                         
  -6  -6   2       1867.89       2207.88        86.00 o                         
  -5  -6   2       9414.21      10893.54       396.30 o                         
  -4  -6   2       1685.24       2357.22       104.29 o                         
  -3  -6   2         93.56        107.77        14.87 o                         
  -2  -6   2       4243.99       4083.73       279.80 o                         
  -1  -6   2       6842.25       8107.37       450.92 o                         
   0  -6   2       2038.76       2467.10       119.45 o                         
   1  -6   2         51.81         63.84         8.10 o                         
   2  -6   2        504.88        373.48        26.72 o                         
   3  -6   2       3255.60       3656.47       160.47 o                         
   4  -6   2      16153.74      17313.47       678.76 o                         
   5  -6   2        832.17        892.22        37.88 o                         
   6  -6   2       2641.91       2497.37        79.47 o                         
   7  -6   2       2784.60       2893.28        84.06 o                         
   8  -6   2       3046.79       3215.68       133.06 o                         
   9  -6   2         63.01        100.24        13.91 o                         
  10  -6   2        553.49        664.99        33.88 o                         
  11  -6   2         13.02         24.42        13.22 o                         
  12  -6   2        842.05       1008.29        65.57 o                         
  13  -6   2         79.97         67.33        13.55 o                         
  14  -6   2        516.47        621.06        42.26 o                         
 -14  -5   2          9.73         19.76        14.48 o                         
 -13  -5   2       1146.27       1326.78        50.69 o                         
 -12  -5   2       4639.21       5937.79       192.56 o                         
 -11  -5   2       7088.27       9094.56       313.42 o                         
 -10  -5   2        435.58        463.60        26.33 o                         
  -9  -5   2        299.12        349.18        20.99 o                         
  -8  -5   2        980.77       1020.13        44.12 o                         
  -7  -5   2       1115.49       1364.77        54.50 o                         
  -6  -5   2         29.78         10.72         9.49 o                         
  -5  -5   2        234.44        265.89        17.94 o                         
  -4  -5   2        772.38       1093.19        65.01 o                         
  -3  -5   2       1562.72       1649.74        93.58 o                         
  -2  -5   2       6457.10       7863.02       436.77 o                         
  -1  -5   2       1746.07       1962.47       110.77 o                         
   0  -5   2       4106.48       4562.17       253.69 o                         
   1  -5   2       2907.29       3236.13       204.13 o                         
   2  -5   2       1673.61       2069.88       103.46 o                         
   3  -5   2        277.34        299.07        25.28 o                         
   4  -5   2       2688.30       2434.23       137.60 o                         
   5  -5   2       1273.54       1453.25        77.26 o                         
   6  -5   2       2955.51       2939.30        97.22 o                         
   7  -5   2          1.98          9.20        10.28 o                         
   8  -5   2       2499.98       2440.72        79.16 o                         
   9  -5   2       5949.62       6268.92       194.49 o                         
  10  -5   2          2.29         -2.70        12.57 o                         
  11  -5   2         64.79         73.55        16.70 o                         
  12  -5   2         20.33         19.02        11.77 o                         
  13  -5   2       7134.57       8160.47       394.16 o                         
  14  -5   2       1684.23       2163.64       107.79 o                         
 -15  -4   2       1997.78       2083.50       105.55 o                         
 -14  -4   2        190.52        203.14        17.32 o                         
 -13  -4   2        606.51        612.98        39.10 o                         
 -12  -4   2       1249.25       1511.35       100.09 o                         
 -11  -4   2       1784.37       2271.01       105.26 o                         
 -10  -4   2       8233.00       9778.52       357.15 o                         
  -9  -4   2        359.47        479.11        28.86 o                         
  -8  -4   2       2415.08       2710.11       105.74 o                         
  -7  -4   2      13763.37      15434.41       664.75 o                         
  -6  -4   2        479.65        491.97        33.74 o                         
  -5  -4   2        726.76        857.32        40.07 o                         
  -4  -4   2        498.44        585.45        37.32 o                         
  -3  -4   2        873.35        815.51        47.50 o                         
  -2  -4   2        453.27        504.72        30.36 o                         
  -1  -4   2       2939.66       3278.86       165.34 o                         
   0  -4   2         24.17         16.98         5.65 o                         
   1  -4   2        446.14        382.25        29.27 o                         
   2  -4   2       5754.55       7257.65       349.64 o                         
   3  -4   2       1183.70       1456.25       104.41 o                         
   4  -4   2       1246.00       1071.22        61.80 o                         
   5  -4   2        184.59        248.52        21.06 o                         
   6  -4   2       6652.47       6888.50       236.67 o                         
   7  -4   2        482.52        474.25        23.51 o                         
   8  -4   2        305.42        311.09        18.38 o                         
   9  -4   2         26.37         47.71        12.34 o                         
  10  -4   2       2289.31       2457.62        86.54 o                         
  11  -4   2          0.06          0.25        12.57 o                         
  12  -4   2        196.86        194.21        18.06 o                         
  13  -4   2         15.22         27.65        17.42 o                         
  14  -4   2        183.36        181.45        26.64 o                         
 -15  -3   2         23.58         40.21        19.21 o                         
 -14  -3   2         13.56         28.67        13.71 o                         
 -13  -3   2          4.65         -2.41        12.94 o                         
 -12  -3   2        686.31        863.13        35.89 o                         
 -11  -3   2         27.94         28.94        12.80 o                         
 -10  -3   2       8787.37      10928.05       372.76 o                         
  -9  -3   2       1039.22       1106.09        48.92 o                         
  -8  -3   2       1024.53       1056.17        48.46 o                         
  -7  -3   2        577.33        667.07        39.67 o                         
  -6  -3   2       3607.92       3143.21       152.40 o                         
  -5  -3   2       2333.90       2033.09       169.40 o                         
  -4  -3   2       2803.91       2623.21       146.89 o                         
  -3  -3   2        385.73        413.11        25.55 o                         
  -2  -3   2       4341.82       4838.46       268.76 o                         
  -1  -3   2       7429.60       7966.71       440.46 o                         
   0  -3   2          1.21         27.37        12.02 o                         
   1  -3   2        144.44        191.04        10.95 o                         
   2  -3   2         96.76         80.89        12.82 o                         
   3  -3   2       6073.27       6294.69       348.32 o                         
   4  -3   2      11798.83      13482.55       747.44 o                         
   5  -3   2       1258.93       1139.09        81.25 o                         
   6  -3   2        928.05        816.06        60.71 o                         
   7  -3   2       1402.64       1362.40        59.33 o                         
   8  -3   2       7666.74       8112.51       296.74 o                         
   9  -3   2       1187.40       1213.68        54.68 o                         
  10  -3   2       2439.98       2768.99        95.83 o                         
  11  -3   2        476.97        526.75        40.11 o                         
  12  -3   2         19.70         31.12        20.39 o                         
  13  -3   2        743.19        683.43        37.02 o                         
  14  -3   2        704.13        769.25        43.72 o                         
 -16  -2   2         10.50         23.34        16.51 o                         
 -15  -2   2       1609.45       2045.80       118.35 o                         
 -14  -2   2       1314.95       1350.83        60.17 o                         
 -13  -2   2         52.90         31.95        13.53 o                         
 -12  -2   2       4128.31       5147.81       169.85 o                         
 -11  -2   2       3872.15       4257.94       159.02 o                         
 -10  -2   2       4715.23       5086.89       246.76 o                         
  -9  -2   2          1.84          5.85        12.01 o                         
  -8  -2   2         29.24          5.30        11.54 o                         
  -7  -2   2       5093.34       5268.17       253.79 o                         
  -6  -2   2       1593.59       1830.14       103.79 o                         
  -5  -2   2        616.31        599.16        31.09 o                         
  -4  -2   2       4453.34       4145.74       198.63 o                         
  -3  -2   2       2367.27       2541.85       141.63 o                         
  -2  -2   2       1378.69       1145.50        79.13 o                         
  -1  -2   2       6179.43       6163.66       369.11 o                         
   0  -2   2       2001.73       1735.31       118.98 o                         
   1  -2   2        257.80        330.23        22.75 o                         
   2  -2   2      15341.96      15268.06       729.75 o                         
   3  -2   2       2398.77       2461.19       137.48 o                         
   4  -2   2        613.13        559.62        33.94 o                         
   5  -2   2       6939.95       8556.31       621.63 o                         
   6  -2   2       1033.17       1235.82        91.29 o                         
   7  -2   2       5285.03       5508.83       201.78 o                         
   8  -2   2        195.66        277.59        19.24 o                         
   9  -2   2       3053.09       3426.74       138.88 o                         
  10  -2   2       3031.23       3099.86       100.05 o                         
  11  -2   2        112.17        101.86        15.49 o                         
  12  -2   2        289.68        342.99        23.25 o                         
  13  -2   2         82.14         91.89        13.16 o                         
  14  -2   2       1267.57       1482.28        76.71 o                         
 -16  -1   2         50.30         41.09        13.38 o                         
 -15  -1   2       6443.03       7674.14       369.67 o                         
 -14  -1   2         13.23         24.07        14.92 o                         
 -13  -1   2         46.30         20.67        15.84 o                         
 -12  -1   2       1798.51       2191.03        80.55 o                         
 -11  -1   2       1893.33       2083.19        88.59 o                         
 -10  -1   2       3602.71       4203.39       219.30 o                         
  -9  -1   2       6846.07       6879.45       250.26 o                         
  -8  -1   2       1013.62       1022.19        50.59 o                         
  -7  -1   2       5166.80       5289.65       294.69 o                         
  -6  -1   2      13955.97      14172.74       678.16 o                         
  -5  -1   2       9846.08       9888.33       548.45 o                         
  -4  -1   2       6807.65       5680.23       314.44 o                         
  -3  -1   2        756.61        531.85        37.92 o                         
  -2  -1   2       1720.06       1582.57       108.60 o                         
  -1  -1   2      14392.06      14194.44       962.13 o                         
   0  -1   2      11030.83      10930.35       520.70 o                         
   1  -1   2        320.22        345.69        20.56 o                         
   2  -1   2         73.75         41.59         3.83 o                         
   3  -1   2       1621.51       1255.01        61.03 o                         
   4  -1   2        376.78        430.91        26.27 o                         
   5  -1   2        302.11        351.30        30.84 o                         
   6  -1   2       5696.53       7270.78       497.83 o                         
   7  -1   2       1555.57       1515.95        56.42 o                         
   8  -1   2       8069.53       8725.62       298.27 o                         
   9  -1   2          3.35          8.00        11.53 o                         
  10  -1   2       2170.72       2433.67        84.78 o                         
  11  -1   2       1104.47       1196.53        52.49 o                         
  12  -1   2        247.79        277.58        25.27 o                         
  13  -1   2        192.86        201.51        18.37 o                         
  14  -1   2        470.15        557.82        38.52 o                         
 -16   0   2         80.46         55.79        14.46 o                         
 -15   0   2        247.53        321.45        31.65 o                         
 -14   0   2       1611.79       1738.36       104.68 o                         
 -13   0   2       1002.27       1299.84        74.69 o                         
 -12   0   2        894.10        952.09        42.16 o                         
 -11   0   2        148.77        216.49        16.66 o                         
 -10   0   2          1.10          7.38        11.58 o                         
  -9   0   2       5064.63       4634.84       191.38 o                         
  -8   0   2        847.87        737.72        62.34 o                         
  -7   0   2       2031.54       2027.01       115.23 o                         
  -6   0   2          0.29         22.18         8.94 o                         
  -5   0   2        866.42        618.57        47.16 o                         
  -4   0   2        589.01        419.38        50.45 o                         
  -2   0   2        715.45        649.06        45.32 o                         
  -1   0   2         48.90         56.54         5.52 o                         
   0   0   2        792.81        982.61        60.38 o                         
   1   0   2       3176.13       3641.43       174.42 o                         
   2   0   2       1410.56       1354.19        65.61 o                         
   3   0   2        292.27        360.60        19.18 o                         
   4   0   2        304.11        288.71        21.68 o                         
   5   0   2       3053.29       3297.93       228.07 o                         
   6   0   2        304.83        380.97        47.32 o                         
   7   0   2       3299.28       3291.80       108.45 o                         
   8   0   2       1308.32       1344.17        49.75 o                         
   9   0   2         50.37         26.46        10.21 o                         
  10   0   2         11.46         20.10        11.00 o                         
  11   0   2        914.31        997.73        42.19 o                         
  12   0   2          3.89         16.22        12.81 o                         
  13   0   2        167.51        130.67        15.01 o                         
  14   0   2       1370.23       1647.48        84.72 o                         
 -16   1   2        993.54       1180.64        79.56 o                         
 -15   1   2       2008.75       2322.25       106.43 o                         
 -14   1   2         17.96         -7.18        24.30 o                         
 -13   1   2       1335.08       1566.09        65.88 o                         
 -12   1   2        400.76        415.12        27.02 o                         
 -11   1   2       6586.97       6819.33       250.66 o                         
 -10   1   2       4090.00       4162.64       144.19 o                         
  -9   1   2       5296.33       5547.04       189.56 o                         
  -8   1   2        130.20        148.98        18.10 o                         
  -7   1   2        680.95        645.09        95.48 o                         
  -6   1   2       1053.10       1183.56        84.07 o                         
  -5   1   2       6950.32       6889.37       663.79 o                         
  -4   1   2       1639.99       1742.19       169.97 o                         
  -3   1   2        144.05        129.39        11.64 o                         
  -2   1   2        624.38        545.01        31.68 o                         
  -1   1   2      14286.90      13042.10       718.98 o                         
   0   1   2       1194.45       1721.13        88.89 o                         
   1   1   2       4467.43       4623.84       257.18 o                         
   2   1   2        861.10        933.73        45.82 o                         
   3   1   2      19329.81      18528.55      1474.04 o                         
   4   1   2        177.26        182.37        14.13 o                         
   5   1   2       9634.48       8158.31       556.15 o                         
   6   1   2       1767.38       2247.54       112.42 o                         
   7   1   2       2400.59       2496.40        94.50 o                         
   8   1   2       6389.53       6636.57       227.49 o                         
   9   1   2       1784.38       1880.78        67.60 o                         
  10   1   2       5754.84       6542.22       191.84 o                         
  11   1   2      10995.26      11409.01       370.08 o                         
  12   1   2       2825.69       2540.35       149.38 o                         
  13   1   2        686.29        671.09        46.24 o                         
  14   1   2       2320.57       2756.83       126.01 o                         
 -16   2   2        457.63        558.54        71.16 o                         
 -15   2   2        298.89        373.21        24.71 o                         
 -14   2   2         11.73         49.17        15.28 o                         
 -13   2   2        327.65        384.05        27.10 o                         
 -12   2   2        505.47        561.91        32.88 o                         
 -11   2   2          6.02          1.12        12.14 o                         
 -10   2   2        150.97        147.83        14.50 o                         
  -9   2   2       3051.75       2824.59       114.67 o                         
  -8   2   2         38.97         58.72        22.20 o                         
  -7   2   2        322.29        229.92        31.99 o                         
  -6   2   2       2850.65       2639.33       260.29 o                         
  -5   2   2       1959.70       1269.50        88.88 o                         
  -4   2   2        506.57        481.82        48.16 o                         
  -3   2   2       5567.56       5237.23       251.99 o                         
  -2   2   2       1519.93       1722.76        68.24 o                         
  -1   2   2       3370.23       2717.04       131.24 o                         
   0   2   2      17062.48      21967.58      1052.24 o                         
   1   2   2       7389.40       7715.01       428.22 o                         
   2   2   2        221.58        219.87        15.07 o                         
   3   2   2        245.15        196.91        15.79 o                         
   4   2   2       3698.49       3464.25       349.01 o                         
   5   2   2       1003.74        991.23        83.40 o                         
   6   2   2        435.62        360.62        21.08 o                         
   7   2   2         91.51        146.61        13.22 o                         
   8   2   2       1653.01       1649.04        78.38 o                         
   9   2   2       5942.12       6266.37       192.86 o                         
  10   2   2       1482.09       1555.79        50.55 o                         
  11   2   2       2214.02       2236.40        72.56 o                         
  12   2   2        206.89        161.09        15.66 o                         
  13   2   2         11.92         16.44        12.09 o                         
  14   2   2         20.34         45.73        16.27 o                         
 -16   3   2        964.47       1048.03        59.53 o                         
 -15   3   2        973.12       1113.87        62.26 o                         
 -14   3   2       5400.72       6451.55       360.72 o                         
 -13   3   2        209.97        241.94        22.18 o                         
 -12   3   2        433.82        415.56        30.49 o                         
 -11   3   2       5518.64       5503.73       241.19 o                         
 -10   3   2        104.72        136.35        23.70 o                         
  -9   3   2        303.52        310.32        22.25 o                         
  -8   3   2      11941.72      11824.40       661.36 o                         
  -7   3   2       7640.82       7501.77       516.24 o                         
  -6   3   2       1066.17        824.94        59.43 o                         
  -5   3   2       2752.42       2094.80       144.59 o                         
  -4   3   2        134.96        126.25        10.19 o                         
  -3   3   2      11245.34      10658.99       456.37 o                         
  -2   3   2       4646.86       4456.94       214.99 o                         
  -1   3   2       3073.99       4133.66       229.38 o                         
   0   3   2       1589.95       1940.50        93.64 o                         
   1   3   2        172.34        212.71        12.81 o                         
   2   3   2         13.92         19.33         4.94 o                         
   3   3   2       3186.92       2958.29       145.55 o                         
   4   3   2        524.72        507.89        36.64 o                         
   5   3   2        150.10        143.79        14.38 o                         
   6   3   2        133.57        285.50        15.64 o                         
   7   3   2         87.01         98.48        11.85 o                         
   8   3   2          5.94         -1.64        12.12 o                         
   9   3   2       2150.98       2346.62        73.91 o                         
  10   3   2         52.98         63.80        13.47 o                         
  11   3   2         74.05         73.01        14.84 o                         
  12   3   2       7557.20       6967.70       460.84 o                         
  13   3   2        706.24        688.99        41.87 o                         
 -16   4   2        175.74        165.09        24.31 o                         
 -15   4   2        181.78        208.54        19.63 o                         
 -14   4   2        138.73        224.13        21.70 o                         
 -13   4   2        919.15       1020.03        60.36 o                         
 -12   4   2       2858.52       3227.06       132.44 o                         
 -11   4   2        225.62        171.11        18.22 o                         
 -10   4   2       1104.12       1068.57        47.36 o                         
  -9   4   2        114.07         84.91        14.48 o                         
  -8   4   2       3768.87       3437.18       139.69 o                         
  -7   4   2        224.27        263.42        29.33 o                         
  -6   4   2      10269.74       9799.43       545.35 o                         
  -5   4   2       8153.96       7525.34       418.16 o                         
  -4   4   2        634.64        539.45        30.52 o                         
  -3   4   2        493.86        644.89        39.37 o                         
  -2   4   2       4632.35       5101.42       245.13 o                         
  -1   4   2         12.63         21.37         4.03 o                         
   0   4   2       1507.41       1491.42        72.46 o                         
   1   4   2       1496.81       1857.16        73.35 o                         
   2   4   2      19021.38      19904.67      1338.17 o                         
   3   4   2      16305.36      16748.08      1200.55 o                         
   4   4   2      17951.29      17759.37      1355.14 o                         
   5   4   2        152.68        150.97        23.26 o                         
   6   4   2        455.93        494.95        24.98 o                         
   7   4   2       1204.62       1354.00        58.88 o                         
   8   4   2          6.25         10.61        12.19 o                         
   9   4   2         25.23         34.78        12.63 o                         
  10   4   2         21.51         -5.64        17.90 o                         
  11   4   2          0.62         -9.00        14.02 o                         
  12   4   2         89.77         96.03        13.69 o                         
  13   4   2        208.34        235.68        20.94 o                         
 -16   5   2       1841.99       2085.12       105.82 o                         
 -15   5   2         82.96         99.69        26.21 o                         
 -14   5   2         26.07         45.70        18.23 o                         
 -13   5   2       4063.65       4315.17       239.61 o                         
 -12   5   2        946.53        990.28        49.82 o                         
 -11   5   2       3316.87       3304.01       147.67 o                         
 -10   5   2       1094.72       1045.56        50.64 o                         
  -9   5   2        652.51        687.62        34.46 o                         
  -8   5   2       3394.54       3137.98       126.77 o                         
  -7   5   2        490.59        344.75        31.76 o                         
  -6   5   2        406.31        311.73        24.26 o                         
  -5   5   2       3792.64       4296.31       261.81 o                         
  -4   5   2       1937.21       2179.12        94.93 o                         
  -3   5   2       7268.67       7897.88       380.52 o                         
  -2   5   2       4268.12       3584.20       196.50 o                         
  -1   5   2       2911.94       2956.32       165.47 o                         
   0   5   2          4.59          2.89         5.98 o                         
   1   5   2       1625.24       1731.58        87.62 o                         
   2   5   2        303.54        253.82        21.37 o                         
   3   5   2        324.56        319.55        21.04 o                         
   4   5   2      11125.37      11743.56       458.45 o                         
   5   5   2        743.12        974.28        38.71 o                         
   6   5   2        478.34        641.04        34.76 o                         
   7   5   2       3618.95       4591.32       183.94 o                         
   8   5   2       3674.71       4003.79       132.36 o                         
   9   5   2      13401.31      14647.18       447.05 o                         
  10   5   2        505.91        539.74        25.54 o                         
  11   5   2        112.20        140.53        15.74 o                         
  12   5   2       1054.35       1235.95        49.33 o                         
  13   5   2       2279.28       2270.05       201.88 o                         
 -16   6   2        294.45        363.89        37.76 o                         
 -15   6   2        157.00        143.83        16.03 o                         
 -14   6   2         39.71         44.90        42.19 o                         
 -13   6   2       1762.25       2136.08       287.74 o                         
 -12   6   2        920.85        876.84        47.64 o                         
 -11   6   2       1487.80       1651.03        72.25 o                         
 -10   6   2        181.77        215.83        22.90 o                         
  -9   6   2       2336.41       2470.98        89.08 o                         
  -8   6   2       2450.43       2354.64        97.17 o                         
  -7   6   2       1868.39       2193.98       111.30 o                         
  -6   6   2       1008.10       1168.99        94.93 o                         
  -5   6   2         60.55         80.42         9.44 o                         
  -4   6   2         46.58         63.63         7.01 o                         
  -3   6   2      15966.18      14524.67       803.31 o                         
  -2   6   2        227.69        194.51        14.96 o                         
  -1   6   2       4065.59       3728.77       208.26 o                         
   0   6   2         46.53         58.47         8.35 o                         
   1   6   2       5882.01       5149.24       352.21 o                         
   2   6   2         83.47        101.66        13.97 o                         
   3   6   2        615.97        777.07        34.55 o                         
   4   6   2        440.22        532.71        23.39 o                         
   5   6   2        111.83        188.38        13.31 o                         
   6   6   2      13182.14      16144.16       773.91 o                         
   7   6   2       1535.84       1964.68        68.95 o                         
   8   6   2        295.05        274.57        20.54 o                         
   9   6   2        412.34        446.60        31.42 o                         
  10   6   2         54.48         34.53        13.68 o                         
  11   6   2        891.40        835.06        36.70 o                         
  12   6   2         99.65         99.83        18.03 o                         
 -16   7   2        454.36        471.19        51.26 o                         
 -15   7   2          2.76          2.19        13.08 o                         
 -14   7   2         77.86         97.04        19.58 o                         
 -13   7   2       2921.94       3011.86       150.89 o                         
 -12   7   2        506.26        494.99        40.34 o                         
 -11   7   2        645.01        639.34        40.81 o                         
 -10   7   2       5639.55       5737.79       227.85 o                         
  -9   7   2       1317.00       1349.57        60.56 o                         
  -8   7   2       8411.47       8143.92       320.13 o                         
  -7   7   2         19.46         33.70        13.21 o                         
  -6   7   2        278.43        325.86        26.55 o                         
  -5   7   2        737.02        745.49        50.79 o                         
  -4   7   2        893.60        651.65        44.10 o                         
  -3   7   2       5172.77       4726.03       262.77 o                         
  -2   7   2       8964.62       7576.84       366.74 o                         
  -1   7   2       6137.73       4797.72       233.14 o                         
   0   7   2       2729.39       1989.11        89.19 o                         
   1   7   2         52.94         70.97        11.91 o                         
   2   7   2        399.73        624.09        28.49 o                         
   3   7   2        337.74        391.40        16.84 o                         
   4   7   2       3760.20       4535.09       203.71 o                         
   5   7   2       6087.40       7710.40       675.24 o                         
   6   7   2       5564.84       7142.17       307.26 o                         
   7   7   2       1132.80       1345.98        51.64 o                         
   8   7   2       2005.44       2134.64        86.53 o                         
   9   7   2        158.89        143.66        17.99 o                         
  10   7   2          1.51         -5.85        12.92 o                         
  11   7   2       1681.71       1592.41        61.01 o                         
  12   7   2         76.14         84.14        18.03 o                         
 -16   8   2        162.68        195.63        28.15 o                         
 -15   8   2       1831.67       1851.04        99.88 o                         
 -14   8   2       1104.07       1267.65        71.72 o                         
 -13   8   2        567.72        654.87        44.74 o                         
 -12   8   2       2226.28       2574.60       135.33 o                         
 -11   8   2        467.94        524.12        36.74 o                         
 -10   8   2        519.59        470.54        33.28 o                         
  -9   8   2       4486.63       4334.19       162.44 o                         
  -8   8   2        721.70        801.24        43.44 o                         
  -7   8   2       6112.38       5910.98       234.16 o                         
  -6   8   2       3225.74       2814.54       201.96 o                         
  -5   8   2        107.41        132.20        18.57 o                         
  -4   8   2        474.99        411.14        29.97 o                         
  -3   8   2       1351.22        913.96        66.34 o                         
  -2   8   2       3767.64       2953.63       147.54 o                         
  -1   8   2       2935.30       2001.90        91.60 o                         
   0   8   2       1726.59       1196.05        58.59 o                         
   1   8   2        904.25       1159.26        52.29 o                         
   2   8   2        259.77        386.76        17.22 o                         
   3   8   2         44.03         69.37        10.81 o                         
   4   8   2       7007.88       8323.32       370.08 o                         
   5   8   2          3.79         -0.13        12.38 o                         
   6   8   2        496.57        455.54        28.96 o                         
   7   8   2         14.21         27.18        15.60 o                         
   8   8   2        601.29        585.73        34.01 o                         
   9   8   2        591.15        570.28        46.28 o                         
  10   8   2         29.10          0.31        13.30 o                         
  11   8   2          0.27         -9.92        11.93 o                         
 -15   9   2        814.69        798.16        48.50 o                         
 -14   9   2       3086.32       3381.18       191.22 o                         
 -13   9   2       4927.37       5933.48       575.51 o                         
 -12   9   2        700.23        894.81        59.84 o                         
 -11   9   2         96.70        101.59        18.60 o                         
 -10   9   2       4766.43       4785.50       194.63 o                         
  -9   9   2        144.37        137.17        18.21 o                         
  -8   9   2       3064.49       3194.40       132.37 o                         
  -7   9   2        630.26        675.65        38.19 o                         
  -6   9   2          5.35         28.04        15.60 o                         
  -5   9   2       2050.09       1679.26       119.03 o                         
  -4   9   2        217.64        166.78        21.64 o                         
  -3   9   2         29.57         28.91        12.04 o                         
  -2   9   2        438.89        361.17        25.94 o                         
  -1   9   2       2198.22       1869.86        73.83 o                         
   0   9   2       3598.44       3845.99       165.01 o                         
   1   9   2        513.12        757.86        34.53 o                         
   2   9   2        228.39        213.41        14.52 o                         
   3   9   2       3349.57       4109.29       144.81 o                         
   4   9   2       9140.15      10704.70       327.08 o                         
   5   9   2        856.80        925.61        40.07 o                         
   6   9   2         38.46         16.95        15.10 o                         
   7   9   2        548.56        629.53        51.10 o                         
   8   9   2       1021.52       1100.99        46.52 o                         
   9   9   2       2603.47       2474.95        92.24 o                         
  10   9   2       4777.56       4726.87       165.03 o                         
  11   9   2        608.56        679.87        49.11 o                         
 -15  10   2          6.30          1.04        14.03 o                         
 -14  10   2         52.66         42.26        21.98 o                         
 -13  10   2        465.33        495.53        49.69 o                         
 -12  10   2        202.60        246.86        23.40 o                         
 -11  10   2        712.90        703.96        52.58 o                         
 -10  10   2        492.67        470.24        45.64 o                         
  -9  10   2          4.65          5.46        24.93 o                         
  -8  10   2         81.25        128.00        19.48 o                         
  -7  10   2        750.79        809.52        65.47 o                         
  -6  10   2        284.95        285.26        34.71 o                         
  -5  10   2       4154.86       3323.44       235.56 o                         
  -4  10   2        178.54        192.61        27.96 o                         
  -3  10   2        707.41        647.58        61.93 o                         
  -2  10   2          7.98         28.48        14.46 o                         
  -1  10   2        859.03        844.42        42.12 o                         
   0  10   2      12581.67      15134.17       484.86 o                         
   1  10   2       4096.26       4635.81       152.73 o                         
   2  10   2         66.24        131.01        16.16 o                         
   3  10   2       1647.35       1850.17        65.63 o                         
   4  10   2       1795.25       2090.68        71.16 o                         
   5  10   2        399.75        344.10        25.35 o                         
   6  10   2        205.65        173.13        41.35 o                         
   7  10   2         43.00         53.37        22.54 o                         
   8  10   2        224.97        216.04        19.28 o                         
   9  10   2       3022.54       3170.81       122.59 o                         
  10  10   2        820.64        832.55        42.23 o                         
 -15  11   2       1873.62       2082.46       158.06 o                         
 -14  11   2         12.47         29.85        15.27 o                         
 -13  11   2         60.64         13.32        16.03 o                         
 -12  11   2        105.05         96.41        45.05 o                         
 -11  11   2        294.34        263.12        26.54 o                         
 -10  11   2        517.54        384.87        37.29 o                         
  -9  11   2       3262.64       2632.55       126.16 o                         
  -8  11   2        334.80        293.56        24.75 o                         
  -7  11   2       1906.25       1628.22        90.16 o                         
  -6  11   2         27.75         42.64        17.97 o                         
  -5  11   2        105.96        132.36        18.74 o                         
  -4  11   2       1366.77       1241.22       103.14 o                         
  -3  11   2         44.66         59.07        20.12 o                         
  -2  11   2       2108.91       2638.25       125.62 o                         
  -1  11   2       3988.31       4437.24       166.42 o                         
   0  11   2       1524.82       1784.66        57.47 o                         
   1  11   2        312.30        330.75        19.16 o                         
   2  11   2          2.12         -0.22        15.80 o                         
   3  11   2        142.10        183.31        20.72 o                         
   4  11   2       2682.57       2820.04       111.17 o                         
   5  11   2         14.12        -14.66        18.85 o                         
   6  11   2       2738.68       2782.81       124.70 o                         
   7  11   2        602.43        617.45        33.49 o                         
   8  11   2        949.67       1097.63        50.48 o                         
   9  11   2        162.98        118.09        15.39 o                         
 -14  12   2          1.44        -11.92        21.90 o                         
 -13  12   2         15.86         21.16        16.21 o                         
 -12  12   2         85.11        116.28        18.88 o                         
 -11  12   2        814.90        625.72       106.28 o                         
 -10  12   2        111.70         47.24        21.14 o                         
  -9  12   2        356.67        250.79        50.87 o                         
  -8  12   2       2053.12       1844.81       102.95 o                         
  -7  12   2       4142.92       3808.93       219.82 o                         
  -6  12   2       3463.27       2732.59       185.04 o                         
  -5  12   2       1532.00       1365.67        79.83 o                         
  -4  12   2         20.97         40.50        16.08 o                         
  -3  12   2          6.50          9.49        17.74 o                         
  -2  12   2        113.66         85.17        15.76 o                         
  -1  12   2         50.01         63.55        15.79 o                         
   0  12   2        448.33        487.59        26.56 o                         
   1  12   2       1071.96       1318.24        48.25 o                         
   2  12   2       4194.87       4578.79       156.78 o                         
   3  12   2       1543.10       1878.10        78.55 o                         
   4  12   2        388.28        364.01        24.54 o                         
   5  12   2        148.24        135.89        34.82 o                         
   6  12   2        174.37        183.90        20.87 o                         
   7  12   2          5.05         14.01        19.62 o                         
   8  12   2        502.77        512.71        38.61 o                         
 -13  13   2        111.12        142.03        20.15 o                         
 -12  13   2       2568.91       2478.18       160.59 o                         
 -11  13   2       1479.43       1427.67        89.16 o                         
 -10  13   2         41.49         32.21        38.94 o                         
  -9  13   2         97.58         80.99        28.84 o                         
  -8  13   2       2727.61       1815.22       127.60 o                         
  -7  13   2       8647.01       8214.66       398.90 o                         
  -6  13   2       2065.66       1882.99       141.97 o                         
  -5  13   2         50.12         82.89        17.89 o                         
  -4  13   2        326.66        273.66        23.27 o                         
  -3  13   2          9.67         49.87        15.84 o                         
  -2  13   2         23.78         24.54        16.00 o                         
  -1  13   2        781.96       1034.21        48.76 o                         
   0  13   2        189.93        196.77        21.12 o                         
   1  13   2        309.93        400.57        25.35 o                         
   2  13   2         13.04         17.37        18.40 o                         
   3  13   2       1125.94       1356.05        57.07 o                         
   4  13   2        317.54        303.60        21.95 o                         
   5  13   2        411.71        397.53        25.10 o                         
   6  13   2       1049.41       1035.91        47.39 o                         
   7  13   2        107.46         88.67        23.86 o                         
 -13  14   2       1195.80       1334.57       144.81 o                         
 -12  14   2       2878.09       2644.15       221.63 o                         
 -11  14   2        104.76         89.18        29.46 o                         
 -10  14   2        108.46        108.08        17.81 o                         
  -9  14   2         91.66        101.29        21.23 o                         
  -8  14   2         49.14         83.99        25.69 o                         
  -7  14   2       1014.97        917.22        55.16 o                         
  -6  14   2       1163.19       1238.97        87.76 o                         
  -5  14   2         34.13         56.94        21.80 o                         
  -4  14   2        582.44        611.39        69.25 o                         
  -3  14   2        353.92        371.75        42.48 o                         
  -2  14   2         55.50         97.47        27.85 o                         
  -1  14   2       1837.83       1989.63        92.54 o                         
   0  14   2        812.20        841.17        40.46 o                         
   1  14   2        801.44        823.81        57.98 o                         
   2  14   2        138.93        116.81        24.80 o                         
   3  14   2        828.33        885.84        43.83 o                         
   4  14   2        352.22        296.68        20.63 o                         
   5  14   2        965.41       1185.92        50.08 o                         
   6  14   2       4890.15       4492.52       182.21 o                         
 -12  15   2        264.55        155.41        26.41 o                         
 -11  15   2         29.87        104.84        36.42 o                         
 -10  15   2        440.52        428.92        34.82 o                         
  -9  15   2         75.84         98.64        22.03 o                         
  -8  15   2        222.91        206.07        27.86 o                         
  -7  15   2        985.99        980.46        66.83 o                         
  -6  15   2       1018.31       1237.82        56.92 o                         
  -5  15   2          1.89         10.11        34.77 o                         
  -4  15   2        455.33        771.26        55.13 o                         
  -3  15   2       1562.20       2108.48       101.14 o                         
  -2  15   2       2397.03       2868.22       134.73 o                         
  -1  15   2         89.32         78.53        23.25 o                         
   0  15   2          8.85        -15.91        28.11 o                         
   1  15   2       3918.97       4701.49       231.70 o                         
   2  15   2          1.42        -14.09        16.84 o                         
   3  15   2        250.80        276.55        23.22 o                         
   4  15   2       4278.26       4557.71       169.74 o                         
   5  15   2         26.80        142.30        62.96 o                         
 -10  16   2        329.58        384.76        44.58 o                         
  -9  16   2         17.24        -15.32        21.20 o                         
  -8  16   2        263.44        234.82        22.78 o                         
  -7  16   2        146.33        128.84        23.16 o                         
  -6  16   2       1113.07       1101.39        65.77 o                         
  -5  16   2          0.11         -3.62        17.74 o                         
  -4  16   2        398.32        464.94        30.73 o                         
  -3  16   2         44.02         72.93        17.37 o                         
  -2  16   2         11.51          7.44        18.70 o                         
  -1  16   2       1297.03       1273.21        82.87 o                         
   0  16   2        958.26        990.80        67.42 o                         
   1  16   2        235.01        321.44        36.36 o                         
   2  16   2       1116.70       1194.13        61.62 o                         
   3  16   2       1309.32       1345.12        72.86 o                         
  -8  17   2        205.01        182.07        29.64 o                         
  -7  17   2       1656.34       1737.73       141.69 o                         
  -6  17   2       1692.25       1978.94       151.07 o                         
  -5  17   2        230.13        256.74        25.85 o                         
  -4  17   2        449.00        521.99        43.73 o                         
  -3  17   2        285.62        321.14        43.80 o                         
  -2  17   2         17.37         10.05        40.42 o                         
  -1  17   2          1.89        -16.18        16.18 o                         
   0  17   2        176.93        179.20        20.43 o                         
   1  17   2        126.50         86.72        20.32 o                         
  -3 -17   3       1205.12       1494.57        96.41 o                         
  -2 -17   3         23.81         -7.92        36.29 o                         
  -1 -17   3       6919.12       7147.04       531.66 o                         
   0 -17   3       8824.30       9113.89       700.94 o                         
   1 -17   3         29.30         44.09        19.04 o                         
   2 -17   3        196.12        186.97        30.25 o                         
   3 -17   3       1689.24       1820.43       110.81 o                         
   4 -17   3          2.06         18.56        20.28 o                         
   5 -17   3         88.01        110.48        23.38 o                         
   6 -17   3        258.40        342.22        32.79 o                         
  -5 -16   3          1.25        -24.95        32.10 o                         
  -4 -16   3        258.93        246.25        29.97 o                         
  -3 -16   3        194.04        235.76        30.19 o                         
  -2 -16   3        205.05        254.81        27.94 o                         
  -1 -16   3         17.81         25.28        22.34 o                         
   0 -16   3          0.71        -20.20        20.20 o                         
   1 -16   3         18.23         12.27        30.72 o                         
   2 -16   3        467.71        624.64        36.69 o                         
   3 -16   3        436.41        501.55        36.31 o                         
   4 -16   3         27.60         22.14        20.54 o                         
   5 -16   3        424.64        510.62        34.39 o                         
   6 -16   3        715.95        670.87        43.41 o                         
   7 -16   3        124.10        150.24        25.23 o                         
   8 -16   3       1294.66       1056.72        71.12 o                         
  -7 -15   3        325.63        342.90        32.40 o                         
  -6 -15   3        635.10        673.90        47.25 o                         
  -5 -15   3        669.31        771.98        47.17 o                         
  -4 -15   3        315.95        377.22        36.95 o                         
  -3 -15   3          2.15         20.44        23.02 o                         
  -2 -15   3       3719.50       4408.96       195.48 o                         
  -1 -15   3        169.60        231.13        63.27 o                         
   0 -15   3        253.46        316.26        32.45 o                         
   1 -15   3        200.46        183.57        23.67 o                         
   2 -15   3          0.11         -2.21        22.57 o                         
   3 -15   3         39.98         60.31        28.80 o                         
   4 -15   3         35.02         47.67        20.66 o                         
   5 -15   3        119.68        112.51        20.28 o                         
   6 -15   3          6.55         38.97        19.43 o                         
   7 -15   3        838.24        615.61        56.69 o                         
   8 -15   3        136.94         78.56        19.54 o                         
   9 -15   3        143.40        144.27        22.95 o                         
  -8 -14   3       2084.51       2269.86       140.59 o                         
  -7 -14   3        760.96        773.48        46.50 o                         
  -6 -14   3        549.51        735.45        46.31 o                         
  -5 -14   3       1715.81       1978.49       107.27 o                         
  -4 -14   3          0.97         -5.54        35.36 o                         
  -3 -14   3        632.68        780.47        47.60 o                         
  -2 -14   3       1086.13       1340.56        63.56 o                         
  -1 -14   3       1418.58       1742.76        78.17 o                         
   0 -14   3        111.03        132.19        41.71 o                         
   1 -14   3        424.73        509.52        46.37 o                         
   2 -14   3          1.37         34.83        40.92 o                         
   3 -14   3        275.56        204.73        27.66 o                         
   4 -14   3        688.75        772.76        57.50 o                         
   5 -14   3       4595.82       3530.20       148.69 o                         
   6 -14   3         46.92         63.53        26.26 o                         
   7 -14   3       1245.24        982.90        48.38 o                         
   8 -14   3        223.08        183.83        24.12 o                         
   9 -14   3        879.50        706.33        40.86 o                         
  10 -14   3         60.65         28.63        38.05 o                         
  -9 -13   3         36.00         73.00        19.10 o                         
  -8 -13   3         71.43        111.63        19.39 o                         
  -7 -13   3       2222.63       2784.85       128.54 o                         
  -6 -13   3        538.29        742.08        60.24 o                         
  -5 -13   3       1742.29       2367.83       103.34 o                         
  -4 -13   3          1.30          9.72        26.62 o                         
  -3 -13   3         39.75         60.62        22.77 o                         
  -2 -13   3       1505.61       1644.68        69.85 o                         
  -1 -13   3       1205.23       1348.94        56.03 o                         
   0 -13   3          0.76         53.98        21.94 o                         
   1 -13   3       1993.90       1709.24        84.53 o                         
   2 -13   3       2194.08       1581.77        82.90 o                         
   3 -13   3       1329.13       1186.21        60.47 o                         
   4 -13   3        431.27        482.13        37.93 o                         
   5 -13   3          1.96         -4.64        16.84 o                         
   6 -13   3       1899.94       1671.85        69.29 o                         
   7 -13   3         48.01         17.62        16.52 o                         
   8 -13   3        167.08        131.20        26.58 o                         
   9 -13   3       1046.60        869.08        61.29 o                         
  10 -13   3       1270.68       1167.17        61.69 o                         
  11 -13   3        527.30        450.40        33.20 o                         
 -10 -12   3         22.31         16.54        16.18 o                         
  -9 -12   3       1973.40       2316.79       106.69 o                         
  -8 -12   3       1310.03       1442.27        68.00 o                         
  -7 -12   3       1611.57       1845.84       107.36 o                         
  -6 -12   3        126.91        132.02        21.77 o                         
  -5 -12   3         52.13         60.56        24.68 o                         
  -4 -12   3        904.38       1180.73        50.82 o                         
  -3 -12   3        707.42        781.04        39.32 o                         
  -2 -12   3        201.30        268.38        22.67 o                         
  -1 -12   3       1253.17       1294.30        50.84 o                         
   0 -12   3        241.39        219.38        22.71 o                         
   1 -12   3       9310.45       6369.31       316.05 o                         
   2 -12   3       4774.75       3891.99       169.52 o                         
   3 -12   3        230.27        309.02        29.15 o                         
   4 -12   3       3066.99       2649.40        92.50 o                         
   5 -12   3         89.28        122.58        17.61 o                         
   6 -12   3        319.51        309.63        28.81 o                         
   7 -12   3        167.26         95.96        40.34 o                         
   8 -12   3        489.25        409.82        42.60 o                         
   9 -12   3        128.66         75.91        19.89 o                         
  10 -12   3        648.00        613.27        45.75 o                         
  11 -12   3        489.63        470.76        31.41 o                         
  12 -12   3        152.52         97.69        14.04 o                         
 -11 -11   3       1557.85       1667.44        79.35 o                         
 -10 -11   3         52.63         28.58        17.08 o                         
  -9 -11   3       3317.45       4125.04       155.43 o                         
  -8 -11   3       1554.53       2064.25        82.57 o                         
  -7 -11   3        316.27        352.54        31.74 o                         
  -6 -11   3        180.66        223.10        21.72 o                         
  -5 -11   3       1032.12       1474.65        60.05 o                         
  -4 -11   3       1579.30       2077.60        72.53 o                         
  -3 -11   3        830.39        988.87        42.37 o                         
  -2 -11   3         29.43         50.11        15.59 o                         
  -1 -11   3       1170.50       1289.90        68.13 o                         
   0 -11   3         43.33         55.25        18.16 o                         
   1 -11   3        364.11        267.68        27.33 o                         
   2 -11   3       7536.63       6652.05       246.00 o                         
   3 -11   3          1.39         -4.28        14.44 o                         
   4 -11   3       1937.51       1702.97        62.86 o                         
   5 -11   3        547.58        519.02        30.01 o                         
   6 -11   3        471.26        483.00        29.43 o                         
   7 -11   3        606.23        579.98        35.82 o                         
   8 -11   3        672.57        503.44        60.99 o                         
   9 -11   3        888.28        980.14        57.21 o                         
  10 -11   3         28.28         16.48        16.54 o                         
  11 -11   3         14.74         -4.63        15.06 o                         
  12 -11   3        412.34        364.21        37.42 o                         
 -12 -10   3        145.79        222.94        18.24 o                         
 -11 -10   3        186.87        193.17        19.39 o                         
 -10 -10   3       6068.13       7964.41       346.28 o                         
  -9 -10   3          0.93          6.39        17.43 o                         
  -8 -10   3       1517.76       1956.44        88.41 o                         
  -7 -10   3       4483.42       6037.93       226.93 o                         
  -6 -10   3        175.24        314.85        23.50 o                         
  -5 -10   3       2010.26       2733.19        95.18 o                         
  -4 -10   3       1142.07       1445.33        54.78 o                         
  -3 -10   3         85.06        121.26        16.38 o                         
  -2 -10   3         35.47         37.19        14.84 o                         
  -1 -10   3       1752.16       2120.15        91.11 o                         
   0 -10   3       3919.39       2774.02       129.80 o                         
   1 -10   3        584.18        583.53        28.62 o                         
   2 -10   3       3222.46       2862.83       101.33 o                         
   3 -10   3        564.26        487.20        25.28 o                         
   4 -10   3         21.64         15.00        15.25 o                         
   5 -10   3       1366.39       1156.70        45.89 o                         
   6 -10   3       1304.15       1161.85        42.62 o                         
   7 -10   3         43.75         48.26        13.29 o                         
   8 -10   3       1028.43       1150.43        48.08 o                         
   9 -10   3          0.24         -2.00        33.64 o                         
  10 -10   3       1282.68       1433.75        78.19 o                         
  11 -10   3        276.17        213.31        22.68 o                         
  12 -10   3        102.89        122.70        17.16 o                         
  13 -10   3         25.26         32.49        27.02 o                         
 -13  -9   3        372.55        409.17        32.00 o                         
 -12  -9   3        237.14        323.38        22.75 o                         
 -11  -9   3       1350.13       1816.22        67.94 o                         
 -10  -9   3        223.78        233.70        22.09 o                         
  -9  -9   3         14.66        -18.07        21.13 o                         
  -8  -9   3        497.55        821.26        42.29 o                         
  -7  -9   3         37.54         73.31        17.02 o                         
  -6  -9   3       1867.00       2573.78       100.05 o                         
  -5  -9   3        905.82       1083.42        45.29 o                         
  -4  -9   3       2769.21       3672.18       130.49 o                         
  -3  -9   3       1025.36       1462.16        52.09 o                         
  -2  -9   3       2201.12       2629.58       101.26 o                         
  -1  -9   3       2002.49       2364.51       108.43 o                         
   0  -9   3        689.18        621.58        34.78 o                         
   1  -9   3       9275.11       7923.49       351.80 o                         
   2  -9   3        109.42        116.09        12.40 o                         
   3  -9   3        553.64        524.90        23.25 o                         
   4  -9   3       4720.23       4412.16       127.53 o                         
   5  -9   3        629.61        608.45        24.95 o                         
   6  -9   3        548.42        511.92        27.74 o                         
   7  -9   3       2030.83       2049.81        64.55 o                         
   8  -9   3       2271.98       2527.09        85.24 o                         
   9  -9   3       4492.51       4783.24       182.66 o                         
  10  -9   3       1596.64       1575.28        73.53 o                         
  11  -9   3        102.33        102.15        23.40 o                         
  12  -9   3          1.13          6.08        10.31 o                         
  13  -9   3       1804.38       1887.25        95.91 o                         
 -13  -8   3         11.57         27.25        16.53 o                         
 -12  -8   3        538.98        724.11        33.11 o                         
 -11  -8   3       4989.49       6654.25       327.43 o                         
 -10  -8   3       4350.93       5706.75       322.15 o                         
  -9  -8   3       2495.78       3057.08       117.75 o                         
  -8  -8   3       2932.85       3900.88       147.36 o                         
  -7  -8   3        562.43        586.75        33.87 o                         
  -6  -8   3        260.28        285.04        21.89 o                         
  -5  -8   3       6844.20       8313.31       270.75 o                         
  -4  -8   3       1375.51       1460.68        55.13 o                         
  -3  -8   3       3930.89       4142.70       145.40 o                         
  -2  -8   3       3457.22       3844.55       143.18 o                         
  -1  -8   3        358.43        427.35        38.89 o                         
   0  -8   3        173.78        152.07        15.60 o                         
   1  -8   3       1527.25       1219.73        78.44 o                         
   2  -8   3       2636.93       2630.13        84.44 o                         
   3  -8   3         97.95         79.19        12.87 o                         
   4  -8   3        975.61        905.00        34.27 o                         
   5  -8   3       6314.00       5415.98       162.71 o                         
   6  -8   3        231.97        262.51        17.59 o                         
   7  -8   3       7102.13       6687.47       218.52 o                         
   8  -8   3        588.15        651.43        32.57 o                         
   9  -8   3        950.67        986.96        50.88 o                         
  10  -8   3         44.66        -17.61        52.09 o                         
  11  -8   3        626.28        676.22        58.75 o                         
  12  -8   3        102.56        152.02        24.90 o                         
  13  -8   3        204.65        186.44        17.84 o                         
 -14  -7   3       2372.96       2712.08       122.78 o                         
 -13  -7   3          8.03         29.85        14.33 o                         
 -12  -7   3       2647.23       3328.84       110.42 o                         
 -11  -7   3          0.13         -5.69        13.93 o                         
 -10  -7   3       4706.56       6109.54       212.73 o                         
  -9  -7   3        500.06        571.51        29.32 o                         
  -8  -7   3       2650.36       3125.34       129.48 o                         
  -7  -7   3        121.39        127.06        16.32 o                         
  -6  -7   3        142.29        203.04        17.69 o                         
  -5  -7   3       3628.02       3868.74       128.07 o                         
  -4  -7   3         14.18         17.71         9.41 o                         
  -3  -7   3       4435.39       4924.78       213.95 o                         
  -2  -7   3        333.48        412.97        38.14 o                         
  -1  -7   3        411.16        480.22        43.88 o                         
   0  -7   3       1466.17       1588.28       119.04 o                         
   1  -7   3          1.36          0.41         8.66 o                         
   2  -7   3        135.94        180.82        18.92 o                         
   3  -7   3       8402.48       8289.30       304.01 o                         
   4  -7   3       2281.68       2278.14        71.13 o                         
   5  -7   3        447.45        399.69        22.16 o                         
   6  -7   3        824.15        799.90        32.42 o                         
   7  -7   3        638.99        784.94        39.44 o                         
   8  -7   3       2750.17       2890.72        98.22 o                         
   9  -7   3        724.23        783.59        50.57 o                         
  10  -7   3         42.69         53.83        13.42 o                         
  11  -7   3        243.57        280.94        32.44 o                         
  12  -7   3       1506.87       1612.65        98.38 o                         
  13  -7   3        436.70        521.99        34.09 o                         
  14  -7   3        862.97       1038.23        62.10 o                         
 -14  -6   3         59.92         89.37        15.47 o                         
 -13  -6   3        287.85        328.44        19.69 o                         
 -12  -6   3        118.69        150.41        18.50 o                         
 -11  -6   3         54.00         84.43        15.74 o                         
 -10  -6   3        377.97        493.61        27.31 o                         
  -9  -6   3          4.19         19.39        13.08 o                         
  -8  -6   3        134.24        198.95        18.69 o                         
  -7  -6   3       1064.52       1210.78        50.51 o                         
  -6  -6   3        484.00        609.22        30.10 o                         
  -5  -6   3        742.00        888.20        48.26 o                         
  -4  -6   3        811.38        990.54        47.67 o                         
  -3  -6   3        696.04        826.33        40.60 o                         
  -2  -6   3        743.80        850.93        43.92 o                         
  -1  -6   3        226.39        353.70        19.70 o                         
   0  -6   3       1901.47       2096.45       119.14 o                         
   1  -6   3        192.01        152.85        18.89 o                         
   2  -6   3         67.99        145.11        16.07 o                         
   3  -6   3       1137.64       1160.03        59.47 o                         
   4  -6   3       4949.73       5248.54       225.18 o                         
   5  -6   3       1323.95       1000.90        36.71 o                         
   6  -6   3        135.00        132.20        11.73 o                         
   7  -6   3          6.64         10.24        12.97 o                         
   8  -6   3       1708.57       1690.83        61.62 o                         
   9  -6   3       6357.66       6768.24       220.75 o                         
  10  -6   3         61.14         65.69        15.09 o                         
  11  -6   3        133.35        178.37        17.59 o                         
  12  -6   3        758.48        684.89        43.17 o                         
  13  -6   3        743.72        771.71        47.79 o                         
  14  -6   3        237.19        173.94       106.22 o                         
 -15  -5   3        448.06        365.62        27.55 o                         
 -14  -5   3        270.02        262.89        17.86 o                         
 -13  -5   3          5.65          5.50        13.21 o                         
 -12  -5   3        350.44        404.09        24.06 o                         
 -11  -5   3         35.87         31.65        14.83 o                         
 -10  -5   3        772.60        908.80        39.37 o                         
  -9  -5   3       1591.37       1829.25        74.46 o                         
  -8  -5   3        208.67        205.65        20.32 o                         
  -7  -5   3        434.93        560.58        32.46 o                         
  -6  -5   3       6232.09       5304.71       298.82 o                         
  -5  -5   3       8564.29       8916.18       429.59 o                         
  -4  -5   3       1904.83       1899.21       108.47 o                         
  -3  -5   3       3773.90       4167.94       232.34 o                         
  -2  -5   3        443.01        356.55        19.00 o                         
  -1  -5   3        173.18        172.69        13.36 o                         
   0  -5   3         10.79         13.78         6.58 o                         
   1  -5   3        784.99        815.17        42.50 o                         
   2  -5   3       1111.00       1189.84        63.65 o                         
   3  -5   3       5848.84       6091.43       296.22 o                         
   4  -5   3       2720.51       2626.83       130.49 o                         
   5  -5   3       4266.76       4208.45       137.86 o                         
   6  -5   3        121.40         96.58        10.95 o                         
   7  -5   3       1684.28       1648.21        55.87 o                         
   8  -5   3        725.57        783.78        34.41 o                         
   9  -5   3          6.11         17.69        11.33 o                         
  10  -5   3        490.51        486.11        26.61 o                         
  11  -5   3         21.90         46.94        18.59 o                         
  12  -5   3        251.35        257.12        29.52 o                         
  13  -5   3       1994.33       2198.93       110.15 o                         
  14  -5   3         29.97         11.32        14.10 o                         
 -15  -4   3        500.86        523.50        32.69 o                         
 -14  -4   3        490.92        606.75        31.81 o                         
 -13  -4   3         52.65         99.51        16.11 o                         
 -12  -4   3        126.03        159.30        16.69 o                         
 -11  -4   3        221.46        248.36        18.68 o                         
 -10  -4   3       4845.15       5801.96       232.76 o                         
  -9  -4   3        732.82        792.61        35.48 o                         
  -8  -4   3      10377.38      11469.61       419.31 o                         
  -7  -4   3       3092.89       3426.70       137.28 o                         
  -6  -4   3       2101.88       2217.88       154.17 o                         
  -5  -4   3        977.46        939.00        48.75 o                         
  -4  -4   3       5639.80       6214.72       346.49 o                         
  -3  -4   3       3013.00       2917.67       163.36 o                         
  -2  -4   3        535.01        511.92        26.85 o                         
  -1  -4   3      13616.59      14852.06       822.79 o                         
   0  -4   3       1988.67       1777.31        78.65 o                         
   1  -4   3       2634.05       3014.73       146.43 o                         
   2  -4   3       1777.36       1875.36        91.52 o                         
   3  -4   3       7549.65       8025.58       553.76 o                         
   4  -4   3       4308.94       4688.09       203.27 o                         
   5  -4   3       7786.58       8166.65       322.64 o                         
   6  -4   3       1501.40       1498.05        47.94 o                         
   7  -4   3         15.35         17.17        10.49 o                         
   8  -4   3       3867.47       3692.01       138.81 o                         
   9  -4   3        980.60        985.76        39.49 o                         
  10  -4   3        620.03        682.29        32.96 o                         
  11  -4   3        670.62        507.51        48.87 o                         
  12  -4   3        372.60        206.28        61.47 o                         
  13  -4   3         21.19         40.93        21.73 o                         
  14  -4   3         57.18         32.74        26.12 o                         
 -16  -3   3          3.89        175.77        49.65 o                         
 -15  -3   3        346.15        361.20        23.34 o                         
 -14  -3   3       1088.61       1216.07        51.19 o                         
 -13  -3   3         31.15         45.20        14.57 o                         
 -12  -3   3        228.69        207.49        17.58 o                         
 -11  -3   3        819.91        795.72        35.82 o                         
 -10  -3   3       6373.64       7306.08       318.91 o                         
  -9  -3   3         70.84         71.03        13.21 o                         
  -8  -3   3        310.00        371.36        22.43 o                         
  -7  -3   3       2814.08       3010.11       170.01 o                         
  -6  -3   3        453.96        411.11        31.09 o                         
  -5  -3   3         62.02         61.77         8.51 o                         
  -4  -3   3        314.58        236.51        17.60 o                         
  -3  -3   3      12341.70      12904.33       714.83 o                         
  -2  -3   3       4480.42       3795.96       182.95 o                         
  -1  -3   3       1014.97        755.02        34.70 o                         
   0  -3   3         71.40        113.34        10.03 o                         
   1  -3   3      12717.09      15164.79       726.66 o                         
   2  -3   3       2124.62       2255.80        97.52 o                         
   3  -3   3       5909.51       4760.89       457.16 o                         
   4  -3   3        337.10        290.35        24.03 o                         
   5  -3   3        456.50        469.61        33.59 o                         
   6  -3   3        321.46        347.49        21.81 o                         
   7  -3   3       2448.14       2519.95        85.57 o                         
   8  -3   3       1662.54       1612.72        62.70 o                         
   9  -3   3       7497.08       7599.50       246.91 o                         
  10  -3   3          0.02        -12.78        14.83 o                         
  11  -3   3        118.14         96.86        39.07 o                         
  12  -3   3        189.98        171.59        56.89 o                         
  13  -3   3         34.27         21.27        10.24 o                         
  14  -3   3         38.69         58.03        16.62 o                         
 -16  -2   3       1483.85       1794.68       104.06 o                         
 -15  -2   3       1080.93       1208.08        72.33 o                         
 -14  -2   3       2070.52       2082.91        95.01 o                         
 -13  -2   3        969.35       1295.98        61.68 o                         
 -12  -2   3       2287.21       2513.45        97.14 o                         
 -11  -2   3       2250.88       2175.51        90.83 o                         
 -10  -2   3          2.31         -7.23        17.98 o                         
  -9  -2   3      10695.46      10907.42       426.99 o                         
  -8  -2   3       2539.89       2315.39       102.61 o                         
  -7  -2   3       1029.74       1244.32        87.99 o                         
  -6  -2   3         46.65         79.44        11.90 o                         
  -5  -2   3       1361.31       1218.77       129.45 o                         
  -4  -2   3        459.01        381.09        24.18 o                         
  -3  -2   3        153.47         38.65         6.70 o                         
  -2  -2   3      12270.27      12847.84       712.25 o                         
  -1  -2   3       4252.74       4778.81       325.50 o                         
   0  -2   3      24010.15      24843.33      1375.16 o                         
   1  -2   3       1296.55       1237.04       128.78 o                         
   2  -2   3       2622.01       2713.06       116.79 o                         
   3  -2   3        775.71        694.10        31.22 o                         
   4  -2   3      13899.60      11390.64       545.68 o                         
   5  -2   3        343.93        345.22        44.76 o                         
   6  -2   3       1174.97       1213.14        48.54 o                         
   7  -2   3        227.87        378.98        21.74 o                         
   8  -2   3       7214.74       7840.00       288.89 o                         
   9  -2   3        819.74        904.33        43.07 o                         
  10  -2   3        636.78        655.32        30.26 o                         
  11  -2   3       2821.26       2816.44       158.72 o                         
  12  -2   3        385.26        312.89        37.32 o                         
  13  -2   3        539.82        546.60        38.75 o                         
  14  -2   3       1024.05       1149.41        69.52 o                         
 -16  -1   3        254.80        339.70        27.82 o                         
 -15  -1   3        316.54        362.83        35.75 o                         
 -14  -1   3       1659.10       1890.69        93.67 o                         
 -13  -1   3       1020.70       1246.25        57.99 o                         
 -12  -1   3        185.62        201.76        18.16 o                         
 -11  -1   3        843.79        963.10        41.84 o                         
 -10  -1   3       1329.31       1206.09        46.07 o                         
  -9  -1   3       2406.74       2156.00       103.11 o                         
  -8  -1   3      19584.46      18518.93      1251.30 o                         
  -7  -1   3      18772.01      21486.31      1456.88 o                         
  -6  -1   3       4168.94       4264.67       291.34 o                         
  -5  -1   3      13694.34      13776.21       763.00 o                         
  -4  -1   3      10339.37       9289.12      1206.64 o                         
  -3  -1   3      14803.87      12583.16       895.66 o                         
  -2  -1   3        130.26        116.38         9.18 o                         
  -1  -1   3       8777.72       6856.37       329.13 o                         
   0  -1   3      87707.33      91992.09      8818.36 o                         
   1  -1   3       2766.45       4273.25       205.39 o                         
   2  -1   3        705.00        485.25        29.02 o                         
   3  -1   3        107.79        133.65        10.32 o                         
   4  -1   3       6980.09       6231.01       424.84 o                         
   5  -1   3       1016.79       1043.11        78.67 o                         
   6  -1   3       6568.22       7082.73       258.64 o                         
   7  -1   3        567.33        600.67        32.23 o                         
   8  -1   3        255.74        326.69        23.18 o                         
   9  -1   3       6348.54       7111.81       230.40 o                         
  10  -1   3        965.34        860.13        37.29 o                         
  11  -1   3        510.32        523.68        30.14 o                         
  12  -1   3       1491.87       1484.25        59.73 o                         
  13  -1   3        533.35        579.22        37.23 o                         
  14  -1   3         45.41         79.83        16.87 o                         
 -16   0   3          1.95         20.70        14.98 o                         
 -15   0   3         12.45         32.42        14.74 o                         
 -14   0   3        478.14        502.44        38.14 o                         
 -13   0   3          1.70        -14.16        14.16 o                         
 -12   0   3          0.85         -3.79        13.17 o                         
 -11   0   3         16.53         43.73        13.89 o                         
 -10   0   3       1889.31       1755.11        69.40 o                         
  -9   0   3        154.80        143.65        15.73 o                         
  -8   0   3       3949.57       4432.78       216.54 o                         
  -7   0   3       6700.08       6836.43       465.71 o                         
  -6   0   3       3260.70       3481.80       238.92 o                         
  -5   0   3      15840.71      16451.18      1113.98 o                         
  -4   0   3      12785.05      12965.64       878.66 o                         
  -3   0   3       6911.03       5225.34       253.96 o                         
  -2   0   3      19373.00      15035.99       831.82 o                         
  -1   0   3         56.03         51.97         7.60 o                         
   0   0   3       1982.68       2632.88       151.88 o                         
   1   0   3        585.13        782.92        39.83 o                         
   2   0   3       4552.30       4809.02       327.78 o                         
   3   0   3       5273.57       5618.21       405.87 o                         
   4   0   3         31.22         78.87        10.83 o                         
   5   0   3         63.65        119.95        16.59 o                         
   6   0   3        409.62        537.21        26.30 o                         
   7   0   3       1281.01       1260.34        45.54 o                         
   8   0   3         97.44        159.48        15.99 o                         
   9   0   3       1799.89       2033.94        61.49 o                         
  10   0   3        155.03        167.99        20.28 o                         
  11   0   3         13.13          3.84        11.69 o                         
  12   0   3        382.99        329.38        21.91 o                         
  13   0   3        154.66        136.17        13.77 o                         
  14   0   3         40.42         33.46        12.60 o                         
 -16   1   3       1290.72       1610.27        81.96 o                         
 -15   1   3       1227.96       1465.38        76.55 o                         
 -14   1   3       1508.58       1747.55        84.79 o                         
 -13   1   3       4789.41       5062.41       190.16 o                         
 -12   1   3        429.47        439.69        29.55 o                         
 -11   1   3        161.80        166.29        17.68 o                         
 -10   1   3        250.92        242.81        20.05 o                         
  -9   1   3        103.39         97.10        15.88 o                         
  -8   1   3       1525.80       1574.55        95.91 o                         
  -7   1   3        741.09        676.92        55.74 o                         
  -6   1   3       3898.51       4427.21       304.94 o                         
  -5   1   3      13849.43      12802.07      1295.07 o                         
  -4   1   3       7367.77       6697.36       456.85 o                         
  -3   1   3      18832.33      15919.38       906.62 o                         
  -2   1   3         19.88         50.41         9.56 o                         
  -1   1   3       3737.25       2760.33       189.13 o                         
   0   1   3      11959.79      17574.06       973.00 o                         
   1   1   3       7520.45       9088.69       570.79 o                         
   2   1   3       9120.71      10390.25       576.36 o                         
   3   1   3        282.99        262.61        19.40 o                         
   4   1   3      26515.41      30469.77      2925.39 o                         
   5   1   3         17.77         24.59         8.90 o                         
   6   1   3        532.47        704.33        33.65 o                         
   7   1   3       2274.34       2528.29        89.35 o                         
   8   1   3        786.55        862.94        46.43 o                         
   9   1   3         76.66         63.84        12.33 o                         
  10   1   3       4439.13       4593.49       130.54 o                         
  11   1   3        247.37        200.99        15.43 o                         
  12   1   3        268.32        257.88        19.63 o                         
  13   1   3       1311.48       1390.47        59.32 o                         
 -17   2   3        172.52        260.78        40.90 o                         
 -16   2   3        684.65        874.04        48.64 o                         
 -15   2   3        448.31        492.99        31.99 o                         
 -14   2   3        133.40        189.94        18.21 o                         
 -13   2   3       1503.48       1696.94        73.94 o                         
 -12   2   3        253.58        199.52        25.88 o                         
 -11   2   3       1213.83       1325.19        64.44 o                         
 -10   2   3       3072.28       2823.32       106.74 o                         
  -9   2   3          6.67          5.63        13.32 o                         
  -8   2   3       5564.25       5326.55       371.25 o                         
  -7   2   3       3392.89       2643.79       262.47 o                         
  -6   2   3         52.09        128.98        22.08 o                         
  -5   2   3        570.53        591.01        31.90 o                         
  -4   2   3          9.56         22.35         5.48 o                         
  -3   2   3        296.38        218.89        15.58 o                         
  -2   2   3      10030.76       8311.89       398.24 o                         
  -1   2   3        129.93         95.52        10.60 o                         
   0   2   3       3288.54       3385.25       230.97 o                         
   1   2   3      10282.91      11601.07       555.30 o                         
   2   2   3        221.19        303.54        18.23 o                         
   3   2   3       7685.86       7354.89       435.46 o                         
   4   2   3       7483.87       6917.28       550.90 o                         
   5   2   3         94.77        142.43        13.16 o                         
   6   2   3         46.38        113.62        11.19 o                         
   7   2   3          1.55          1.11        10.28 o                         
   8   2   3       4057.52       4390.50       135.81 o                         
   9   2   3        576.60        520.90        24.47 o                         
  10   2   3         23.81         29.74        12.04 o                         
  11   2   3         28.68         45.85        37.49 o                         
  12   2   3        311.18        297.59        26.54 o                         
  13   2   3         12.22         25.75        13.97 o                         
 -17   3   3         38.90         67.65        20.50 o                         
 -16   3   3        311.83        347.54        27.76 o                         
 -15   3   3        978.67       1147.03        57.68 o                         
 -14   3   3        575.07        640.55        34.80 o                         
 -13   3   3       1045.66       1107.50        52.63 o                         
 -12   3   3        958.64       1056.87        50.25 o                         
 -11   3   3       2347.04       2360.54       121.22 o                         
 -10   3   3        784.87        724.76        37.87 o                         
  -9   3   3       3819.84       3265.72       131.73 o                         
  -8   3   3        441.16        477.95        39.27 o                         
  -7   3   3        218.67        110.38        38.66 o                         
  -6   3   3       1763.50       1654.42       102.25 o                         
  -5   3   3        659.34        551.62        30.38 o                         
  -4   3   3         54.79         32.58         6.73 o                         
  -3   3   3        634.20        626.96        29.83 o                         
  -2   3   3       4671.86       3909.39       224.14 o                         
  -1   3   3       1639.30       1257.21        71.27 o                         
   0   3   3       2015.78       2524.46       109.01 o                         
   1   3   3       4995.08       5526.30       266.78 o                         
   2   3   3        406.80        462.42        22.86 o                         
   3   3   3       1443.57       1684.52        99.37 o                         
   4   3   3        554.54        518.96        35.63 o                         
   5   3   3       5176.15       5393.12       213.71 o                         
   6   3   3         85.41         84.01        11.19 o                         
   7   3   3        189.88        225.64        16.67 o                         
   8   3   3        162.82        197.86        14.30 o                         
   9   3   3       2078.71       2195.64        68.87 o                         
  10   3   3        412.87        456.40        28.51 o                         
  11   3   3       2330.68       2131.24       115.02 o                         
  12   3   3       8735.44       8762.72       319.05 o                         
  13   3   3       1094.73       1253.68       109.25 o                         
 -17   4   3         41.76         46.95        13.08 o                         
 -16   4   3        925.61       1026.30        58.23 o                         
 -15   4   3         41.96         43.83        13.85 o                         
 -14   4   3         16.97         40.86        16.94 o                         
 -13   4   3        335.65        352.61        27.75 o                         
 -12   4   3       1373.93       1423.61        69.68 o                         
 -11   4   3       1815.21       1799.20        84.84 o                         
 -10   4   3         66.42         80.88        14.56 o                         
  -9   4   3        463.89        448.87        25.73 o                         
  -8   4   3        399.79        356.94        32.84 o                         
  -7   4   3       1019.71        771.52        66.23 o                         
  -6   4   3          7.82         24.44        14.75 o                         
  -5   4   3        178.60        169.50        18.21 o                         
  -4   4   3         35.71         31.81         4.85 o                         
  -3   4   3       3758.58       3525.15       198.69 o                         
  -2   4   3       4193.75       5492.63       305.20 o                         
  -1   4   3        262.85        394.50        37.01 o                         
   0   4   3        406.36        302.47        17.73 o                         
   1   4   3       2163.31       1857.25        81.06 o                         
   2   4   3      11696.96      11378.03       486.49 o                         
   3   4   3        309.36        278.18        21.44 o                         
   4   4   3       1700.79       1696.15        74.72 o                         
   5   4   3       1354.59       1177.87        49.20 o                         
   6   4   3       2727.63       2774.18       113.46 o                         
   7   4   3       1295.29       1573.81        53.36 o                         
   8   4   3       4045.52       4158.21       131.68 o                         
   9   4   3        894.87        970.51        40.91 o                         
  10   4   3       1164.32       1152.10        45.88 o                         
  11   4   3        643.31        612.09        35.52 o                         
  12   4   3        213.59        264.67        21.17 o                         
  13   4   3        181.14        169.65        26.86 o                         
 -16   5   3        113.30        114.60        15.25 o                         
 -15   5   3        191.09        198.69        19.68 o                         
 -14   5   3        282.90        338.14        30.09 o                         
 -13   5   3        713.07        865.39        53.83 o                         
 -12   5   3        257.03        235.96        20.81 o                         
 -11   5   3        170.20        215.83        20.48 o                         
 -10   5   3        231.25        210.15        17.79 o                         
  -9   5   3        537.84        618.91        32.49 o                         
  -8   5   3        626.78        470.49        36.86 o                         
  -7   5   3        116.60        121.68        17.09 o                         
  -6   5   3        989.75        892.90        85.42 o                         
  -5   5   3      14849.04      18326.22      1013.27 o                         
  -4   5   3       4432.85       5200.00       251.72 o                         
  -3   5   3      12848.58      14419.50       688.07 o                         
  -2   5   3      17998.40      19915.52      1103.88 o                         
  -1   5   3       3680.65       3020.45       168.65 o                         
   0   5   3      20007.23      20121.56       966.17 o                         
   1   5   3       3482.86       3394.29       209.54 o                         
   2   5   3       3663.38       3840.13       185.50 o                         
   3   5   3       2369.63       2354.50       113.26 o                         
   4   5   3       3401.82       3374.68       148.59 o                         
   5   5   3       2200.10       2375.28       111.18 o                         
   6   5   3       6961.91       7091.62       307.12 o                         
   7   5   3       9459.64      11152.64       358.18 o                         
   8   5   3       3154.76       3277.21       111.31 o                         
   9   5   3          0.55        -23.75        23.75 o                         
  10   5   3        347.97        313.70        27.09 o                         
  11   5   3        523.05        462.31        32.85 o                         
  12   5   3        665.63        793.67        48.89 o                         
 -16   6   3         95.02        101.71        15.33 o                         
 -15   6   3        580.65        661.57        41.56 o                         
 -14   6   3        318.24        303.55        55.80 o                         
 -13   6   3       5076.28       5452.58       244.39 o                         
 -12   6   3       4468.75       4943.32       216.81 o                         
 -11   6   3       3349.15       3370.64       149.91 o                         
 -10   6   3       2125.65       2174.07       111.52 o                         
  -9   6   3       1112.19       1138.94        54.11 o                         
  -8   6   3        634.01        770.09        44.93 o                         
  -7   6   3        172.74        193.26        27.22 o                         
  -6   6   3       4073.53       4639.00       517.34 o                         
  -5   6   3         51.63         66.66         7.94 o                         
  -4   6   3         80.91         65.95         7.00 o                         
  -3   6   3       7602.38       7209.77       402.91 o                         
  -2   6   3        993.60        808.82        41.28 o                         
  -1   6   3       1256.50       1181.97        55.16 o                         
   0   6   3       2145.14       1951.87       110.38 o                         
   1   6   3          9.56         15.98         8.04 o                         
   2   6   3       1431.35       1939.77        69.18 o                         
   3   6   3         49.22         74.82         8.96 o                         
   4   6   3       1110.27       1131.36        54.04 o                         
   5   6   3       2232.57       2693.00       130.81 o                         
   6   6   3       4650.03       5326.94       195.10 o                         
   7   6   3        722.63        936.85        40.22 o                         
   8   6   3        795.56        772.16        41.27 o                         
   9   6   3        770.52        707.84        31.15 o                         
  10   6   3          1.96         -7.31        11.94 o                         
  11   6   3        100.87        100.04        14.49 o                         
  12   6   3       4562.32       4830.74       214.51 o                         
 -16   7   3          2.56        -17.36        17.36 o                         
 -15   7   3        498.47        517.52        64.74 o                         
 -14   7   3        654.52        706.41        72.99 o                         
 -13   7   3          0.44          7.39        28.67 o                         
 -12   7   3        120.29        136.11        19.76 o                         
 -11   7   3        343.89        389.60        46.80 o                         
 -10   7   3          5.76         12.56        21.41 o                         
  -9   7   3       1911.53       1762.83        83.47 o                         
  -8   7   3       1771.52       1808.02        77.84 o                         
  -7   7   3       2457.07       2414.08       122.23 o                         
  -6   7   3       4812.30       4872.33       449.09 o                         
  -5   7   3       2036.45       2150.63       125.73 o                         
  -4   7   3        120.26        143.95        14.84 o                         
  -3   7   3         62.89         44.89        13.84 o                         
  -2   7   3       5057.18       4150.67       203.74 o                         
  -1   7   3       6655.59       5654.56       245.18 o                         
   0   7   3        145.50        122.25        11.56 o                         
   1   7   3       8992.50      10227.00       348.43 o                         
   2   7   3       3213.48       3873.60       121.17 o                         
   3   7   3         67.12         33.15        10.04 o                         
   4   7   3       1913.64       2289.74        83.95 o                         
   5   7   3        428.05        534.92        32.60 o                         
   6   7   3         21.39        -12.73        14.38 o                         
   7   7   3          8.66          2.50        15.48 o                         
   8   7   3         18.64          6.48        18.38 o                         
   9   7   3        899.91        917.79        63.93 o                         
  10   7   3       1599.70       1531.17        55.69 o                         
  11   7   3        515.37        469.40        27.50 o                         
 -16   8   3        239.91        205.77        21.42 o                         
 -15   8   3       1209.97       1442.43        87.43 o                         
 -14   8   3       1531.09       1927.44       109.59 o                         
 -13   8   3        466.64        610.03        44.85 o                         
 -12   8   3         12.27         39.40        19.03 o                         
 -11   8   3          4.85          3.37        18.19 o                         
 -10   8   3        183.79        186.45        31.95 o                         
  -9   8   3       3216.06       3119.12       159.39 o                         
  -8   8   3        215.15        221.78        20.98 o                         
  -7   8   3       1101.59        985.67        61.22 o                         
  -6   8   3          2.60          6.64        15.70 o                         
  -5   8   3       4282.84       3888.57       221.62 o                         
  -4   8   3       4097.15       3689.85       184.78 o                         
  -3   8   3       3112.77       2118.50       182.40 o                         
  -2   8   3       2301.30       1778.95        83.23 o                         
  -1   8   3       2588.78       2161.96        86.97 o                         
   0   8   3         90.15         93.23        10.61 o                         
   1   8   3       8880.58       9703.24       282.23 o                         
   2   8   3         19.73         31.10         9.48 o                         
   3   8   3       2127.54       2436.53        72.49 o                         
   4   8   3          2.85         13.05        11.61 o                         
   5   8   3        211.45        212.93        16.59 o                         
   6   8   3       3900.63       4082.96       135.69 o                         
   7   8   3       1411.52       1368.25        54.91 o                         
   8   8   3         11.35         21.38        16.21 o                         
   9   8   3       1490.87       1325.83        49.05 o                         
  10   8   3        287.57        231.32        18.86 o                         
  11   8   3          6.30         11.55        13.73 o                         
 -16   9   3         46.56         29.00        16.07 o                         
 -15   9   3        809.15        893.17        82.76 o                         
 -14   9   3       4349.65       4549.36       256.20 o                         
 -13   9   3         23.67         68.51        23.51 o                         
 -11   9   3         75.42        106.52        19.61 o                         
 -10   9   3        104.06         77.47        26.10 o                         
  -9   9   3       3158.68       2943.67       163.57 o                         
  -8   9   3       1958.48       2018.38       126.02 o                         
  -7   9   3        787.31        786.79        56.15 o                         
  -6   9   3        159.54        216.79        23.54 o                         
  -5   9   3        720.14        989.84        85.56 o                         
  -4   9   3        402.09        335.31        35.60 o                         
  -3   9   3          3.77          8.84        10.09 o                         
  -2   9   3        124.75        101.74        12.33 o                         
  -1   9   3       4407.19       4793.83       149.51 o                         
   0   9   3       1376.24       1639.01        55.79 o                         
   1   9   3       4103.83       4589.46       144.35 o                         
   2   9   3       2696.88       2922.16        88.18 o                         
   3   9   3       1066.65       1239.46        48.19 o                         
   4   9   3        216.35        142.58        15.11 o                         
   5   9   3        140.34        130.52        15.67 o                         
   6   9   3         13.32         -9.51        21.08 o                         
   7   9   3        234.66        216.78        27.02 o                         
   8   9   3       2714.28       2545.90        93.72 o                         
   9   9   3       1103.78       1069.75        44.51 o                         
  10   9   3        537.88        532.54        29.48 o                         
 -15  10   3        403.23        400.09        33.00 o                         
 -14  10   3         87.24        109.37        18.24 o                         
 -13  10   3        111.68        101.53        18.86 o                         
 -12  10   3        594.85        734.52        49.35 o                         
 -11  10   3         14.28         -7.16        18.10 o                         
 -10  10   3         50.45         61.55        20.42 o                         
  -9  10   3        353.42        371.20        46.56 o                         
  -8  10   3        358.36        272.64        21.70 o                         
  -7  10   3        957.14        835.23        58.49 o                         
  -6  10   3       2448.56       1358.37       105.81 o                         
  -5  10   3       1191.25       1384.61       106.10 o                         
  -4  10   3        360.17        338.02        42.03 o                         
  -3  10   3        288.48        435.62        24.16 o                         
  -2  10   3       2922.59       3089.92       122.27 o                         
  -1  10   3       3425.72       3745.45       118.97 o                         
   0  10   3       4060.20       4496.21       169.47 o                         
   1  10   3       5129.47       5670.42       211.20 o                         
   2  10   3        327.35        352.35        23.92 o                         
   3  10   3         13.08         12.09        13.67 o                         
   4  10   3        317.82        257.89        19.28 o                         
   5  10   3         10.77        -15.06        15.06 o                         
   6  10   3          4.01         -5.93        15.17 o                         
   7  10   3        145.17         91.43        25.49 o                         
   8  10   3       1684.60       1359.34        58.31 o                         
   9  10   3         79.92        120.42        14.50 o                         
 -15  11   3       1322.28       1398.59       101.68 o                         
 -14  11   3         20.87         34.77        23.15 o                         
 -13  11   3        243.71        157.50        23.33 o                         
 -12  11   3       1551.69       2036.57       230.17 o                         
 -11  11   3        476.89        478.88        44.90 o                         
 -10  11   3        464.90        194.09        91.48 o                         
  -9  11   3        812.03        727.05        49.91 o                         
  -8  11   3        287.01        244.75        28.77 o                         
  -7  11   3        339.42        542.48        38.15 o                         
  -6  11   3       2720.93       3263.02       235.47 o                         
  -5  11   3       2703.03       2630.94       163.85 o                         
  -4  11   3       2094.55       2788.89       143.30 o                         
  -3  11   3        404.60        537.08        30.12 o                         
  -2  11   3       2310.62       2852.31        99.45 o                         
  -1  11   3       1286.46       1515.59        62.70 o                         
   0  11   3       6086.12       6952.38       215.76 o                         
   1  11   3        200.56        194.36        16.07 o                         
   2  11   3        258.50        305.55        24.71 o                         
   3  11   3         50.74         57.65        15.53 o                         
   4  11   3       1895.24       1746.04        98.88 o                         
   5  11   3       1617.95       1537.04        63.12 o                         
   6  11   3        607.82        557.36        29.13 o                         
   7  11   3         24.23        -14.01        17.37 o                         
   8  11   3        305.45        255.48        38.67 o                         
 -14  12   3          1.94         31.58        29.16 o                         
 -13  12   3       1503.80       1529.18       116.55 o                         
 -12  12   3         26.54         26.37        26.76 o                         
 -11  12   3         48.02         69.13        27.24 o                         
 -10  12   3         34.88         34.68        20.48 o                         
  -9  12   3       6469.34       5473.03       321.13 o                         
  -8  12   3        632.01        742.51        48.35 o                         
  -7  12   3        431.70        465.00        43.97 o                         
  -6  12   3         59.31         56.32        17.17 o                         
  -5  12   3          6.23          2.35        17.64 o                         
  -4  12   3       1801.21       2317.23        93.63 o                         
  -3  12   3       1085.29       1303.85        61.38 o                         
  -2  12   3          5.06        -14.27        14.27 o                         
  -1  12   3       4287.21       4852.04       195.61 o                         
   0  12   3       1998.15       2427.39        75.36 o                         
   1  12   3       7556.72       8059.89       250.76 o                         
   2  12   3         62.52         66.36        19.27 o                         
   3  12   3         11.88          7.71        15.80 o                         
   4  12   3       1848.08       2014.49        76.84 o                         
   5  12   3        203.31        141.12        16.73 o                         
   6  12   3        211.00        217.37        18.57 o                         
   7  12   3        665.73        593.16        45.00 o                         
   8  12   3         98.82         74.35        13.39 o                         
 -14  13   3          3.86         16.79        18.40 o                         
 -13  13   3        285.11        380.94        43.52 o                         
 -12  13   3        484.79        555.91        66.29 o                         
 -11  13   3          1.66         -1.48        26.61 o                         
 -10  13   3       1072.98        775.60        83.79 o                         
  -9  13   3        538.51        501.40        37.97 o                         
  -8  13   3         83.47         33.37        27.26 o                         
  -7  13   3         63.60         70.81        18.67 o                         
  -6  13   3         21.15         23.60        18.47 o                         
  -5  13   3         17.42         32.88        15.64 o                         
  -4  13   3        950.13       1099.57        62.06 o                         
  -3  13   3        483.89        594.49        33.67 o                         
  -2  13   3         60.80        100.82        18.23 o                         
  -1  13   3       1157.97       1287.13        56.54 o                         
   0  13   3        791.06        925.91        42.92 o                         
   1  13   3         17.22         46.16        19.63 o                         
   2  13   3         43.51         86.91        15.46 o                         
   3  13   3        682.09        808.59        50.31 o                         
   4  13   3        533.33        521.34        29.41 o                         
   5  13   3         24.03         18.80        16.26 o                         
   6  13   3        362.61        336.59        24.10 o                         
   7  13   3       1679.52       1440.90        83.29 o                         
 -13  14   3       1393.41       1482.00       113.38 o                         
 -12  14   3        273.75        340.00        29.99 o                         
 -11  14   3         57.27         74.09        19.33 o                         
 -10  14   3          0.58         15.49        16.96 o                         
  -9  14   3        411.05        391.21        36.86 o                         
  -8  14   3        459.01        403.42        53.04 o                         
  -7  14   3        953.54       1032.76        71.02 o                         
  -6  14   3        943.63        873.59        39.96 o                         
  -5  14   3        748.39        904.32        40.12 o                         
  -4  14   3        671.00        763.59        40.10 o                         
  -3  14   3        165.10        124.76        20.87 o                         
  -2  14   3          0.84          1.25        17.04 o                         
  -1  14   3        576.20        721.74        38.89 o                         
   0  14   3       1833.28       2096.52       100.89 o                         
   1  14   3       2416.42       2959.88       187.78 o                         
   2  14   3          7.78         28.66        14.13 o                         
   3  14   3       6414.18       6217.53       215.02 o                         
   4  14   3       2979.59       3161.53       113.11 o                         
   5  14   3       3663.67       3327.46       126.41 o                         
 -12  15   3        136.77        130.72        35.61 o                         
 -11  15   3        100.06        247.57        35.46 o                         
 -10  15   3          9.27          2.59        22.70 o                         
  -9  15   3        471.40        468.73        39.04 o                         
  -8  15   3        242.95        211.19        30.48 o                         
  -7  15   3       1064.32       1176.15        58.58 o                         
  -6  15   3        559.58        775.45        38.12 o                         
  -5  15   3        346.21        492.31        41.39 o                         
  -4  15   3        201.54        213.46        28.89 o                         
  -3  15   3       1388.94       1525.81        86.80 o                         
  -2  15   3        455.26        525.90        48.25 o                         
  -1  15   3       1664.57       1679.86        90.97 o                         
   0  15   3       3088.51       3171.09       141.71 o                         
   1  15   3        148.23        149.91        17.16 o                         
   2  15   3       2330.95       2380.78       109.19 o                         
   3  15   3        553.08        668.31        39.69 o                         
   4  15   3        428.68        410.42        31.56 o                         
 -10  16   3        134.37        181.98        27.14 o                         
  -9  16   3        362.77        394.98        58.12 o                         
  -8  16   3       1383.30       1358.51        88.01 o                         
  -7  16   3         20.21         32.70        29.94 o                         
  -6  16   3        503.11        474.89        45.42 o                         
  -5  16   3          0.73        -17.29        17.29 o                         
  -4  16   3       2425.42       2867.57       143.22 o                         
  -3  16   3         51.65         46.71        18.08 o                         
  -2  16   3        120.35         89.21        23.06 o                         
  -1  16   3        119.06         53.72        17.77 o                         
   0  16   3       3369.38       3521.55       154.74 o                         
   1  16   3        186.58        221.10        27.01 o                         
   2  16   3       1236.17       1375.74        74.68 o                         
  -8  17   3          1.25          5.19        24.21 o                         
  -7  17   3       2044.52       2307.24       168.26 o                         
  -6  17   3         14.62         47.16        25.11 o                         
  -5  17   3         74.03         84.06        26.07 o                         
  -4  17   3        568.73        651.13        68.16 o                         
  -3  17   3       2164.32       2431.89       142.36 o                         
  -2  17   3       1756.12       2065.06       105.40 o                         
  -1  17   3        503.00        650.67        44.03 o                         
   0  17   3        102.26         81.73        18.85 o                         
  -3 -17   4        510.05        758.62        78.77 o                         
  -2 -17   4        205.29        152.73        34.65 o                         
  -1 -17   4       4667.86       4341.77       302.95 o                         
   0 -17   4        686.26        834.52        95.38 o                         
   1 -17   4         53.74         12.15        18.85 o                         
   2 -17   4        594.01        766.25        76.23 o                         
   3 -17   4        358.11        386.54        59.81 o                         
   4 -17   4         52.48         31.15        19.00 o                         
   5 -17   4         24.11         32.17        24.98 o                         
  -5 -16   4         13.50        -18.15        26.99 o                         
  -4 -16   4        161.98        146.38        43.67 o                         
  -3 -16   4       1641.60       2582.90       155.23 o                         
  -2 -16   4         37.71         62.13        23.55 o                         
  -1 -16   4        200.34        258.01        35.23 o                         
   0 -16   4        667.15        703.99        57.24 o                         
   1 -16   4        121.31         70.62        21.66 o                         
   2 -16   4        513.71        507.73        46.27 o                         
   3 -16   4       2504.50       3067.00       142.50 o                         
   4 -16   4         74.47        113.90        24.08 o                         
   5 -16   4       3257.14       3798.15       170.56 o                         
   6 -16   4        995.07       1053.43        71.47 o                         
   7 -16   4        257.62        158.32        42.13 o                         
  -7 -15   4         35.48         28.11        24.09 o                         
  -6 -15   4         37.86         58.06        22.69 o                         
  -5 -15   4         39.59         -3.93        24.28 o                         
  -4 -15   4        323.63        461.74        33.26 o                         
  -3 -15   4         22.93         14.04        21.40 o                         
  -2 -15   4        321.03        499.67        44.10 o                         
  -1 -15   4         18.06        -32.94        32.94 o                         
   0 -15   4        101.81         81.68       100.45 o                         
   1 -15   4         28.14         27.92        34.91 o                         
   2 -15   4        124.65         72.04        61.22 o                         
   3 -15   4         45.47         39.27        24.68 o                         
   4 -15   4        307.40        296.15        26.29 o                         
   5 -15   4        701.04        574.11        40.84 o                         
   6 -15   4          2.71         51.71        19.02 o                         
   7 -15   4         35.29         13.99        14.29 o                         
   8 -15   4        691.37        693.77        48.20 o                         
   9 -15   4       1104.21        972.70        65.11 o                         
  -8 -14   4        589.80        801.69        49.78 o                         
  -7 -14   4        124.11        131.99        23.00 o                         
  -6 -14   4       1896.37       2522.48       117.54 o                         
  -5 -14   4        277.47        284.10        27.70 o                         
  -4 -14   4        431.45        577.12        90.28 o                         
  -3 -14   4       3308.82       4628.59       207.38 o                         
  -2 -14   4        130.28        104.89        33.33 o                         
  -1 -14   4       2691.45       3018.84       114.28 o                         
   0 -14   4         52.41         42.28        25.59 o                         
   1 -14   4         82.97        114.90        31.10 o                         
   2 -14   4        840.39        978.24        55.06 o                         
   3 -14   4        349.66        329.13        32.58 o                         
   4 -14   4        537.40        463.40        35.60 o                         
   5 -14   4       1452.54       1199.75        78.07 o                         
   6 -14   4         82.45         96.04        20.36 o                         
   7 -14   4         31.96         12.15        18.60 o                         
   8 -14   4          1.35          4.93        13.34 o                         
   9 -14   4        386.45        464.09        39.06 o                         
  10 -14   4          3.26          4.45        21.73 o                         
 -10 -13   4       2337.40       2994.64       177.24 o                         
  -9 -13   4        157.08        207.97        23.85 o                         
  -8 -13   4       1468.02       1532.10        75.91 o                         
  -7 -13   4       2841.58       3471.13       186.27 o                         
  -6 -13   4        980.64       1175.29        87.60 o                         
  -5 -13   4        245.75        304.59        39.60 o                         
  -4 -13   4          1.44         -7.26        24.21 o                         
  -3 -13   4         53.50         76.60        23.66 o                         
  -2 -13   4         74.60         79.21        22.59 o                         
  -1 -13   4        104.85         77.61        20.66 o                         
   0 -13   4       1921.29       2066.87        79.03 o                         
   1 -13   4       1400.31       1225.08        66.87 o                         
   2 -13   4        254.87        351.35        32.39 o                         
   3 -13   4       3962.61       3255.85       139.31 o                         
   4 -13   4        477.12        374.36        29.99 o                         
   5 -13   4         47.01         25.08        16.96 o                         
   6 -13   4        776.74        709.59        58.10 o                         
   7 -13   4          3.63         -1.59        23.76 o                         
   8 -13   4          2.64         -9.74        19.33 o                         
   9 -13   4        529.41        397.22        34.42 o                         
  10 -13   4        559.00        601.64        39.70 o                         
 -11 -12   4        201.28        262.59        24.94 o                         
 -10 -12   4       1041.05       1112.27        73.06 o                         
  -9 -12   4       2540.10       3277.96       134.68 o                         
  -8 -12   4       2366.44       2842.93       112.72 o                         
  -7 -12   4         16.45         19.33        18.54 o                         
  -6 -12   4         20.06         42.99        27.11 o                         
  -5 -12   4        164.05        213.53        24.62 o                         
  -4 -12   4       2310.97       2846.02       102.13 o                         
  -3 -12   4       3266.86       3896.55       132.02 o                         
  -2 -12   4       2248.35       2225.78        91.95 o                         
  -1 -12   4       2091.02       2385.06        90.82 o                         
   0 -12   4        143.67        150.13        21.96 o                         
   1 -12   4       2112.25       2242.75       141.37 o                         
   2 -12   4         10.36         -0.71        16.26 o                         
   3 -12   4       2183.32       2032.20        84.26 o                         
   4 -12   4          1.42          5.52        15.55 o                         
   5 -12   4        501.40        541.18        32.58 o                         
   6 -12   4       1337.18       1216.44        52.36 o                         
   7 -12   4        100.62         95.51        28.07 o                         
   8 -12   4        113.47         71.60        30.34 o                         
   9 -12   4       2250.64       2152.26       137.89 o                         
  10 -12   4        544.65        461.70        41.58 o                         
  11 -12   4       2902.06       2919.84       166.92 o                         
 -11 -11   4         62.43         33.88        16.90 o                         
 -10 -11   4        748.97        871.57        39.60 o                         
  -9 -11   4       1027.92       1397.39        56.23 o                         
  -8 -11   4        545.13        821.66        45.95 o                         
  -7 -11   4        815.92       1116.32        73.91 o                         
  -6 -11   4          1.23         -4.81        20.96 o                         
  -5 -11   4        384.23        595.83        34.75 o                         
  -4 -11   4        162.25        182.29        19.61 o                         
  -3 -11   4        231.65        265.35        21.30 o                         
  -2 -11   4        270.94        297.37        23.37 o                         
  -1 -11   4         15.00         23.30        17.07 o                         
   0 -11   4         46.31         76.70        18.76 o                         
   1 -11   4         21.99         36.97        15.90 o                         
   2 -11   4       2266.50       2046.68        95.32 o                         
   3 -11   4        871.23        806.27        35.10 o                         
   4 -11   4       3207.40       2958.79        94.36 o                         
   5 -11   4          9.52        -15.18        15.18 o                         
   6 -11   4         42.72         47.03        13.87 o                         
   7 -11   4        528.21        504.84        35.95 o                         
   8 -11   4        898.84        949.53        48.86 o                         
   9 -11   4        361.47        244.28        40.31 o                         
  10 -11   4        480.61        393.42        35.09 o                         
  11 -11   4        270.20        230.98        18.60 o                         
  12 -11   4        134.79        156.12        17.84 o                         
 -12 -10   4        504.63        631.26        34.20 o                         
 -11 -10   4        637.91        720.08        35.77 o                         
 -10 -10   4        107.09        125.25        16.90 o                         
  -9 -10   4          1.98         28.93        16.46 o                         
  -8 -10   4      19232.93      26596.16      1043.98 o                         
  -7 -10   4       2440.07       3050.49       120.11 o                         
  -6 -10   4        307.67        441.08        27.53 o                         
  -5 -10   4       2271.69       2695.67        90.42 o                         
  -4 -10   4        909.43       1266.79        50.49 o                         
  -3 -10   4         14.69        -14.14        15.78 o                         
  -2 -10   4        343.31        455.51        25.67 o                         
  -1 -10   4        263.23        236.14        17.99 o                         
   0 -10   4       1434.68       1487.98        68.99 o                         
   1 -10   4        241.28        291.26        28.51 o                         
   2 -10   4       2315.29       1902.50        60.72 o                         
   3 -10   4        916.97        761.02        36.99 o                         
   4 -10   4       2137.14       1983.54        66.03 o                         
   5 -10   4        108.75        104.14        13.66 o                         
   6 -10   4          1.08         -6.08        12.14 o                         
   7 -10   4       1222.15       1198.11        46.11 o                         
   8 -10   4         33.49         37.59        24.03 o                         
   9 -10   4       1135.72       1094.76        57.27 o                         
  10 -10   4         75.54         85.30        12.88 o                         
  11 -10   4       1378.94       1308.07        65.29 o                         
  12 -10   4        340.68        284.32        31.21 o                         
 -13  -9   4       1430.26       1641.93        71.98 o                         
 -12  -9   4        310.71        301.11        24.25 o                         
 -11  -9   4        153.24        167.15        17.59 o                         
 -10  -9   4        847.50       1003.58        47.71 o                         
  -9  -9   4        318.34        337.26        22.74 o                         
  -8  -9   4       1004.82       1273.70        56.20 o                         
  -7  -9   4        124.89        153.70        19.34 o                         
  -6  -9   4      15699.71      20944.71       762.83 o                         
  -5  -9   4        945.12       1045.11        45.07 o                         
  -4  -9   4       5390.73       5992.11       195.35 o                         
  -3  -9   4         10.38          5.47        13.01 o                         
  -2  -9   4       5693.41       4308.45       221.02 o                         
  -1  -9   4      10235.05       7394.07       322.84 o                         
   0  -9   4        484.43        402.89        25.28 o                         
   1  -9   4       1053.42        995.65        42.13 o                         
   2  -9   4        166.38        228.02        15.67 o                         
   3  -9   4       6598.70       6093.62       190.01 o                         
   4  -9   4         11.00         15.91        12.83 o                         
   5  -9   4        193.05        228.24        20.81 o                         
   6  -9   4      13825.89      12116.70       353.53 o                         
   7  -9   4        368.17        403.21        28.92 o                         
   8  -9   4        245.85        263.22        20.31 o                         
   9  -9   4        650.45        654.72        40.04 o                         
  10  -9   4         67.04         38.60        27.22 o                         
  11  -9   4         73.43         86.56        13.06 o                         
  12  -9   4        375.86        454.29        30.43 o                         
  13  -9   4        561.89        649.41        37.39 o                         
 -14  -8   4       1927.61       1937.07       102.31 o                         
 -13  -8   4       5482.09       7132.45       243.73 o                         
 -12  -8   4       1730.62       2425.69        95.11 o                         
 -11  -8   4        125.89        139.89        18.33 o                         
 -10  -8   4        319.94        473.92        37.01 o                         
  -9  -8   4        766.74       1021.11        48.78 o                         
  -8  -8   4       3293.21       4357.42       176.93 o                         
  -7  -8   4        129.72        167.65        19.10 o                         
  -6  -8   4       1090.01       1238.80        47.98 o                         
  -5  -8   4        520.37        706.25        28.70 o                         
  -4  -8   4       9270.07       9946.22       338.81 o                         
  -3  -8   4        389.01        356.33        18.73 o                         
  -2  -8   4        133.27        130.41        13.58 o                         
  -1  -8   4        122.49        126.40        12.32 o                         
   0  -8   4         34.03         50.99         9.70 o                         
   1  -8   4        966.41        927.78        37.74 o                         
   2  -8   4          7.06         12.39        12.30 o                         
   3  -8   4       5952.56       5466.50       149.31 o                         
   4  -8   4       6804.56       6648.52       188.03 o                         
   5  -8   4       6123.70       5800.94       172.73 o                         
   6  -8   4          0.16         18.53        11.51 o                         
   7  -8   4        134.12        114.20        24.50 o                         
   8  -8   4        272.50        307.36        20.85 o                         
   9  -8   4        276.51        179.74        27.62 o                         
  10  -8   4        869.55        896.37        54.12 o                         
  11  -8   4        332.41        217.38        30.05 o                         
  12  -8   4       1344.98       1493.71        78.74 o                         
  13  -8   4        938.78        959.32        52.72 o                         
 -14  -7   4       1633.49       1982.04        78.71 o                         
 -13  -7   4       1180.84       1538.90        53.13 o                         
 -12  -7   4       1041.68       1275.52        57.61 o                         
 -11  -7   4        421.87        572.36        30.15 o                         
 -10  -7   4        445.84        450.38        29.67 o                         
  -9  -7   4        195.20        265.95        19.45 o                         
  -8  -7   4        795.81        969.29        45.55 o                         
  -7  -7   4       2312.00       2935.15       111.59 o                         
  -6  -7   4        200.64        271.29        18.03 o                         
  -5  -7   4       9421.97       9995.29       342.01 o                         
  -4  -7   4       3408.84       3523.40       155.25 o                         
  -3  -7   4        247.54        261.58        19.44 o                         
  -2  -7   4       1071.87        911.04        51.25 o                         
  -1  -7   4       2287.46       2429.49       138.27 o                         
   0  -7   4       1712.20       1899.73       145.32 o                         
   1  -7   4         18.12         14.21         7.52 o                         
   2  -7   4       1286.09       1299.59        56.27 o                         
   3  -7   4        941.45        929.79        39.40 o                         
   4  -7   4        288.58        332.93        28.98 o                         
   5  -7   4        635.76        626.91        33.32 o                         
   6  -7   4        211.17        234.59        16.99 o                         
   7  -7   4        393.18        463.92        27.97 o                         
   8  -7   4        794.92        824.85        37.54 o                         
   9  -7   4          0.37          8.88        12.25 o                         
  10  -7   4          1.05         15.60        13.09 o                         
  11  -7   4        124.22        110.55        16.17 o                         
  12  -7   4        979.14        983.73        56.04 o                         
  13  -7   4       1428.41       1641.38        95.07 o                         
 -15  -6   4         72.71         62.08        16.64 o                         
 -14  -6   4        400.31        518.42        29.67 o                         
 -13  -6   4       1404.61       1800.67        72.77 o                         
 -12  -6   4        685.56        936.68        40.21 o                         
 -11  -6   4        588.56        886.19        46.01 o                         
 -10  -6   4        105.18        116.52        15.42 o                         
  -9  -6   4       4106.55       5038.45       203.87 o                         
  -8  -6   4          3.97         22.15        13.15 o                         
  -7  -6   4       5979.23       6634.78       227.44 o                         
  -6  -6   4       6826.42       7197.55       245.85 o                         
  -5  -6   4       3249.09       3295.05       145.56 o                         
  -4  -6   4       1154.93       1157.44        59.52 o                         
  -3  -6   4       1590.29       1566.57        69.85 o                         
  -2  -6   4       7871.40       8493.01       578.78 o                         
  -1  -6   4       1822.16       2351.31       115.37 o                         
   0  -6   4         26.13         43.53         7.41 o                         
   1  -6   4       5240.07       5225.75       210.70 o                         
   2  -6   4        460.02        373.54        27.28 o                         
   3  -6   4       1548.84       1511.63        94.37 o                         
   4  -6   4        186.85        206.43        12.96 o                         
   5  -6   4       5265.66       5256.18       142.44 o                         
   6  -6   4        365.38        351.18        18.15 o                         
   7  -6   4        113.00        101.92        13.07 o                         
   8  -6   4       9779.03       9681.29       282.88 o                         
   9  -6   4        977.10       1035.63        41.62 o                         
  10  -6   4         56.00         57.08        30.42 o                         
  11  -6   4       3992.95       4575.93       270.25 o                         
  12  -6   4        826.35        909.90        53.84 o                         
  13  -6   4        277.25        104.49        37.17 o                         
 -15  -5   4        272.58        274.78        26.22 o                         
 -14  -5   4        385.39        432.15        26.18 o                         
 -13  -5   4       2302.32       2967.62       138.98 o                         
 -12  -5   4          6.01        -13.07        27.02 o                         
 -11  -5   4        310.55        389.33        27.70 o                         
 -10  -5   4        406.13        499.81        33.49 o                         
  -9  -5   4       2180.60       2334.41        92.83 o                         
  -8  -5   4       3108.45       3408.72       129.99 o                         
  -7  -5   4       6812.68       7566.98       300.65 o                         
  -6  -5   4      13041.22      12583.35       636.89 o                         
  -5  -5   4        205.48        228.44        17.08 o                         
  -4  -5   4        715.42        561.25        32.22 o                         
  -3  -5   4      10202.33      10981.99       747.28 o                         
  -2  -5   4        111.95        105.26         9.69 o                         
  -1  -5   4       8025.28       7841.95       424.42 o                         
   0  -5   4       3428.59       3377.03       147.76 o                         
   1  -5   4         67.71         31.23        13.06 o                         
   2  -5   4       3750.58       3667.42       234.30 o                         
   3  -5   4       2049.19       1991.13       101.02 o                         
   4  -5   4       2022.07       2024.34        83.55 o                         
   5  -5   4          2.44          3.14         9.37 o                         
   6  -5   4       5609.97       5413.70       153.14 o                         
   7  -5   4          7.74          7.28        26.13 o                         
   8  -5   4        796.21        787.46        39.44 o                         
   9  -5   4         61.62         23.21        12.30 o                         
  10  -5   4       3301.95       3385.24       173.65 o                         
  11  -5   4        662.53        774.42        77.55 o                         
  12  -5   4        397.95        479.50        33.26 o                         
  13  -5   4        143.60         29.59        39.85 o                         
 -16  -4   4        222.86        177.56        20.41 o                         
 -15  -4   4         76.03        120.95        15.57 o                         
 -14  -4   4         15.40         24.72        13.99 o                         
 -13  -4   4          5.94          6.10        16.50 o                         
 -12  -4   4       2035.45       2437.66        89.47 o                         
 -11  -4   4       6857.06       7539.13       278.38 o                         
 -10  -4   4      13493.16      15552.54       527.84 o                         
  -9  -4   4       1409.17       1679.02        71.56 o                         
  -8  -4   4       5018.94       5325.19       197.21 o                         
  -7  -4   4       3590.62       3808.86       186.42 o                         
  -6  -4   4        218.60        353.26        28.51 o                         
  -5  -4   4       1694.70       1927.94        95.19 o                         
  -4  -4   4        154.97        122.55        10.83 o                         
  -3  -4   4       6500.15       6302.38       350.75 o                         
  -2  -4   4       1663.56       1578.86        78.21 o                         
  -1  -4   4         18.88          0.35         4.48 o                         
   0  -4   4       1805.33       2185.18       107.42 o                         
   1  -4   4         15.43         34.76        30.90 o                         
   2  -4   4      10062.00      10212.02       439.53 o                         
   3  -4   4       2290.41       2341.58       162.91 o                         
   4  -4   4        381.27        459.79        42.59 o                         
   5  -4   4        106.19        148.72        11.84 o                         
   6  -4   4       4227.27       4184.23       125.39 o                         
   7  -4   4       2388.67       2509.09        76.21 o                         
   8  -4   4        338.61        304.12        19.73 o                         
   9  -4   4       1292.35       1275.46        46.81 o                         
  10  -4   4       1598.23       1634.08        60.10 o                         
  11  -4   4         26.92         34.82        11.93 o                         
  12  -4   4        109.65         38.58        29.51 o                         
  13  -4   4        183.33        198.59        26.33 o                         
 -16  -3   4        534.62        603.12        75.53 o                         
 -15  -3   4        463.56        464.53        27.15 o                         
 -14  -3   4          4.76         12.19        16.52 o                         
 -13  -3   4       1291.22       1666.47        66.01 o                         
 -12  -3   4        897.67        858.95        40.43 o                         
 -11  -3   4       4157.78       4516.83       166.70 o                         
 -10  -3   4       5413.42       6145.80       268.06 o                         
  -9  -3   4         76.97         60.82        12.27 o                         
  -8  -3   4       3427.26       3381.50       166.36 o                         
  -7  -3   4       1082.81       1018.36        53.27 o                         
  -6  -3   4       5644.26       6255.44       348.78 o                         
  -5  -3   4        550.83        522.85        42.77 o                         
  -4  -3   4       1378.81       1390.95        79.63 o                         
  -3  -3   4        125.62         69.80         8.70 o                         
  -2  -3   4       8185.83       8369.81       399.09 o                         
  -1  -3   4        333.13        412.56        23.50 o                         
   0  -3   4       2302.60       2343.32       102.50 o                         
   1  -3   4      66424.80      73146.49      4048.93 o                         
   2  -3   4        467.07        526.68        25.48 o                         
   3  -3   4      13117.99      13546.58       578.06 o                         
   4  -3   4       3242.79       2693.44       151.05 o                         
   5  -3   4        508.40        599.54        27.28 o                         
   6  -3   4       2784.99       2785.92        89.61 o                         
   7  -3   4        324.40        367.82        19.99 o                         
   8  -3   4        134.81        133.39        19.73 o                         
   9  -3   4         57.25         37.83        12.04 o                         
  10  -3   4        330.28        332.71        20.74 o                         
  11  -3   4       1081.04       1138.04        55.47 o                         
  12  -3   4          8.25          3.51        12.72 o                         
  13  -3   4       1680.82       1995.68       115.30 o                         
 -16  -2   4       1497.51       1691.79        86.23 o                         
 -15  -2   4        353.51        389.69        29.82 o                         
 -14  -2   4        236.95        197.91        18.77 o                         
 -13  -2   4          3.03          0.78        15.62 o                         
 -12  -2   4       1910.98       2031.04        80.41 o                         
 -11  -2   4        253.38        285.86        21.71 o                         
 -10  -2   4         90.48        108.62        19.91 o                         
  -9  -2   4       4021.25       4033.84       162.12 o                         
  -8  -2   4       1373.86       1432.91        94.58 o                         
  -7  -2   4        142.92        192.68        22.16 o                         
  -6  -2   4        775.87        785.86        46.99 o                         
  -5  -2   4        544.17        385.16        20.98 o                         
  -4  -2   4       1015.15        757.03        55.17 o                         
  -3  -2   4       3271.18       3208.43       220.02 o                         
  -2  -2   4         15.44         84.53         7.32 o                         
  -1  -2   4       3084.98       2857.02       123.03 o                         
   0  -2   4      13126.56      13366.35       520.97 o                         
   1  -2   4      29943.76      27137.90      1839.88 o                         
   2  -2   4        588.73        361.06        23.54 o                         
   3  -2   4        770.52        504.64        31.97 o                         
   4  -2   4        368.35        471.52        26.32 o                         
   5  -2   4       1469.72       1592.86        67.87 o                         
   6  -2   4      13648.30      14265.39       434.30 o                         
   7  -2   4       1702.18       1848.56        62.20 o                         
   8  -2   4          1.00          3.90        15.27 o                         
   9  -2   4        125.04        117.12        18.02 o                         
  10  -2   4        849.77        927.28        38.91 o                         
  11  -2   4       1190.22       1318.27        54.43 o                         
  12  -2   4        280.74        300.11        29.12 o                         
  13  -2   4       1523.25       1821.13       105.51 o                         
 -16  -1   4        654.03        836.85        47.06 o                         
 -15  -1   4        960.91       1198.45        71.36 o                         
 -14  -1   4        395.95        487.72        31.01 o                         
 -13  -1   4        222.14        215.16        20.96 o                         
 -12  -1   4       1403.41       1391.46        58.66 o                         
 -11  -1   4       2286.71       2201.74        87.06 o                         
 -10  -1   4         72.55         45.37        13.81 o                         
  -9  -1   4       3147.99       2690.62       136.46 o                         
  -8  -1   4       2880.30       2698.20       195.29 o                         
  -7  -1   4      13702.43      14718.76       817.55 o                         
  -6  -1   4       7528.55       7964.50       443.10 o                         
  -5  -1   4       2334.01       2057.86       115.86 o                         
  -4  -1   4       3351.89       2189.27       122.11 o                         
  -3  -1   4       1404.84       1157.51        93.16 o                         
  -2  -1   4       3379.15       2388.91       134.08 o                         
  -1  -1   4       3266.32       2148.04       120.96 o                         
   0  -1   4        376.45        191.62        16.21 o                         
   1  -1   4       1193.28       2376.47       115.47 o                         
   2  -1   4        607.29        985.80        57.72 o                         
   3  -1   4       9781.80       9686.65       658.81 o                         
   4  -1   4          6.99         64.68         9.53 o                         
   5  -1   4       1382.87       1427.36        63.11 o                         
   6  -1   4       2230.45       2494.98        82.06 o                         
   7  -1   4       3178.60       3177.55        96.85 o                         
   8  -1   4         50.21         41.37        11.89 o                         
   9  -1   4         25.26         17.44        24.70 o                         
  10  -1   4        427.13        470.71        27.05 o                         
  11  -1   4        523.27        572.80        31.28 o                         
  12  -1   4       4666.66       4927.98       206.84 o                         
  13  -1   4       3658.73       4224.56       236.11 o                         
 -17   0   4       2766.70       3444.37       312.63 o                         
 -16   0   4          0.72         -1.60        12.25 o                         
 -15   0   4        105.36        169.09        17.50 o                         
 -14   0   4         76.20        113.39        16.97 o                         
 -13   0   4        771.41        781.23        42.09 o                         
 -12   0   4       1406.57       1474.33        73.72 o                         
 -11   0   4        226.69        191.28        19.54 o                         
 -10   0   4        962.64        963.51        46.30 o                         
  -9   0   4        506.10        522.54        31.52 o                         
  -8   0   4       6282.35       6118.27       342.66 o                         
  -7   0   4       2556.96       2551.88       144.96 o                         
  -6   0   4       3977.57       3707.34       255.52 o                         
  -5   0   4      44190.30      42858.39      2899.68 o                         
  -4   0   4      15948.33      11232.76       761.22 o                         
  -3   0   4          0.41          3.00         5.27 o                         
  -2   0   4        124.85         65.81         7.54 o                         
  -1   0   4       7658.29       7389.31       501.69 o                         
   0   0   4       2810.47       3704.54       206.42 o                         
   1   0   4       1183.70       1475.07        84.54 o                         
   2   0   4       4558.34       5471.33       304.56 o                         
   3   0   4       3864.21       3879.77       216.68 o                         
   4   0   4       6255.60       7761.29       375.14 o                         
   5   0   4       2809.43       2808.89       113.42 o                         
   6   0   4         30.04         53.85         9.71 o                         
   7   0   4         70.37         75.84        10.81 o                         
   8   0   4         96.86        150.00        13.22 o                         
   9   0   4        808.84        858.90        36.07 o                         
  10   0   4        227.31        163.00        23.45 o                         
  11   0   4        183.22        189.20        26.79 o                         
  12   0   4        445.24        488.73        25.50 o                         
  13   0   4       1239.75       1365.43        85.42 o                         
 -17   1   4        126.99         98.79        14.34 o                         
 -16   1   4        466.58        549.56        35.94 o                         
 -15   1   4       3670.29       4390.57       215.08 o                         
 -14   1   4       3810.11       4223.37       208.31 o                         
 -13   1   4       1562.43       1480.00        71.40 o                         
 -12   1   4        148.12        183.39        18.63 o                         
 -11   1   4         43.84         30.64        16.65 o                         
 -10   1   4        145.92        149.21        16.85 o                         
  -9   1   4       1082.00        967.21        50.96 o                         
  -8   1   4       4471.46       4034.56       280.57 o                         
  -7   1   4         38.44        161.64        25.38 o                         
  -6   1   4      28712.48      27900.01      1894.84 o                         
  -5   1   4         88.37         63.04        10.78 o                         
  -4   1   4       5692.02       4807.74       332.65 o                         
  -3   1   4        970.24        932.65        65.85 o                         
  -2   1   4       7953.18       7784.10       400.35 o                         
  -1   1   4       2464.66       3160.53       215.66 o                         
   0   1   4        168.30        276.96        19.45 o                         
   1   1   4       7123.19       8618.68       369.13 o                         
   2   1   4      10320.29      11101.50       616.11 o                         
   3   1   4        292.30        386.91        29.43 o                         
   4   1   4        155.07        247.05        18.14 o                         
   5   1   4         30.84         58.31        10.40 o                         
   6   1   4      11446.98      12377.94       451.02 o                         
   7   1   4         24.83         22.99        18.09 o                         
   8   1   4        136.28        136.05        16.05 o                         
   9   1   4       1432.04       1541.90        54.88 o                         
  10   1   4       1355.32       1313.60        51.18 o                         
  11   1   4        112.95        106.53        13.78 o                         
  12   1   4        566.79        596.74        30.31 o                         
  13   1   4        157.91        128.19        20.87 o                         
 -17   2   4        646.64        710.64        46.39 o                         
 -16   2   4          1.15        -11.39        21.82 o                         
 -15   2   4        331.13        363.58        30.14 o                         
 -14   2   4        129.59        200.22        20.34 o                         
 -13   2   4        524.67        711.43        39.30 o                         
 -12   2   4         70.08         55.99        15.00 o                         
 -11   2   4       9184.42       8533.51       684.44 o                         
 -10   2   4       1998.71       1846.32        86.26 o                         
  -9   2   4       2805.15       2519.21       151.78 o                         
  -8   2   4       6065.53       5581.54       386.57 o                         
  -7   2   4       5557.06       5074.19       350.92 o                         
  -6   2   4         60.51         62.17         9.93 o                         
  -5   2   4       9242.11       8456.77       468.22 o                         
  -4   2   4        120.71         59.52         7.87 o                         
  -3   2   4        410.60        309.34        18.31 o                         
  -2   2   4       1633.01       1236.96        89.28 o                         
  -1   2   4       1825.42       2429.46       167.04 o                         
   0   2   4       1995.55       2871.77       161.08 o                         
   1   2   4       5121.56       6111.59       339.41 o                         
   2   2   4        501.66        562.58        31.07 o                         
   3   2   4       5700.44       5667.78       276.26 o                         
   4   2   4        684.50        670.30        48.24 o                         
   5   2   4        320.09        363.24        27.27 o                         
   6   2   4       1013.93       1220.83        43.39 o                         
   7   2   4       4010.34       4392.61       143.71 o                         
   8   2   4       8148.47       8553.64       240.62 o                         
   9   2   4         54.02         27.26        15.25 o                         
  10   2   4        558.09        591.29        31.47 o                         
  11   2   4        785.98        881.28        36.12 o                         
  12   2   4       3095.70       3227.03       123.23 o                         
  13   2   4        591.78        474.58        60.92 o                         
 -17   3   4       1556.87       1799.75       104.31 o                         
 -16   3   4          9.70         13.29        13.21 o                         
 -15   3   4         19.67         -1.54        15.60 o                         
 -14   3   4         57.78         58.92        15.57 o                         
 -13   3   4         35.12         42.81        16.12 o                         
 -12   3   4          4.72         22.80        15.43 o                         
 -11   3   4       4801.58       4597.74       261.47 o                         
 -10   3   4         37.77         49.91        16.66 o                         
  -9   3   4        378.91        376.50        26.59 o                         
  -8   3   4         88.88        111.96        17.30 o                         
  -7   3   4       2029.41       2054.21       126.40 o                         
  -6   3   4       3311.58       3323.98       187.70 o                         
  -5   3   4         12.00          5.23         6.85 o                         
  -4   3   4         28.79         12.49         8.30 o                         
  -3   3   4         34.18         40.58         6.81 o                         
  -2   3   4      19243.30      15794.96       759.03 o                         
  -1   3   4       6006.58       8602.74       585.48 o                         
   0   3   4         47.21         58.92         5.48 o                         
   1   3   4       2830.20       2685.38       116.25 o                         
   2   3   4        264.32        248.25        22.78 o                         
   3   3   4       1835.74       1713.58       104.10 o                         
   4   3   4       1308.03       1289.03        57.55 o                         
   5   3   4          6.06          6.26         9.48 o                         
   6   3   4        205.26        248.89        15.19 o                         
   7   3   4         11.54         13.08        11.84 o                         
   8   3   4       1452.54       1331.82        46.83 o                         
   9   3   4       1522.14       1606.65        60.02 o                         
  10   3   4         65.94         44.77        11.97 o                         
  11   3   4          7.63          2.50        14.79 o                         
  12   3   4       2523.44       2329.84       111.85 o                         
 -17   4   4        726.07        784.73        50.12 o                         
 -16   4   4       1297.94       1415.37        76.68 o                         
 -15   4   4        190.16        242.68        20.79 o                         
 -14   4   4        325.40        358.01        28.04 o                         
 -13   4   4        562.25        681.08        42.45 o                         
 -12   4   4       2097.75       2058.69        95.02 o                         
 -11   4   4       6050.38       5054.37       350.71 o                         
 -10   4   4        282.57        222.98        21.15 o                         
  -9   4   4         69.02         66.30        17.00 o                         
  -8   4   4         32.25         29.78        26.21 o                         
  -7   4   4        418.10        476.57        81.81 o                         
  -6   4   4       7210.45       7060.01       879.87 o                         
  -5   4   4       6251.41       6189.29       343.25 o                         
  -4   4   4       1733.06       1911.14       118.79 o                         
  -3   4   4       2551.00       1989.31       210.90 o                         
  -2   4   4       7444.11       5940.27       287.37 o                         
  -1   4   4       3571.61       4431.79       247.85 o                         
   0   4   4       2471.13       2555.98       112.27 o                         
   1   4   4       7004.48       7607.02       365.64 o                         
   2   4   4       5708.69       5579.45       218.78 o                         
   3   4   4       5401.62       5299.41       214.15 o                         
   4   4   4        782.35        766.26        39.73 o                         
   5   4   4         34.41         34.31        10.19 o                         
   6   4   4       4294.13       4607.61       169.09 o                         
   7   4   4          0.27          2.95        13.03 o                         
   8   4   4        588.97        600.44        25.95 o                         
   9   4   4        508.34        397.96        34.22 o                         
  10   4   4        548.17        543.65        31.29 o                         
  11   4   4         12.40         23.16        21.07 o                         
  12   4   4        507.93        498.98        46.13 o                         
 -17   5   4       1968.42       2097.67       140.93 o                         
 -16   5   4        311.92        325.21        28.70 o                         
 -15   5   4        490.70        622.16        40.95 o                         
 -14   5   4       1853.68       2166.32       111.20 o                         
 -13   5   4       1117.14       1183.91        58.12 o                         
 -12   5   4        505.55        510.92        49.88 o                         
 -11   5   4       3789.61       4164.95       236.29 o                         
 -10   5   4        430.48        412.99        28.92 o                         
  -9   5   4       1074.32        873.68        52.29 o                         
  -8   5   4       1140.86        907.06        51.33 o                         
  -7   5   4        187.66        129.84        17.03 o                         
  -6   5   4          4.79         -6.21         9.53 o                         
  -5   5   4        525.17        544.24        29.46 o                         
  -4   5   4        124.28        175.82        14.85 o                         
  -3   5   4      18653.32      23486.84      1300.94 o                         
  -2   5   4        348.26        515.86        39.63 o                         
  -1   5   4       5362.36       5218.04       293.47 o                         
   0   5   4       3688.85       4085.67       229.39 o                         
   1   5   4       3353.16       2935.01       107.61 o                         
   2   5   4        808.19        838.12        39.90 o                         
   3   5   4       1022.92       1190.11        41.09 o                         
   4   5   4        130.49        147.70        11.57 o                         
   5   5   4       1234.69       1143.90        39.13 o                         
   6   5   4       1689.01       1537.69        56.52 o                         
   7   5   4         23.55         31.63        13.40 o                         
   8   5   4         46.23         45.94        14.10 o                         
   9   5   4         76.32         20.42        15.91 o                         
  10   5   4         86.60        107.74        13.43 o                         
  11   5   4        480.79        419.25        35.91 o                         
  12   5   4        366.40        394.02        56.59 o                         
 -17   6   4        550.27        679.26        49.29 o                         
 -16   6   4        309.15        307.82        27.49 o                         
 -15   6   4        950.25       1008.91        57.92 o                         
 -14   6   4       1181.17       1447.83        78.35 o                         
 -13   6   4        513.04        644.70        42.37 o                         
 -12   6   4        587.35        594.11        40.76 o                         
 -11   6   4        101.77         75.32        17.49 o                         
 -10   6   4       1968.09       2019.25        94.79 o                         
  -9   6   4         21.78          6.82        17.28 o                         
  -8   6   4       2260.91       2059.31        94.77 o                         
  -7   6   4       5812.20       6574.40       367.47 o                         
  -6   6   4         20.12         20.13         8.42 o                         
  -5   6   4        200.97        200.79        17.11 o                         
  -4   6   4       3398.72       3760.12       184.67 o                         
  -3   6   4        119.91        191.33        24.13 o                         
  -2   6   4       2500.18       2152.56        91.57 o                         
  -1   6   4       2667.19       2358.54       115.14 o                         
   0   6   4       2509.00       2504.15       122.90 o                         
   1   6   4        341.62        361.56        30.02 o                         
   2   6   4        839.70        991.35        34.17 o                         
   3   6   4       5421.23       5902.95       158.82 o                         
   4   6   4       3116.01       3355.21        97.32 o                         
   5   6   4       1608.20       1838.19        59.58 o                         
   6   6   4          6.79          5.84        13.16 o                         
   7   6   4       1065.56        951.37        39.46 o                         
   8   6   4        505.91        529.76        41.13 o                         
   9   6   4         14.12         -8.78        19.18 o                         
  10   6   4        544.34        533.71        26.86 o                         
  11   6   4        315.93        293.31        25.29 o                         
 -16   7   4         76.33         82.56        18.13 o                         
 -15   7   4        646.30        765.79        47.00 o                         
 -14   7   4        243.01        246.96        32.73 o                         
 -13   7   4        356.69        414.04       113.23 o                         
 -12   7   4       1322.06       1402.33        70.56 o                         
 -11   7   4        256.14        279.92        24.08 o                         
 -10   7   4          3.02         22.09        19.87 o                         
  -9   7   4       1515.32       1569.03        85.67 o                         
  -8   7   4       4325.70       4540.36       259.27 o                         
  -7   7   4       2533.27       2599.69       132.47 o                         
  -6   7   4         43.76         45.68         9.86 o                         
  -5   7   4       2200.73       2110.84       103.60 o                         
  -4   7   4       2241.91       1974.85       104.76 o                         
  -3   7   4       3253.94       3022.55       174.79 o                         
  -2   7   4        130.80        119.22        11.08 o                         
  -1   7   4          9.70          2.85         8.52 o                         
   0   7   4         26.41         19.52         8.79 o                         
   1   7   4       2414.26       2564.64        82.54 o                         
   2   7   4         32.18         16.71         9.08 o                         
   3   7   4         22.52          9.56         9.07 o                         
   4   7   4        838.65        887.37        31.85 o                         
   5   7   4       1210.74       1224.77        46.40 o                         
   6   7   4        564.74        478.58        25.39 o                         
   7   7   4        328.89        227.65        19.60 o                         
   8   7   4         45.83         39.63        19.32 o                         
   9   7   4         72.75         59.66        17.92 o                         
  10   7   4         15.10         -0.42        14.03 o                         
  11   7   4          0.48         -0.02        14.02 o                         
 -16   8   4        291.81        406.99        74.84 o                         
 -15   8   4        323.45        445.60        56.92 o                         
 -14   8   4        356.47        515.39        41.14 o                         
 -13   8   4        154.16        167.85        23.40 o                         
 -12   8   4       1199.41       1280.45        73.20 o                         
 -11   8   4        333.96        319.73        28.78 o                         
 -10   8   4       1468.11       1534.69        86.25 o                         
  -9   8   4        126.84        163.45        21.88 o                         
  -8   8   4         97.88         75.37        18.84 o                         
  -7   8   4       2515.31       2418.53       176.90 o                         
  -6   8   4        863.08        737.77        40.95 o                         
  -5   8   4      14947.41      15621.37       751.15 o                         
  -4   8   4       1499.40       1144.84        93.18 o                         
  -3   8   4      14249.98      12470.74       780.64 o                         
  -2   8   4       2811.49       2498.13       101.63 o                         
  -1   8   4       1879.39       2139.79        81.95 o                         
   0   8   4        210.47        258.66        15.42 o                         
   1   8   4      11168.69      11719.79       399.82 o                         
   2   8   4       1765.80       2076.01        65.84 o                         
   3   8   4          4.01          6.40        10.99 o                         
   4   8   4          0.87        -12.15        12.15 o                         
   5   8   4        665.23        703.50        31.00 o                         
   6   8   4       5104.69       4835.56       153.53 o                         
   7   8   4       1294.82       1211.29        63.54 o                         
   8   8   4        328.25        329.98        26.81 o                         
   9   8   4       2655.02       2792.52        95.14 o                         
  10   8   4       2612.24       2711.72       108.78 o                         
 -16   9   4        485.88        497.28        64.83 o                         
 -15   9   4       2082.34       2211.77       128.85 o                         
 -14   9   4       1669.52       1812.04       100.26 o                         
 -13   9   4          0.58         29.17        22.09 o                         
 -12   9   4         38.52         26.63        31.96 o                         
 -11   9   4        616.49        664.41        59.85 o                         
 -10   9   4         45.15         31.66        26.15 o                         
  -9   9   4          3.36         28.54        18.30 o                         
  -8   9   4        733.11        758.47        80.16 o                         
  -7   9   4        586.99        667.03        53.49 o                         
  -6   9   4         13.68         23.43        15.58 o                         
  -5   9   4       1707.63       1427.54        77.57 o                         
  -4   9   4       2522.64       2118.20       127.81 o                         
  -3   9   4        160.81        127.25        18.93 o                         
  -2   9   4        567.25        741.29        32.24 o                         
  -1   9   4       3100.19       3451.76       112.48 o                         
   0   9   4       2268.59       2480.11        82.50 o                         
   1   9   4       8296.63       9255.22       315.63 o                         
   2   9   4        380.55        367.66        20.97 o                         
   3   9   4       2675.46       2609.59        81.23 o                         
   4   9   4          2.27        -13.55        13.97 o                         
   5   9   4          5.61         -4.02        15.90 o                         
   6   9   4       1098.23        939.13        51.63 o                         
   7   9   4       2932.55       2554.60       156.85 o                         
   8   9   4        672.81        641.38        32.64 o                         
   9   9   4          4.36         27.51        14.38 o                         
 -16  10   4        130.76        133.15        39.19 o                         
 -15  10   4         39.51         75.52        21.41 o                         
 -14  10   4         41.53         56.27        27.40 o                         
 -13  10   4         34.35         45.98        25.34 o                         
 -12  10   4         36.08         32.72        24.75 o                         
 -11  10   4         12.53         30.48        20.20 o                         
 -10  10   4         22.45         -2.45        28.54 o                         
  -9  10   4       9870.06      10131.67       770.95 o                         
  -8  10   4       1971.11       2174.47       149.85 o                         
  -7  10   4        404.43        602.48        49.30 o                         
  -6  10   4       6283.89       8744.84       490.17 o                         
  -5  10   4       5470.58       5334.80       306.05 o                         
  -4  10   4       1561.51       1280.17        68.08 o                         
  -3  10   4       6069.90       6581.84       245.14 o                         
  -2  10   4         55.30         67.57        12.35 o                         
  -1  10   4       1637.29       1795.33        70.19 o                         
   0  10   4       3154.15       3602.52       136.67 o                         
   1  10   4       9682.19      10631.65       363.66 o                         
   2  10   4         17.07         14.04        13.73 o                         
   3  10   4       2581.24       2610.12        90.71 o                         
   4  10   4         61.76         49.21        15.61 o                         
   5  10   4          1.00          8.78        16.00 o                         
   6  10   4          1.43         -6.32        23.28 o                         
   7  10   4       2838.94       2687.39       103.88 o                         
   8  10   4         16.89         26.89        12.65 o                         
   9  10   4        353.42        293.40        27.43 o                         
 -15  11   4         53.27         47.83        20.04 o                         
 -14  11   4       3371.59       3274.33       228.27 o                         
 -13  11   4        124.14        127.25        22.38 o                         
 -12  11   4        733.02        744.82        73.94 o                         
 -11  11   4        132.69        129.68        22.14 o                         
 -10  11   4       1140.15        857.33        58.52 o                         
  -9  11   4          0.69         25.66        18.11 o                         
  -8  11   4          5.49         19.65        19.46 o                         
  -7  11   4         38.24         47.85        16.90 o                         
  -6  11   4       1927.33       1469.66        96.51 o                         
  -5  11   4        414.70        428.95        32.27 o                         
  -4  11   4         76.29         52.44        18.80 o                         
  -3  11   4       5615.90       6667.44       248.61 o                         
  -2  11   4        461.91        493.68        41.88 o                         
  -1  11   4        314.47        372.39        19.17 o                         
   0  11   4       7903.50       8449.45       260.68 o                         
   1  11   4       3404.71       3709.50       125.94 o                         
   2  11   4        995.88       1105.93        43.04 o                         
   3  11   4       2445.31       2439.48        85.77 o                         
   4  11   4         43.93         44.33        15.91 o                         
   5  11   4        687.11        765.02        47.98 o                         
   6  11   4        113.85        112.04        15.78 o                         
   7  11   4        390.03        336.15        23.95 o                         
   8  11   4        260.82        268.67        23.23 o                         
 -14  12   4       1107.36       1213.49       114.78 o                         
 -13  12   4         59.90         86.32        19.98 o                         
 -12  12   4       1873.86       1884.74       113.49 o                         
 -11  12   4        361.57        445.24        75.12 o                         
 -10  12   4        113.34         90.42        20.30 o                         
  -9  12   4         21.04         35.98        18.50 o                         
  -8  12   4         41.25        100.35        27.86 o                         
  -7  12   4       1768.25       1899.08       113.10 o                         
  -6  12   4        461.21        539.03        32.05 o                         
  -5  12   4       2683.88       3293.11       128.48 o                         
  -4  12   4       4913.82       5908.80       206.00 o                         
  -3  12   4        519.10        575.02        30.86 o                         
  -2  12   4       1525.69       1787.07        76.50 o                         
  -1  12   4       3321.78       3606.78       131.47 o                         
   0  12   4         26.01         26.45        16.29 o                         
   1  12   4       1306.89       1349.52        52.63 o                         
   2  12   4        573.83        676.69        36.59 o                         
   3  12   4       1140.80       1227.45        51.81 o                         
   4  12   4          2.42         -6.06        15.85 o                         
   5  12   4         14.51          9.89        13.68 o                         
   6  12   4        956.77        884.28        42.52 o                         
   7  12   4        894.50        790.54        36.28 o                         
 -14  13   4       1006.26       1070.23       119.64 o                         
 -13  13   4        120.56        156.13        21.51 o                         
 -12  13   4        217.64        236.75        33.47 o                         
 -11  13   4       1057.87       1020.80        60.31 o                         
 -10  13   4        765.11        532.09        49.71 o                         
  -9  13   4        101.64         51.83        24.66 o                         
  -8  13   4        368.97        396.88        34.04 o                         
  -7  13   4       1044.78       1096.61        62.77 o                         
  -6  13   4         23.73         62.66        16.46 o                         
  -5  13   4       1176.39       1333.74        65.54 o                         
  -4  13   4          8.19         16.24        15.64 o                         
  -3  13   4        135.32        193.34        19.60 o                         
  -2  13   4        311.16        306.67        22.84 o                         
  -1  13   4        255.66        199.66        22.41 o                         
   0  13   4         39.82         51.53        20.59 o                         
   1  13   4        645.17        735.96        34.72 o                         
   2  13   4        961.72        970.69        47.21 o                         
   3  13   4        549.92        497.16        28.31 o                         
   4  13   4       1060.31       1090.89        46.15 o                         
   5  13   4        330.48        260.66        19.74 o                         
   6  13   4        106.84         94.87        17.69 o                         
 -13  14   4          6.33         57.15        22.31 o                         
 -12  14   4        351.32        402.11        38.81 o                         
 -11  14   4        402.47        401.71        37.52 o                         
 -10  14   4       1350.14       1346.92        73.20 o                         
  -9  14   4       1623.84       1644.39        75.47 o                         
  -8  14   4        222.74        269.01        31.40 o                         
  -7  14   4         64.05         59.44        20.16 o                         
  -6  14   4       2595.72       3175.75       128.35 o                         
  -5  14   4        586.69        744.72        38.91 o                         
  -4  14   4         27.62         37.98        17.64 o                         
  -3  14   4       6316.10       7125.09       311.75 o                         
  -2  14   4       1640.97       1963.78        94.96 o                         
  -1  14   4         28.85         12.89        22.74 o                         
   0  14   4       1423.38       1522.76       169.09 o                         
   1  14   4        942.10        840.46        39.18 o                         
   2  14   4        865.78        920.33        42.46 o                         
   3  14   4       4543.14       4259.35       150.69 o                         
   4  14   4        898.94        900.33        40.83 o                         
   5  14   4        136.50         82.31        22.81 o                         
 -12  15   4         20.10         13.24        35.86 o                         
 -11  15   4        842.39       1112.67        92.61 o                         
 -10  15   4          3.44          2.23        19.58 o                         
  -9  15   4         19.48         17.05        17.81 o                         
  -8  15   4       1098.83       1135.90        68.08 o                         
  -7  15   4       1424.04       1380.22       127.59 o                         
  -6  15   4       2254.99       2360.18       112.69 o                         
  -5  15   4         54.79         34.08        20.66 o                         
  -4  15   4         10.14         30.80        17.47 o                         
  -3  15   4         72.52         78.59        21.15 o                         
  -2  15   4        418.82        492.98        37.33 o                         
  -1  15   4        632.66        617.66        34.96 o                         
   0  15   4        427.67        433.23        30.72 o                         
   1  15   4        108.03         92.31        18.03 o                         
   2  15   4          2.93        -15.47        15.47 o                         
   3  15   4          1.05        -15.98        15.98 o                         
 -10  16   4        280.08        422.11        42.94 o                         
  -9  16   4        397.52        412.64        56.79 o                         
  -8  16   4        149.36        176.29        23.30 o                         
  -7  16   4       1064.28       1200.01        94.38 o                         
  -6  16   4        265.46        274.23        25.65 o                         
  -5  16   4        861.65        914.50        82.27 o                         
  -4  16   4        256.34        239.46        23.21 o                         
  -3  16   4         10.45          5.22        16.44 o                         
  -2  16   4        693.06        681.58        38.17 o                         
  -1  16   4       1480.21       1446.91        63.28 o                         
   0  16   4        668.31        615.64        53.34 o                         
   1  16   4         11.49         -4.40        16.64 o                         
  -8  17   4        501.89        528.46        47.34 o                         
  -7  17   4         26.82          2.76        22.76 o                         
  -6  17   4        805.92        915.33        82.76 o                         
  -5  17   4        106.04         45.19        37.26 o                         
  -4  17   4          5.75         45.13        19.43 o                         
  -3  17   4       1617.29       1845.40       107.73 o                         
  -2  17   4       4813.74       5399.45       302.09 o                         
  -1  17   4          8.00         -6.78        15.64 o                         
  -3 -17   5        143.07        132.91        26.49 o                         
  -2 -17   5       1389.38       1473.26       128.04 o                         
  -1 -17   5        407.79        386.10        50.41 o                         
   0 -17   5        191.93        109.98        22.68 o                         
   1 -17   5        125.19         99.37        20.91 o                         
   2 -17   5         16.68         13.72        19.53 o                         
   3 -17   5        117.61        104.16        19.42 o                         
   4 -17   5        180.43        190.37        23.87 o                         
  -5 -16   5         21.55         27.41        23.25 o                         
  -4 -16   5         69.70         63.72        26.90 o                         
  -3 -16   5        477.74        623.60        51.75 o                         
  -2 -16   5        512.54        694.26        67.74 o                         
  -1 -16   5        959.95       1013.59       121.47 o                         
   0 -16   5        276.67        231.63        28.19 o                         
   1 -16   5        584.19        642.08        82.79 o                         
   2 -16   5        479.32        509.33        36.73 o                         
   3 -16   5        827.37        780.99        55.69 o                         
   4 -16   5       2425.15       2668.27       124.43 o                         
   5 -16   5       1794.90       2095.30       103.69 o                         
   6 -16   5         92.14         91.47        26.09 o                         
  -7 -15   5         55.23        136.92        36.66 o                         
  -6 -15   5        133.52        164.55        27.98 o                         
  -5 -15   5        295.78        253.44        33.78 o                         
  -4 -15   5        462.16        674.45        43.33 o                         
  -3 -15   5        870.97       1091.29        64.48 o                         
  -2 -15   5        449.79        493.67        34.76 o                         
  -1 -15   5       1818.43       2042.58       105.71 o                         
   0 -15   5       1601.19       1595.18        94.18 o                         
   1 -15   5         16.38         11.96        22.64 o                         
   2 -15   5          5.39          6.79        23.16 o                         
   3 -15   5          6.77         23.01        21.81 o                         
   4 -15   5        230.45        316.78        27.11 o                         
   5 -15   5        828.77        423.53        45.52 o                         
   6 -15   5        427.63        345.95        37.16 o                         
   7 -15   5        103.30         53.94        38.79 o                         
   8 -15   5       1198.17        910.98        75.32 o                         
  -9 -14   5        704.05        845.50        67.00 o                         
  -8 -14   5       7254.50       9628.39       593.55 o                         
  -7 -14   5        339.49        484.18        90.89 o                         
  -6 -14   5          6.24          2.57        23.49 o                         
  -5 -14   5         76.45        103.10        23.04 o                         
  -4 -14   5        988.29       1228.14        63.35 o                         
  -3 -14   5        266.72        397.38        45.41 o                         
  -2 -14   5          0.43        -21.10        21.10 o                         
  -1 -14   5        880.19        973.25        61.44 o                         
   0 -14   5        128.75         97.03        25.02 o                         
   1 -14   5        135.94        140.63        27.58 o                         
   2 -14   5        214.23        238.17        28.30 o                         
   3 -14   5        709.17        832.82        74.27 o                         
   4 -14   5        414.60        325.33        48.87 o                         
   5 -14   5         80.01        103.71        17.83 o                         
   6 -14   5       1055.28        934.12        60.80 o                         
   7 -14   5        393.33        331.12        29.40 o                         
   8 -14   5        745.04        599.20        58.45 o                         
   9 -14   5       1265.50       1205.33        88.62 o                         
 -10 -13   5        170.81        203.47        24.30 o                         
  -9 -13   5         78.38         86.20        20.63 o                         
  -8 -13   5         13.42         46.28        19.55 o                         
  -7 -13   5       1389.72       1516.83        89.34 o                         
  -6 -13   5       1588.94       1637.52        98.12 o                         
  -5 -13   5         28.98         27.93        30.49 o                         
  -4 -13   5         61.30        105.52        25.17 o                         
  -3 -13   5        389.48        314.96        33.79 o                         
  -2 -13   5        457.81        530.48        33.79 o                         
  -1 -13   5        613.42        506.29        33.38 o                         
   0 -13   5        452.77        617.96        41.01 o                         
   1 -13   5         13.12         42.21        25.54 o                         
   2 -13   5       3015.60       2256.78       118.44 o                         
   3 -13   5       3973.05       3175.42       160.72 o                         
   4 -13   5        118.42         90.23        16.56 o                         
   5 -13   5        158.12        135.91        21.38 o                         
   6 -13   5        501.82        353.12        45.20 o                         
   7 -13   5         64.21         54.30        14.53 o                         
   8 -13   5        300.67        211.29        21.83 o                         
   9 -13   5          6.68         11.64        26.54 o                         
  10 -13   5       1314.05       1413.31       102.08 o                         
 -11 -12   5        279.06        255.75        29.33 o                         
 -10 -12   5        494.17        448.58        35.73 o                         
  -9 -12   5         10.41         -4.21        19.41 o                         
  -8 -12   5          0.20          8.62        16.52 o                         
  -7 -12   5        115.62        149.42        21.56 o                         
  -6 -12   5          8.82         10.39        20.36 o                         
  -5 -12   5        391.98        476.18        35.64 o                         
  -4 -12   5       2165.93       2507.44        91.42 o                         
  -3 -12   5        436.73        546.58        32.63 o                         
  -2 -12   5       2969.61       2750.55       103.50 o                         
  -1 -12   5        730.38        700.27        38.13 o                         
   0 -12   5        376.88        437.30        29.28 o                         
   1 -12   5       1090.76        926.08        45.61 o                         
   2 -12   5       1297.70       1131.49        45.49 o                         
   3 -12   5        380.47        278.65        21.85 o                         
   4 -12   5       1769.32       1497.87        61.08 o                         
   5 -12   5        489.97        374.75        32.48 o                         
   6 -12   5        198.68        202.90        23.31 o                         
   7 -12   5        468.67        382.91        43.58 o                         
   8 -12   5       1830.27       1662.89        84.05 o                         
   9 -12   5        531.59        407.52        28.20 o                         
  10 -12   5        863.24        759.48        67.03 o                         
 -12 -11   5       2444.39       2835.33       226.26 o                         
 -11 -11   5       1144.64       1246.75        57.94 o                         
 -10 -11   5        233.91        229.43        18.94 o                         
  -9 -11   5       5973.65       7299.48       320.40 o                         
  -8 -11   5        560.54        684.24        38.35 o                         
  -7 -11   5       1113.34       1384.40        70.84 o                         
  -6 -11   5        250.30        372.65        33.49 o                         
  -5 -11   5       1677.73       1963.18        73.88 o                         
  -4 -11   5        247.88        454.69        26.29 o                         
  -3 -11   5       1220.90       1348.82        55.07 o                         
  -2 -11   5        166.85        191.85        20.29 o                         
  -1 -11   5       2271.22       1751.05        91.04 o                         
   0 -11   5        764.94        755.28        37.80 o                         
   1 -11   5       1931.86       1994.99       101.67 o                         
   2 -11   5         53.97         49.61        16.01 o                         
   3 -11   5       2353.98       2060.50        76.41 o                         
   4 -11   5         92.24         74.33        21.26 o                         
   5 -11   5          2.69         16.83        23.26 o                         
   6 -11   5        963.08        858.00        53.67 o                         
   7 -11   5        217.42        170.63        19.03 o                         
   8 -11   5          0.07         -0.71        24.74 o                         
   9 -11   5       2014.98       1997.24        86.53 o                         
  10 -11   5        187.38        136.11        16.98 o                         
  11 -11   5          1.40        -10.15        10.15 o                         
 -12 -10   5        252.91        361.57        25.58 o                         
 -11 -10   5          5.51          1.80        14.42 o                         
 -10 -10   5        115.35        167.67        21.16 o                         
  -9 -10   5       1959.97       2564.30       108.09 o                         
  -8 -10   5       5144.89       7334.36       270.51 o                         
  -7 -10   5        571.23        725.17        53.04 o                         
  -6 -10   5        555.22        639.98        34.88 o                         
  -5 -10   5       5394.84       6491.55       201.59 o                         
  -4 -10   5       2823.15       3249.39       113.96 o                         
  -3 -10   5       3759.51       4241.66       237.30 o                         
  -2 -10   5       4437.13       4641.86       214.77 o                         
  -1 -10   5        314.46        278.83        21.26 o                         
   0 -10   5        425.86        368.10        35.42 o                         
   1 -10   5        681.50        621.71        40.47 o                         
   2 -10   5       2149.20       1598.03        68.24 o                         
   3 -10   5        164.56        119.20        16.12 o                         
   4 -10   5        270.23        271.16        19.04 o                         
   5 -10   5        586.21        626.04        29.34 o                         
   6 -10   5        269.10        254.99        18.06 o                         
   7 -10   5       1333.37       1311.47        55.91 o                         
   8 -10   5         79.89         72.30        16.59 o                         
   9 -10   5          8.51        -15.75        15.75 o                         
  10 -10   5         80.10         68.56        13.90 o                         
  11 -10   5        805.92        832.05        43.13 o                         
  12 -10   5          4.03         16.27        14.25 o                         
 -13  -9   5       1866.08       2194.30       101.73 o                         
 -12  -9   5        587.92        741.09        36.27 o                         
 -11  -9   5          1.72        -11.98        14.01 o                         
 -10  -9   5       1607.74       2195.57        87.50 o                         
  -9  -9   5       1043.73       1584.53        67.17 o                         
  -8  -9   5        210.48        273.53        22.02 o                         
  -7  -9   5       2120.40       2742.76       110.83 o                         
  -6  -9   5       3043.01       3724.94       126.29 o                         
  -5  -9   5         81.34         99.27        14.46 o                         
  -4  -9   5        839.86        831.43        33.52 o                         
  -3  -9   5         64.40         93.85        13.04 o                         
  -2  -9   5       2185.76       2089.48        83.02 o                         
  -1  -9   5          1.96         -0.75        12.62 o                         
   0  -9   5       2694.94       2498.84        93.89 o                         
   1  -9   5       2210.67       2020.29        71.74 o                         
   2  -9   5        525.34        470.63        25.47 o                         
   3  -9   5       4712.42       4241.68       122.22 o                         
   4  -9   5        634.75        660.33        29.54 o                         
   5  -9   5       5397.06       4871.26       140.11 o                         
   6  -9   5       1771.76       1587.12        55.44 o                         
   7  -9   5         66.17         74.70        13.67 o                         
   8  -9   5        615.22        569.56        55.88 o                         
   9  -9   5         13.36          8.49        15.19 o                         
  10  -9   5          8.77         -7.26        13.86 o                         
  11  -9   5        278.41        252.30        33.10 o                         
  12  -9   5        153.62        165.54        20.84 o                         
 -14  -8   5       2912.94       2973.77       149.90 o                         
 -13  -8   5       1035.10       1430.95        74.09 o                         
 -12  -8   5       1632.91       2077.18        78.32 o                         
 -11  -8   5       1854.13       2366.34        93.74 o                         
 -10  -8   5       1698.47       2221.29        89.30 o                         
  -9  -8   5        418.01        589.05        30.83 o                         
  -8  -8   5         10.13         28.04        16.49 o                         
  -7  -8   5         23.46         14.29        18.88 o                         
  -6  -8   5         33.53         36.68        14.43 o                         
  -5  -8   5        100.76        116.85        13.86 o                         
  -4  -8   5       1882.76       1903.07        65.07 o                         
  -3  -8   5         12.68         43.66        10.43 o                         
  -2  -8   5        177.04        217.00        15.86 o                         
  -1  -8   5        295.26        249.00        21.98 o                         
   0  -8   5        211.44        195.01        17.26 o                         
   1  -8   5       1074.17        943.19        38.59 o                         
   2  -8   5       1076.62        828.42        31.54 o                         
   3  -8   5       7964.33       7310.19       237.65 o                         
   4  -8   5       3717.86       3584.83       104.51 o                         
   5  -8   5        388.26        419.65        27.86 o                         
   6  -8   5       4066.77       3742.17       115.23 o                         
   7  -8   5       1303.74       1288.13        49.67 o                         
   8  -8   5         34.37         52.16        14.25 o                         
   9  -8   5        982.42        962.39        54.38 o                         
  10  -8   5        191.37        210.27        25.50 o                         
  11  -8   5       1280.17       1441.50        76.10 o                         
  12  -8   5        566.37        497.46        30.09 o                         
 -14  -7   5       3297.93       3957.57       139.52 o                         
 -13  -7   5       1795.13       2260.78        77.72 o                         
 -12  -7   5        269.91        338.88        36.46 o                         
 -11  -7   5       2628.88       3582.09       251.85 o                         
 -10  -7   5        315.42        385.51        25.54 o                         
  -9  -7   5         42.85         36.24        16.74 o                         
  -8  -7   5         75.37         86.60        15.05 o                         
  -7  -7   5         17.83         31.70        12.26 o                         
  -6  -7   5       1622.75       1597.38        56.74 o                         
  -5  -7   5        146.02        240.12        16.44 o                         
  -4  -7   5          5.85          9.22         9.60 o                         
  -3  -7   5        236.76        296.48        16.13 o                         
  -2  -7   5         98.40         75.68        10.09 o                         
  -1  -7   5       2985.41       2870.25       110.70 o                         
   0  -7   5      11730.84      11527.73       380.32 o                         
   1  -7   5        442.62        366.81        21.04 o                         
   2  -7   5        273.81        224.31        19.74 o                         
   3  -7   5       3377.43       3133.89       101.84 o                         
   4  -7   5       1447.26       1235.45        43.29 o                         
   5  -7   5         72.85         74.01        11.20 o                         
   6  -7   5       3200.21       2978.15        92.18 o                         
   7  -7   5        774.25        796.83        38.23 o                         
   8  -7   5        717.67        825.73        38.26 o                         
   9  -7   5        352.00        264.44        43.57 o                         
  10  -7   5       2471.97       1876.04       105.82 o                         
  11  -7   5       1372.83       1427.78        76.56 o                         
  12  -7   5         58.65         62.22        26.67 o                         
 -15  -6   5        728.53        713.35        40.72 o                         
 -14  -6   5        754.31        904.12        47.04 o                         
 -13  -6   5         34.02         49.43        13.55 o                         
 -12  -6   5       1320.45       1802.23        69.83 o                         
 -11  -6   5       2100.63       2814.68       103.47 o                         
 -10  -6   5       1547.48       1949.64        74.57 o                         
  -9  -6   5       1652.24       2153.59        94.26 o                         
  -8  -6   5         25.53         47.29        17.30 o                         
  -7  -6   5       2195.97       2522.64       104.89 o                         
  -6  -6   5       3643.11       3559.91       124.64 o                         
  -5  -6   5         90.22         50.00        12.12 o                         
  -4  -6   5       4195.06       4160.39       202.29 o                         
  -3  -6   5        879.00        736.48        39.72 o                         
  -2  -6   5       8138.99       7527.21       417.73 o                         
  -1  -6   5        401.19        529.71        30.49 o                         
   0  -6   5        101.30        146.83        11.72 o                         
   1  -6   5       5214.50       4980.52       219.10 o                         
   2  -6   5       1732.46       1564.81        68.33 o                         
   3  -6   5        120.75        106.79        13.54 o                         
   4  -6   5       1290.60       1351.86        53.87 o                         
   5  -6   5       1309.96       1243.36        40.61 o                         
   6  -6   5       3221.49       3284.86       128.18 o                         
   7  -6   5       1675.95       1688.15        60.74 o                         
   8  -6   5        872.71       1012.81        46.23 o                         
   9  -6   5        178.46        194.96        22.50 o                         
  10  -6   5        651.47        881.60        52.74 o                         
  11  -6   5         90.65         88.64        21.50 o                         
  12  -6   5         74.40         62.05        17.11 o                         
  13  -6   5        465.17        506.05        41.15 o                         
 -15  -5   5          2.16         24.19        15.06 o                         
 -14  -5   5        357.82        452.43        28.63 o                         
 -13  -5   5         34.63         32.91        16.20 o                         
 -12  -5   5        297.02        266.63        22.42 o                         
 -11  -5   5       3169.09       3647.20       129.75 o                         
 -10  -5   5        695.36        970.45        44.38 o                         
  -9  -5   5        292.86        215.06        21.72 o                         
  -8  -5   5        174.15        153.95        20.44 o                         
  -7  -5   5       5945.27       5784.66       230.77 o                         
  -6  -5   5        364.16        350.35        23.30 o                         
  -5  -5   5        373.61        349.91        23.69 o                         
  -4  -5   5       1505.42       1519.69        76.11 o                         
  -3  -5   5         97.30        159.82        20.50 o                         
  -2  -5   5       1116.21       1140.52        66.30 o                         
  -1  -5   5       6436.86       6280.53       247.84 o                         
   0  -5   5         47.01         24.91         6.90 o                         
   1  -5   5       7566.02       7388.73       413.06 o                         
   2  -5   5      10288.75       8779.03       379.35 o                         
   3  -5   5        526.38        458.33        26.43 o                         
   4  -5   5         72.29         81.74        12.00 o                         
   5  -5   5        108.19        140.62        12.44 o                         
   6  -5   5       1445.95       1310.95        44.11 o                         
   7  -5   5          0.26          1.47        15.66 o                         
   8  -5   5       1257.55       1163.05        46.79 o                         
   9  -5   5       1820.08       2095.10        80.48 o                         
  10  -5   5         25.52         22.05        11.47 o                         
  11  -5   5        185.62        175.83        23.37 o                         
  12  -5   5       1391.09       1474.42        78.90 o                         
  13  -5   5          0.60         13.32        10.27 o                         
 -16  -4   5        354.43        329.95        37.89 o                         
 -15  -4   5        515.43        612.54        31.42 o                         
 -14  -4   5         11.35          3.24        14.05 o                         
 -13  -4   5       1061.97       1262.01        72.38 o                         
 -12  -4   5        830.14        871.49        37.26 o                         
 -11  -4   5       3566.59       3654.91       134.98 o                         
 -10  -4   5       2904.06       3479.52       144.69 o                         
  -9  -4   5        681.13        686.27        44.10 o                         
  -8  -4   5       8951.38       8873.79       351.76 o                         
  -7  -4   5       1777.47       1648.23        74.37 o                         
  -6  -4   5         25.11         30.54        10.25 o                         
  -5  -4   5       4305.76       3911.40       190.22 o                         
  -4  -4   5       1266.63       1179.90        69.46 o                         
  -3  -4   5       2697.44       2673.61       150.59 o                         
  -2  -4   5         37.13         45.11         7.63 o                         
  -1  -4   5       1535.49       1425.01        59.00 o                         
   0  -4   5      10522.08      10160.12       397.29 o                         
   1  -4   5       3098.69       4375.25       212.09 o                         
   2  -4   5       1957.04       1602.09        72.52 o                         
   3  -4   5          7.52         20.06        11.80 o                         
   4  -4   5       1791.95       1839.24        71.37 o                         
   5  -4   5       2873.26       2868.78        80.84 o                         
   6  -4   5        750.78        744.19        28.93 o                         
   7  -4   5       3209.84       3222.25       107.76 o                         
   8  -4   5       4402.31       4554.11       137.58 o                         
   9  -4   5        845.65        794.75        35.86 o                         
  10  -4   5       1890.26       1940.96        76.15 o                         
  11  -4   5         23.61         13.94        21.39 o                         
  12  -4   5        316.02        377.41        32.13 o                         
  13  -4   5         12.32          4.72        13.06 o                         
 -16  -3   5        319.58        305.29        27.23 o                         
 -15  -3   5       1050.82       1213.67        59.35 o                         
 -14  -3   5        126.53        142.78        29.56 o                         
 -13  -3   5        844.30       1094.72        92.69 o                         
 -12  -3   5         31.68         13.82        15.80 o                         
 -11  -3   5          0.07         24.16        13.98 o                         
 -10  -3   5       4053.08       4633.60       203.37 o                         
  -9  -3   5          1.14         17.20        13.05 o                         
  -8  -3   5        261.28        217.76        19.70 o                         
  -7  -3   5       1418.07       1365.12        77.53 o                         
  -6  -3   5        491.02        582.13        33.60 o                         
  -5  -3   5        242.28        139.12        13.34 o                         
  -4  -3   5        823.33        791.43        47.13 o                         
  -3  -3   5        103.56         61.53         7.25 o                         
  -2  -3   5       2838.78       2744.81       133.77 o                         
  -1  -3   5         16.65         12.74         5.02 o                         
   0  -3   5          8.62          3.20         4.12 o                         
   1  -3   5       9371.20       9602.51       460.86 o                         
   2  -3   5       2349.31       2290.19       174.33 o                         
   3  -3   5       3381.83       3316.68       143.71 o                         
   4  -3   5       1231.45       1082.05        40.72 o                         
   5  -3   5       4944.86       4962.95       147.47 o                         
   6  -3   5       5661.38       5704.68       169.68 o                         
   7  -3   5        823.17        710.85        32.10 o                         
   8  -3   5        241.40        203.87        15.51 o                         
   9  -3   5          4.10          8.85        14.99 o                         
  10  -3   5        616.31        760.71        32.22 o                         
  11  -3   5        302.65        292.29        19.00 o                         
  12  -3   5          1.16         10.27        11.23 o                         
  13  -3   5        297.01        240.41        30.86 o                         
 -16  -2   5        338.12        388.89        32.27 o                         
 -15  -2   5         47.43         73.25        14.60 o                         
 -14  -2   5         38.23         75.78        16.28 o                         
 -13  -2   5        450.73        526.62        32.74 o                         
 -12  -2   5         43.21         50.92        15.91 o                         
 -11  -2   5          3.49         15.41        16.25 o                         
 -10  -2   5        132.73        168.49        16.34 o                         
  -9  -2   5       1920.72       2203.37       100.13 o                         
  -8  -2   5         53.10        137.42        14.01 o                         
  -7  -2   5       1014.55        821.85        76.76 o                         
  -6  -2   5       4573.34       4370.18       336.93 o                         
  -5  -2   5        116.32         73.00        15.18 o                         
  -4  -2   5        109.37        175.44        18.39 o                         
  -3  -2   5       3865.56       2643.83       147.63 o                         
  -2  -2   5         21.96         33.54         5.59 o                         
  -1  -2   5      11053.53      11011.18       514.00 o                         
   0  -2   5       2453.53       2748.11       155.23 o                         
   1  -2   5      21967.53      18468.76      1252.94 o                         
   2  -2   5          9.20         -3.09         9.95 o                         
   3  -2   5         42.60         56.82         8.62 o                         
   4  -2   5        534.15        480.41        27.51 o                         
   5  -2   5        482.52        424.48        21.55 o                         
   6  -2   5       1022.65       1286.48        44.96 o                         
   7  -2   5          0.63        -11.46        11.46 o                         
   8  -2   5          0.37        -13.85        20.52 o                         
   9  -2   5        118.72         96.89        25.51 o                         
  10  -2   5         18.22         20.46        11.10 o                         
  11  -2   5         77.91         85.05        14.37 o                         
  12  -2   5       3690.49       4317.17       242.83 o                         
  13  -2   5         16.08         11.02        13.39 o                         
 -17  -1   5         52.41         52.61        14.61 o                         
 -16  -1   5        877.48        987.72        55.74 o                         
 -15  -1   5        284.08        345.93        27.08 o                         
 -14  -1   5       2793.81       3075.98       126.63 o                         
 -13  -1   5       4808.25       5089.84       204.73 o                         
 -12  -1   5         71.21         55.66        15.20 o                         
 -11  -1   5       1933.16       1849.64       103.63 o                         
 -10  -1   5        595.67        635.32        32.40 o                         
  -9  -1   5        213.29        178.07        19.43 o                         
  -8  -1   5        170.39         91.95        13.33 o                         
  -7  -1   5       5207.82       4769.38       284.17 o                         
  -6  -1   5       6362.34       5876.56       569.71 o                         
  -5  -1   5          0.53          1.19         7.31 o                         
  -4  -1   5        199.25        173.66        16.45 o                         
  -3  -1   5       1289.06        698.60        41.55 o                         
  -2  -1   5        153.96        174.98        13.85 o                         
  -1  -1   5       2879.73       2279.49       169.54 o                         
   0  -1   5       8537.45      11105.51       614.24 o                         
   1  -1   5         34.54         16.82         5.10 o                         
   2  -1   5       3670.47       4671.47       261.03 o                         
   3  -1   5        108.77        182.54        14.71 o                         
   4  -1   5        584.76        441.93        20.94 o                         
   5  -1   5          0.51         10.34        10.43 o                         
   6  -1   5       1901.19       2272.77        66.70 o                         
   7  -1   5        382.68        419.23        24.10 o                         
   8  -1   5         75.53         96.90        13.27 o                         
   9  -1   5        184.50        125.23        14.62 o                         
  10  -1   5       1033.92       1090.70        43.81 o                         
  11  -1   5        612.66        612.25        27.97 o                         
  12  -1   5       1550.99       1595.92        66.50 o                         
  13  -1   5        531.50        504.26        36.18 o                         
 -17   0   5       1614.97       2079.00       104.09 o                         
 -16   0   5        546.30        628.46        40.33 o                         
 -15   0   5         41.36         91.81        17.61 o                         
 -14   0   5       1918.65       2053.57        87.83 o                         
 -13   0   5        514.84        496.83        38.80 o                         
 -12   0   5       1451.71       1400.24        76.14 o                         
 -11   0   5        437.57        461.67        31.85 o                         
 -10   0   5       1065.50       1027.97        53.72 o                         
  -9   0   5       8796.51       7161.69       345.55 o                         
  -8   0   5         48.92         67.10        11.71 o                         
  -7   0   5      16868.82      15039.10      1233.37 o                         
  -6   0   5       7455.53       6528.04       609.97 o                         
  -5   0   5      44331.05      41638.06      2817.04 o                         
  -4   0   5        319.51        322.28        18.31 o                         
  -3   0   5        140.53        155.71        13.15 o                         
  -2   0   5       5851.37       5443.02       806.18 o                         
  -1   0   5        683.91        768.24        40.74 o                         
   0   0   5        314.86        435.74        25.00 o                         
   1   0   5       1657.11       2292.96       118.88 o                         
   2   0   5         79.16         37.83         8.90 o                         
   3   0   5        176.59        216.71        16.47 o                         
   4   0   5          8.56         11.79         9.38 o                         
   5   0   5       1340.64       1510.22        47.54 o                         
   6   0   5        347.76        315.65        16.84 o                         
   7   0   5       2178.38       2479.60        73.00 o                         
   8   0   5        723.73        786.16        48.77 o                         
   9   0   5       1725.34       1804.68        67.95 o                         
  10   0   5       1671.42       1681.05        62.07 o                         
  11   0   5       3145.99       3544.60       124.51 o                         
  12   0   5        742.72        781.60        55.51 o                         
 -17   1   5        620.40        636.01        39.63 o                         
 -16   1   5        290.67        283.63        23.54 o                         
 -15   1   5       1139.73       1046.74       105.62 o                         
 -14   1   5         55.44         22.40        45.31 o                         
 -13   1   5        236.89        180.71        20.07 o                         
 -12   1   5         16.88         12.84        15.29 o                         
 -11   1   5         11.06         12.34        24.43 o                         
 -10   1   5       2779.13       2519.72       112.04 o                         
  -9   1   5       1953.06       1624.39       113.41 o                         
  -8   1   5        155.64        193.13        25.74 o                         
  -7   1   5       8438.22       6085.16       416.70 o                         
  -6   1   5       5035.96       4059.85       279.96 o                         
  -5   1   5       1150.37       1180.59        83.65 o                         
  -4   1   5       1019.46        918.85        52.89 o                         
  -3   1   5       7552.09       7106.92       340.06 o                         
  -2   1   5       4964.21       4843.34       268.57 o                         
  -1   1   5       5914.61       8004.13       544.44 o                         
   0   1   5      12589.14      18777.99      1171.57 o                         
   1   1   5      25060.00      30840.12      1316.04 o                         
   2   1   5        311.34        314.22        24.01 o                         
   3   1   5       4356.88       4249.19       231.78 o                         
   4   1   5       2291.70       2451.11        87.67 o                         
   5   1   5         42.74         57.09        12.15 o                         
   6   1   5        245.85        245.37        14.10 o                         
   7   1   5       1721.27       1852.96        59.41 o                         
   8   1   5        487.06        510.82        25.00 o                         
   9   1   5         82.93         66.74        24.42 o                         
  10   1   5        468.40        480.92        35.71 o                         
  11   1   5        157.16        130.67        15.17 o                         
  12   1   5        506.65        589.29        44.11 o                         
 -17   2   5          1.47        -13.28        13.28 o                         
 -16   2   5        134.36        107.40        16.60 o                         
 -15   2   5         16.17          9.39        32.55 o                         
 -14   2   5       2420.16       2020.46       208.55 o                         
 -13   2   5          5.27         29.13        16.16 o                         
 -12   2   5        285.95        328.11        29.92 o                         
 -11   2   5       3842.56       3982.64       230.32 o                         
 -10   2   5       8331.75       7324.51       503.93 o                         
  -9   2   5          3.56         15.35        13.32 o                         
  -8   2   5       1917.48       1348.89       104.37 o                         
  -7   2   5        762.00        797.31       131.51 o                         
  -6   2   5       1413.29       1174.37        83.59 o                         
  -5   2   5      22173.48      21410.90      1454.44 o                         
  -4   2   5       2116.92       1999.12       137.92 o                         
  -3   2   5       1673.00       1557.67        90.26 o                         
  -2   2   5       2957.63       3443.26       235.13 o                         
  -1   2   5        376.87        532.29        36.24 o                         
   0   2   5       1247.07       1739.74        77.76 o                         
   1   2   5       1061.84       1377.00        57.04 o                         
   2   2   5       2589.47       2406.25        89.85 o                         
   3   2   5       1045.31        960.57        54.41 o                         
   4   2   5         38.79         76.08         9.92 o                         
   5   2   5       4114.22       4362.44       110.70 o                         
   6   2   5       2616.79       2595.91        89.06 o                         
   7   2   5      10876.83      11010.96       295.85 o                         
   8   2   5       3781.59       4033.93       113.93 o                         
   9   2   5          9.75          8.09        15.59 o                         
  10   2   5       3069.94       2795.86        99.52 o                         
  11   2   5         24.06         28.68        19.29 o                         
  12   2   5       1707.86       1346.12        92.08 o                         
 -17   3   5         89.33        121.72        30.75 o                         
 -16   3   5         16.75         10.96        14.18 o                         
 -15   3   5        463.65        425.15       116.04 o                         
 -13   3   5        643.16        664.07        42.62 o                         
 -12   3   5       4461.28       4463.82       206.62 o                         
 -11   3   5       1067.01       1266.98        94.51 o                         
 -10   3   5       2397.04       2195.67       131.88 o                         
  -9   3   5        418.50        439.97        36.51 o                         
  -8   3   5         29.88          8.99        13.03 o                         
  -6   3   5       1359.63       1205.69        90.83 o                         
  -5   3   5      33452.93      33584.08      2272.69 o                         
  -4   3   5       3696.81       3460.13       192.80 o                         
  -3   3   5        224.09        307.26        25.04 o                         
  -2   3   5        310.70        396.17        24.64 o                         
  -1   3   5        184.44        171.70        48.93 o                         
   0   3   5         89.68        129.45        16.09 o                         
   1   3   5        697.68        777.41        38.03 o                         
   2   3   5        296.50        385.85        18.74 o                         
   3   3   5       1612.93       1666.41        57.44 o                         
   4   3   5       3940.89       4183.72       129.67 o                         
   5   3   5         46.08         70.45        10.71 o                         
   6   3   5       2543.33       2385.91        72.48 o                         
   7   3   5        320.32        347.96        19.80 o                         
   8   3   5       2124.76       2222.56        81.98 o                         
   9   3   5        668.91        774.97        52.62 o                         
  10   3   5          2.34         -6.23        18.53 o                         
  11   3   5        199.13        278.00        26.77 o                         
  12   3   5        159.05        104.69        18.42 o                         
 -17   4   5        260.55        256.08        29.72 o                         
 -16   4   5        164.37        182.82        24.38 o                         
 -15   4   5        331.53        358.21        35.95 o                         
 -14   4   5          1.62         -4.26        20.12 o                         
 -13   4   5       6029.12       6234.29       271.56 o                         
 -12   4   5       1417.96       1347.80        66.66 o                         
 -11   4   5        622.45        663.00        57.49 o                         
 -10   4   5       2862.24       2629.31       149.28 o                         
  -9   4   5       3671.84       2981.19       151.32 o                         
  -8   4   5       1663.00       1313.13       163.61 o                         
  -7   4   5       2229.42       2412.55       170.40 o                         
  -6   4   5        253.71        189.57        17.23 o                         
  -5   4   5          8.71         16.73         6.22 o                         
  -4   4   5       7095.44       8778.36       597.20 o                         
  -3   4   5       5823.56       4762.62       268.41 o                         
  -2   4   5          7.57         46.67         7.51 o                         
  -1   4   5      13095.20      17963.37       996.03 o                         
   0   4   5        659.75        654.78        39.52 o                         
   1   4   5       9758.79      10035.64       394.25 o                         
   2   4   5       3501.97       3846.97       118.49 o                         
   3   4   5        444.83        489.79        19.57 o                         
   4   4   5       1866.93       1793.07        55.69 o                         
   5   4   5         59.71         45.58        14.95 o                         
   6   4   5        874.30       1070.38        47.67 o                         
   7   4   5       2522.32       2430.57        87.01 o                         
   8   4   5          0.88        -12.66        12.66 o                         
   9   4   5        493.59        528.27        36.76 o                         
  10   4   5       1594.44       1476.70        68.28 o                         
  11   4   5        553.98        469.54        46.22 o                         
 -17   5   5        648.89        740.02        49.75 o                         
 -16   5   5       2016.56       2359.38       120.48 o                         
 -15   5   5       1193.01       1358.64        73.53 o                         
 -14   5   5         59.56         71.29        17.18 o                         
 -13   5   5        101.10         79.32        24.89 o                         
 -12   5   5          0.66         29.19        19.45 o                         
 -10   5   5       2078.80       1810.15        85.64 o                         
  -9   5   5        857.99        604.79        37.94 o                         
  -8   5   5        179.81        138.90        17.66 o                         
  -7   5   5         21.27         -5.54        11.91 o                         
  -6   5   5       9944.23      12669.41       610.49 o                         
  -5   5   5        150.26        100.02        14.86 o                         
  -4   5   5        574.09        875.13        52.39 o                         
  -3   5   5       4989.19       4047.49       230.54 o                         
  -2   5   5        957.39        905.24        46.62 o                         
  -1   5   5        501.75        544.68        28.83 o                         
   0   5   5       1265.60       1409.74        55.49 o                         
   1   5   5       4364.88       4627.21       149.98 o                         
   2   5   5       2046.56       1945.71        54.79 o                         
   3   5   5        933.40       1135.73        34.98 o                         
   4   5   5        435.78        435.61        20.66 o                         
   5   5   5        271.61        311.02        20.46 o                         
   6   5   5       2375.73       2223.49        96.29 o                         
   7   5   5       1661.94       1171.67        54.44 o                         
   8   5   5        966.57        996.47        54.64 o                         
   9   5   5        251.02        174.08        15.46 o                         
  10   5   5        681.65        704.36        36.25 o                         
  11   5   5        617.85        572.00        41.17 o                         
 -17   6   5        527.40        692.51        50.90 o                         
 -16   6   5       1171.09       1358.59        72.94 o                         
 -15   6   5       1767.10       1927.38        99.84 o                         
 -14   6   5         22.14         52.05        17.35 o                         
 -13   6   5       1573.25       1561.81        76.48 o                         
 -12   6   5        499.46        458.40        33.49 o                         
 -11   6   5       1098.78       1182.16        61.83 o                         
 -10   6   5        385.49        345.19        36.10 o                         
  -9   6   5       9964.36       9768.48       385.52 o                         
  -8   6   5        107.16        127.64        15.01 o                         
  -7   6   5       2453.27       2433.51       111.17 o                         
  -6   6   5       1685.50       2214.97       116.58 o                         
  -5   6   5      10081.60      11701.17       565.19 o                         
  -4   6   5       7883.96       8815.55       490.71 o                         
  -3   6   5        911.12       1020.52        49.88 o                         
  -2   6   5        572.61        509.60        38.43 o                         
  -1   6   5        280.78        268.47        19.64 o                         
   0   6   5         38.51         23.46         8.33 o                         
   1   6   5        698.49        628.12        23.83 o                         
   2   6   5       2148.50       2097.50        59.93 o                         
   3   6   5       1890.54       1797.93        52.83 o                         
   4   6   5          7.14        -10.47        10.47 o                         
   5   6   5      14568.10      13430.46       494.04 o                         
   6   6   5       2593.04       2340.75        87.41 o                         
   7   6   5         36.84          2.80        15.29 o                         
   8   6   5       4764.23       4028.49       155.14 o                         
   9   6   5        977.08        840.41        42.63 o                         
  10   6   5        376.80        327.56        26.05 o                         
 -17   7   5          0.71        -33.67        37.24 o                         
 -16   7   5         93.75        126.90        20.02 o                         
 -15   7   5        140.21        143.87        35.09 o                         
 -14   7   5          0.83          9.34        21.79 o                         
 -13   7   5         27.68         22.51        26.94 o                         
 -12   7   5       3269.55       3307.11       189.71 o                         
 -11   7   5         10.90         39.66        18.71 o                         
 -10   7   5        730.46        512.77        50.35 o                         
  -9   7   5          6.19          4.86        27.00 o                         
  -8   7   5         13.45         51.81        15.42 o                         
  -7   7   5        466.19        520.14        36.17 o                         
  -6   7   5       2446.81       2508.94       106.28 o                         
  -5   7   5       1583.61       1920.25        78.82 o                         
  -4   7   5       3021.33       3206.88       135.59 o                         
  -3   7   5        692.51        675.54        39.47 o                         
  -2   7   5       4336.39       3985.45       194.21 o                         
  -1   7   5         20.43         10.70        10.46 o                         
   0   7   5       5720.94       5917.22       236.32 o                         
   1   7   5       5324.55       5395.14       167.15 o                         
   2   7   5        932.43        944.85        30.36 o                         
   3   7   5         39.01         33.24        11.11 o                         
   4   7   5          6.96         -6.74        12.08 o                         
   5   7   5        289.71        311.82        22.87 o                         
   6   7   5         78.85         31.93        14.93 o                         
   7   7   5       1487.85       1274.79        56.85 o                         
   8   7   5        172.14        158.93        15.16 o                         
   9   7   5        496.31        440.78        24.77 o                         
  10   7   5        369.83        319.73        23.09 o                         
 -16   8   5       3010.10       3437.43       241.32 o                         
 -15   8   5         57.60         62.20        22.62 o                         
 -14   8   5       1467.15       1837.90       137.00 o                         
 -13   8   5       1881.29       1983.40       118.06 o                         
 -12   8   5        263.59        252.65        26.85 o                         
 -11   8   5        246.62        176.91        28.76 o                         
 -10   8   5        355.68        320.41        40.19 o                         
  -9   8   5       1850.33       1750.01        87.68 o                         
  -8   8   5       6310.73       6450.72       364.60 o                         
  -7   8   5        927.14        788.09        48.15 o                         
  -6   8   5       5740.13       5958.49       414.74 o                         
  -5   8   5       1087.98        891.08        52.21 o                         
  -4   8   5       2481.73       2613.88       158.43 o                         
  -3   8   5        588.03        497.32        24.06 o                         
  -2   8   5       1172.19       1368.86        55.84 o                         
  -1   8   5        209.30        236.26        20.88 o                         
   0   8   5        102.06         98.30        18.18 o                         
   1   8   5        548.58        635.85        27.60 o                         
   2   8   5        502.23        597.24        26.37 o                         
   3   8   5         35.42         25.69        11.21 o                         
   4   8   5         34.19         23.09        14.00 o                         
   5   8   5         26.00        -12.89        14.36 o                         
   6   8   5        208.40        173.76        18.63 o                         
   7   8   5          0.12        -13.11        20.42 o                         
   8   8   5          2.49        -10.72        14.03 o                         
   9   8   5       4554.75       4574.01       159.57 o                         
 -16   9   5        346.35        379.41        94.19 o                         
 -15   9   5         38.49        100.17        41.03 o                         
 -14   9   5         20.61         42.06        40.77 o                         
 -13   9   5        270.09        180.58        26.44 o                         
 -12   9   5        232.49        289.76        47.23 o                         
 -11   9   5        524.69        611.75        46.49 o                         
 -10   9   5         38.80         26.90        23.02 o                         
  -9   9   5        423.03        388.99        34.45 o                         
  -8   9   5       3641.10       4032.63       249.19 o                         
  -7   9   5        433.74        390.04        44.42 o                         
  -6   9   5        243.07        214.31        20.46 o                         
  -5   9   5       2211.72       2316.83       138.14 o                         
  -4   9   5       1148.24        880.28        45.59 o                         
  -3   9   5       2440.36       2703.30       113.65 o                         
  -2   9   5        196.38        194.78        16.72 o                         
  -1   9   5        724.33        903.52        36.97 o                         
   0   9   5       5553.90       5967.79       196.63 o                         
   1   9   5       7574.26       7891.61       242.38 o                         
   2   9   5        193.24        252.52        15.13 o                         
   3   9   5        268.43        230.04        16.79 o                         
   4   9   5          0.74         -2.74        14.69 o                         
   5   9   5        563.21        508.16        30.38 o                         
   6   9   5       1301.33        997.04        80.59 o                         
   7   9   5          2.34        -12.49        12.49 o                         
   8   9   5          2.78          3.80        12.77 o                         
   9   9   5       6282.98       6037.98       263.46 o                         
 -16  10   5        505.35        482.13        45.38 o                         
 -15  10   5          5.83         38.14        21.87 o                         
 -14  10   5       1575.30       1599.78       117.57 o                         
 -13  10   5        185.55        151.26        35.33 o                         
 -12  10   5        431.20        537.47        50.23 o                         
 -11  10   5       1748.58       1725.51       108.33 o                         
 -10  10   5       1322.54       1269.48        78.03 o                         
  -9  10   5       5762.48       5661.94       279.06 o                         
  -8  10   5         18.67         36.45        22.71 o                         
  -7  10   5       1618.53       1570.91       124.09 o                         
  -6  10   5       5275.79       6606.15       372.57 o                         
  -5  10   5        261.88        312.38        24.51 o                         
  -4  10   5       1838.78       1877.94        73.17 o                         
  -3  10   5       1173.47       1383.46        72.16 o                         
  -2  10   5        349.92        419.65        21.61 o                         
  -1  10   5        508.71        564.00        30.13 o                         
   0  10   5        524.53        454.42        28.65 o                         
   1  10   5       1951.55       2059.91        70.80 o                         
   2  10   5         10.83         12.46        13.12 o                         
   3  10   5        458.71        505.53        31.78 o                         
   4  10   5       3361.62       3133.06       122.64 o                         
   5  10   5        627.45        532.80        34.04 o                         
   6  10   5       4342.58       4009.90       150.75 o                         
   7  10   5       2718.61       2795.20       107.03 o                         
   8  10   5        770.10        652.53        33.33 o                         
 -15  11   5       1373.81       1583.99       154.30 o                         
 -14  11   5        649.61        711.94        62.61 o                         
 -13  11   5        998.22       1011.19        76.28 o                         
 -12  11   5        365.04        411.10        56.39 o                         
 -11  11   5        576.35        592.24        51.28 o                         
 -10  11   5         85.48         66.23        19.47 o                         
  -9  11   5        775.48        832.26        60.09 o                         
  -8  11   5         81.98         53.19        24.36 o                         
  -7  11   5        794.44        759.42        69.52 o                         
  -6  11   5       9819.39       9232.33       517.50 o                         
  -5  11   5       1125.50       1510.22        66.64 o                         
  -4  11   5       3465.73       4217.75       160.44 o                         
  -3  11   5       3816.88       4119.66       155.27 o                         
  -2  11   5        215.77        243.49        18.67 o                         
  -1  11   5       1848.89       2183.23        85.24 o                         
   0  11   5        146.45        192.59        18.22 o                         
   1  11   5        392.47        265.34        16.68 o                         
   2  11   5        459.75        412.94        27.58 o                         
   3  11   5        808.54        834.94        39.64 o                         
   4  11   5       2981.44       2928.17       212.57 o                         
   5  11   5        735.87        743.09        37.08 o                         
   6  11   5       1192.75       1270.75        58.90 o                         
   7  11   5       1078.69        926.24        42.18 o                         
 -15  12   5        405.86        334.57        76.00 o                         
 -14  12   5       2885.14       3441.35       243.03 o                         
 -13  12   5        161.22        153.93        22.76 o                         
 -12  12   5       1071.83       1208.08       102.78 o                         
 -11  12   5        207.23        227.51        45.17 o                         
 -10  12   5        195.24        142.04        34.73 o                         
  -9  12   5        259.14        329.22        36.10 o                         
  -8  12   5         20.06         52.56        32.87 o                         
  -7  12   5        146.10        193.86        27.20 o                         
  -6  12   5         89.43         85.67        17.59 o                         
  -5  12   5       3180.56       3842.86       147.60 o                         
  -4  12   5        127.75        141.83        19.19 o                         
  -3  12   5        230.93        282.02        24.82 o                         
  -2  12   5       6085.58       6845.02       255.47 o                         
  -1  12   5        776.52        878.15        43.96 o                         
   0  12   5         49.58         92.51        14.61 o                         
   1  12   5        937.32        868.22        38.34 o                         
   2  12   5       1410.91       1387.85        52.61 o                         
   3  12   5       5052.21       4668.37       164.00 o                         
   4  12   5         97.08        106.58        17.20 o                         
   5  12   5       3151.59       3089.74       110.57 o                         
   6  12   5        519.81        554.73        38.89 o                         
 -14  13   5       1486.12       1515.56       115.56 o                         
 -13  13   5         20.36         49.07        19.57 o                         
 -12  13   5       3455.99       3162.97       253.72 o                         
 -11  13   5       1776.81       1714.20        91.67 o                         
 -10  13   5         73.83         83.13        35.27 o                         
  -9  13   5         15.55         62.33        18.14 o                         
  -8  13   5        533.41        583.53        39.79 o                         
  -7  13   5        144.86        190.25        24.25 o                         
  -6  13   5        376.42        520.23        33.22 o                         
  -5  13   5        839.77       1106.12        51.21 o                         
  -4  13   5       1041.45       1274.08        54.52 o                         
  -3  13   5       1298.56       1556.44        74.61 o                         
  -2  13   5        997.92       1120.71        72.43 o                         
  -1  13   5         32.93         37.50        21.96 o                         
   0  13   5       1591.42       1585.90        59.72 o                         
   1  13   5        290.97        257.16        26.06 o                         
   2  13   5       1682.54       1634.05        63.88 o                         
   3  13   5        199.97        162.23        18.56 o                         
   4  13   5        892.38        848.58        40.24 o                         
   5  13   5        348.77        359.46        39.88 o                         
 -13  14   5       1667.46       2022.65       147.30 o                         
 -12  14   5          8.99         55.72        36.69 o                         
 -11  14   5          1.23         14.83        22.01 o                         
 -10  14   5       3494.91       3820.06       189.49 o                         
  -9  14   5        924.00        921.02        49.93 o                         
  -8  14   5        165.09        247.12        49.06 o                         
  -7  14   5        296.24        301.23        29.92 o                         
  -6  14   5        425.02        393.59        42.24 o                         
  -5  14   5        185.82        267.22        26.71 o                         
  -4  14   5        297.16        362.68        27.25 o                         
  -3  14   5        863.37        961.09        60.43 o                         
  -2  14   5        183.70        156.37        22.55 o                         
  -1  14   5        247.98        296.04        43.91 o                         
   0  14   5         21.08         22.23        13.34 o                         
   1  14   5        581.45        509.24        28.84 o                         
   2  14   5        368.05        357.92        25.97 o                         
   3  14   5        113.39         77.27        15.07 o                         
   4  14   5        389.02        325.25        24.67 o                         
 -12  15   5        279.49        246.02        32.71 o                         
 -11  15   5        130.33        198.92        29.12 o                         
 -10  15   5        153.00        199.95        26.41 o                         
  -9  15   5         12.89          2.95        23.60 o                         
  -8  15   5       1586.06       1668.85       103.11 o                         
  -7  15   5       1934.07       2044.47       133.30 o                         
  -6  15   5        415.93        396.94        27.02 o                         
  -5  15   5          0.53          9.86        15.80 o                         
  -4  15   5         27.35         23.41        18.61 o                         
  -3  15   5        431.85        423.22        32.36 o                         
  -2  15   5        299.07        305.50        23.55 o                         
  -1  15   5          0.40         16.12        16.06 o                         
   0  15   5         72.37         70.11        14.59 o                         
   1  15   5       2095.34       2145.21       114.61 o                         
   2  15   5       1620.22       1470.78        70.60 o                         
 -10  16   5         69.61         46.39        19.02 o                         
  -9  16   5       1443.80       1599.93        89.78 o                         
  -8  16   5        482.97        497.96        39.97 o                         
  -7  16   5        355.56        473.69        33.74 o                         
  -6  16   5        101.61        152.09        21.34 o                         
  -5  16   5        137.05        181.77        19.23 o                         
  -4  16   5        271.96        224.14        28.59 o                         
  -3  16   5         72.61         62.89        15.23 o                         
  -2  16   5         11.68         -9.92        12.62 o                         
  -1  16   5       1157.55       1205.59        63.89 o                         
   0  16   5       3313.52       3256.12       225.94 o                         
  -8  17   5         20.63         58.79        72.56 o                         
  -7  17   5        408.68        353.40        82.91 o                         
  -6  17   5         60.41         43.46        27.24 o                         
  -5  17   5        520.10        663.53        58.26 o                         
  -4  17   5        476.82        612.69        39.42 o                         
  -3  17   5         21.70         59.10        14.41 o                         
  -2 -17   6        819.29        931.43        70.24 o                         
  -1 -17   6        249.36        238.80        28.20 o                         
   0 -17   6         30.03         14.77        19.00 o                         
   1 -17   6        125.28        161.89        20.57 o                         
   2 -17   6        193.75        183.55        38.58 o                         
   3 -17   6         11.38         14.10        23.86 o                         
  -5 -16   6         44.38         40.00        23.86 o                         
  -4 -16   6       2561.84       3531.84       254.67 o                         
  -3 -16   6         68.20         71.78        32.07 o                         
  -2 -16   6        231.93        295.39        40.96 o                         
  -1 -16   6        259.04        255.44        54.04 o                         
   0 -16   6       1363.42       1335.76       124.27 o                         
   1 -16   6         78.50         29.92        20.79 o                         
   2 -16   6       3169.78       3393.16       170.44 o                         
   3 -16   6        820.45        873.19        54.43 o                         
   4 -16   6       2540.27       2963.80       151.51 o                         
   5 -16   6         60.21         21.86        29.45 o                         
  -7 -15   6         64.35         54.51        38.00 o                         
  -6 -15   6        640.67        807.68        91.49 o                         
  -5 -15   6        233.04        235.10        27.93 o                         
  -4 -15   6         78.71        111.06        22.39 o                         
  -3 -15   6        230.61        219.57        33.22 o                         
  -2 -15   6        272.94        371.57        31.79 o                         
  -1 -15   6        217.92        238.12        25.97 o                         
   0 -15   6       2465.92       2693.95       127.29 o                         
   1 -15   6       1662.50       1778.99        97.16 o                         
   2 -15   6        267.46        234.65        28.15 o                         
   3 -15   6        646.01        663.95        55.89 o                         
   4 -15   6         46.58         24.16        20.20 o                         
   5 -15   6       2155.78       1677.29        89.36 o                         
   6 -15   6        226.94        135.88        28.76 o                         
   7 -15   6        753.27        407.56        44.92 o                         
  -9 -14   6        258.57        401.13        53.77 o                         
  -8 -14   6       1137.27       1509.94       122.42 o                         
  -7 -14   6       1582.87       2249.30       205.82 o                         
  -6 -14   6         27.53         23.49        24.47 o                         
  -5 -14   6          2.68         29.09        22.77 o                         
  -4 -14   6         51.49         52.90        31.86 o                         
  -3 -14   6         29.21          2.44        48.01 o                         
  -2 -14   6         93.12        110.06        43.95 o                         
  -1 -14   6        335.99        355.45        31.75 o                         
   0 -14   6        182.26        208.47        28.77 o                         
   1 -14   6         16.34        126.93        52.79 o                         
   2 -14   6        725.85        803.74        68.63 o                         
   3 -14   6        345.91        319.25        48.97 o                         
   4 -14   6         17.06          2.90        19.86 o                         
   5 -14   6        120.15         56.76        15.00 o                         
   6 -14   6        188.00        173.49        19.37 o                         
   7 -14   6         25.09         -2.66        13.13 o                         
   8 -14   6         27.83         23.72        14.57 o                         
 -10 -13   6         10.07        -18.32        19.77 o                         
  -9 -13   6       1036.88       1384.64        76.14 o                         
  -8 -13   6        902.75       1033.03        81.33 o                         
  -7 -13   6       1147.88       1330.80        64.40 o                         
  -6 -13   6        182.96        178.50        30.81 o                         
  -5 -13   6        710.75        971.47        74.37 o                         
  -4 -13   6        642.14        715.13        44.64 o                         
  -3 -13   6        361.68        383.74        50.88 o                         
  -2 -13   6          7.23         47.26        32.41 o                         
  -1 -13   6       1163.45       1100.03        54.22 o                         
   0 -13   6       2650.27       2834.04       108.29 o                         
   1 -13   6        526.16        567.61        52.93 o                         
   2 -13   6       3604.06       2520.09       160.44 o                         
   3 -13   6         18.15         27.40        20.42 o                         
   4 -13   6        418.06        365.11        29.77 o                         
   5 -13   6       1750.17       1484.41        73.82 o                         
   6 -13   6        205.11        191.42        16.42 o                         
   7 -13   6        152.82        161.18        16.31 o                         
   8 -13   6        216.37        126.88        16.02 o                         
   9 -13   6        145.38        122.60        19.10 o                         
 -11 -12   6        873.05        967.14        54.71 o                         
 -10 -12   6          3.29        -16.09        16.09 o                         
  -9 -12   6        919.05       1004.83        47.15 o                         
  -8 -12   6        463.27        595.07        56.33 o                         
  -7 -12   6        308.21        293.75        28.63 o                         
  -6 -12   6        398.96        451.03        31.61 o                         
  -5 -12   6        205.51        194.05        29.33 o                         
  -4 -12   6       1610.28       1812.38        71.56 o                         
  -3 -12   6       8323.08       8615.10       318.64 o                         
  -2 -12   6       1134.69       1254.11        58.43 o                         
  -1 -12   6       1168.71       1228.09        53.09 o                         
   0 -12   6        427.84        523.79        35.21 o                         
   1 -12   6        368.29        343.22        26.90 o                         
   2 -12   6       2155.84       1846.36        69.13 o                         
   3 -12   6       1832.27       1636.22        78.78 o                         
   4 -12   6        339.82        282.99        25.17 o                         
   5 -12   6          5.36         20.04        14.08 o                         
   6 -12   6       2207.32       1988.68       109.91 o                         
   7 -12   6        226.41        138.47        15.25 o                         
   8 -12   6       2037.97       1964.16       116.16 o                         
   9 -12   6         39.33         16.23        22.83 o                         
  10 -12   6         83.36         58.97        14.10 o                         
 -12 -11   6       3316.66       3571.96       144.82 o                         
 -11 -11   6       2866.02       3431.36       153.12 o                         
 -10 -11   6         36.93         23.92        17.30 o                         
  -9 -11   6        188.31        238.94        26.81 o                         
  -8 -11   6        178.76        205.90        22.04 o                         
  -7 -11   6        174.28        280.90        52.88 o                         
  -6 -11   6        830.13        897.06        40.93 o                         
  -5 -11   6       2142.95       2596.15        93.43 o                         
  -4 -11   6        626.52        669.45        34.05 o                         
  -3 -11   6        731.34        709.18        34.96 o                         
  -2 -11   6       2482.86       2436.41        88.35 o                         
  -1 -11   6        176.85        179.01        20.74 o                         
   0 -11   6       2029.22       1832.47        74.00 o                         
   1 -11   6       1246.23        981.11        42.22 o                         
   2 -11   6       2096.09       1941.52        72.87 o                         
   3 -11   6          5.23          3.17        17.51 o                         
   4 -11   6        427.13        336.01        26.70 o                         
   5 -11   6        419.99        389.05        32.68 o                         
   6 -11   6        982.70        976.09        48.99 o                         
   7 -11   6          4.17         -9.51        27.88 o                         
   8 -11   6        363.52        378.55        30.33 o                         
   9 -11   6        169.04        147.42        17.25 o                         
  10 -11   6         53.80         19.95        15.45 o                         
 -13 -10   6         75.86         90.49        19.67 o                         
 -12 -10   6        727.77        977.24        43.34 o                         
 -11 -10   6        730.83        799.15        39.76 o                         
 -10 -10   6        143.17        183.89        23.44 o                         
  -9 -10   6       2762.25       3548.94       135.63 o                         
  -8 -10   6          1.82         -2.73        18.28 o                         
  -7 -10   6       2860.14       3190.59       125.88 o                         
  -6 -10   6       1701.18       1958.49        71.64 o                         
  -5 -10   6        159.32        207.35        19.53 o                         
  -4 -10   6          7.75          3.22        13.78 o                         
  -3 -10   6       2089.83       2334.62        82.62 o                         
  -2 -10   6       3238.87       3374.34       122.26 o                         
  -1 -10   6        430.42        387.98        25.25 o                         
   0 -10   6       4181.18       3491.66       128.55 o                         
   1 -10   6       2533.17       2516.84        80.76 o                         
   2 -10   6       1973.72       1649.84        67.96 o                         
   3 -10   6          3.91        -13.08        14.82 o                         
   4 -10   6        151.45         85.57        16.91 o                         
   5 -10   6        108.18        118.75        15.62 o                         
   6 -10   6        566.67        527.41        34.39 o                         
   7 -10   6          1.39         -4.25        16.78 o                         
   8 -10   6          1.76        -17.59        22.23 o                         
   9 -10   6         36.86         -0.14        12.79 o                         
  10 -10   6          7.36         -0.25        13.15 o                         
  11 -10   6        178.12        146.46        16.33 o                         
 -13  -9   6       2435.36       2643.42       104.40 o                         
 -12  -9   6          2.01         -1.73        16.50 o                         
 -11  -9   6         17.31         74.53        21.03 o                         
 -10  -9   6       1987.10       2515.63       106.78 o                         
  -9  -9   6        129.90        113.91        18.63 o                         
  -8  -9   6       1207.10       1487.51        64.02 o                         
  -7  -9   6        191.12        178.65        19.72 o                         
  -6  -9   6        769.96        812.84        36.22 o                         
  -5  -9   6       5908.08       6168.05       214.58 o                         
  -4  -9   6          3.44          0.14        13.84 o                         
  -3  -9   6        627.55        634.03        30.21 o                         
  -2  -9   6       2239.76       1992.80        73.57 o                         
  -1  -9   6       1474.33       1259.84        44.88 o                         
   0  -9   6        515.45        544.27        26.40 o                         
   1  -9   6       3081.32       2858.48        89.03 o
[truncated: 523,342 more chars]
